# Supplementary material for: G1/S cell cycle regulators mediate effects of circadian dysregulation on tumor growth and provide targets for timed anticancer treatment
Source: PLoS Biol. 2019 Apr 30;17(4):e3000228. doi: 10.1371/journal.pbio.3000228 (PMC6490878; doi:10.1371/journal.pbio.3000228)
Supplement: S1 Table — (XLSX) [file pbio.3000228.s011.xlsx]

## Sheet: S1 Table (CTL meta2d analysis)
CycID	geneSymbol	JTK_pvalue	JTK_BH.Q	JTK_period	JTK_phase	JTK_AMP	LS_pvalue	LS_BH.Q	LS_period	LS_phase	LS_AMP	meta2d_pvalue	meta2d_BH.Q	meta2d_period	meta2d_phase	meta2d_Base	meta2d_AMP	meta2d_rAMP
ENSG00000177971	IMP3	2.80672e-06	0.0512928	24	9	57.6292	0.0360601	1	24	6.90244	375.118	1.73131e-06	0.0452481	24	7.95122	319.38	59.7992	0.187235
ENSG00000025156	HSF2	2.80672e-06	0.0512928	24	18	35.0018	0.0935909	1	24	16.5661	386.413	4.24294e-06	0.0452481	24	17.2831	337.916	63.8357	0.18891
ENSG00000100503	NIN	7.56386e-06	0.0526451	24	21	206.829	0.0497106	1	24	18.7057	872.901	5.93849e-06	0.0452481	24	19.8528	621.638	211.918	0.340903
ENSG00000176871	WSB2	7.56386e-06	0.0526451	24	3	88.2116	0.056752	1	24	1.15094	839.95	6.72279e-06	0.0452481	24	2.07547	770.038	119.721	0.155474
ENSG00000100412	ACO2	7.56386e-06	0.0526451	24	3	94.0452	0.0599508	1	24	0.0106007	504.333	7.07686e-06	0.0452481	24	1.5053	422.574	120.355	0.284813
ENSG00000198464	ZNF480	1.29632e-05	0.0526451	24	21	37.1231	0.0368376	1	24	18.2965	128.473	7.42788e-06	0.0452481	24	19.6483	77.6247	42.7414	0.550616
ENSG00000146826	C7orf43	2.9756e-05	0.0716194	24	9	22.6274	0.0292203	1	24	6.6888	91.4755	1.30034e-05	0.0617522	24	7.8444	68.8655	22.9599	0.333402
ENSG00000171604	CXXC5	1.29632e-05	0.0526451	24	9	76.5443	0.0760785	1	24	8.18638	451.366	1.46251e-05	0.0617522	24	8.59319	391.325	74.2494	0.189739
ENSG00000088367	EPB41L1	1.29632e-05	0.0526451	24	3	11.6673	0.0793223	1	24	4.77262e-05	62.9999	1.52057e-05	0.0617522	24	1.50002	49.2858	17.2148	0.349286
ENSG00000115310	RTN4	4.11493e-05	0.0716194	24	6	147.078	0.031666	1	24	4.61265	973.763	1.89602e-05	0.0692996	24	5.30632	854.655	179.339	0.209837
ENSG00000100242	SUN2	4.11493e-05	0.0716194	24	6	39.0676	0.0400376	1	24	4.69912	196.104	2.35863e-05	0.0732506	24	5.34956	159.871	45.1124	0.28218
ENSG00000090612	ZNF268	4.11493e-05	0.0716194	24	18	72.4784	0.0466317	1	24	17.252	491.627	2.71783e-05	0.0732506	24	17.626	388.231	110.715	0.285178
ENSG00000124120	TTPAL	4.11493e-05	0.0716194	24	3	35.1786	0.0481767	1	24	6.75672e-05	247.666	2.80142e-05	0.0732506	24	1.50003	213.202	61.3223	0.287625
ENSG00000168096	ANKS3	4.11493e-05	0.0716194	24	9	28.8146	0.0509651	1	24	7.93472	185.582	2.95176e-05	0.0732506	24	8.46736	161.773	26.9094	0.16634
ENSG00000204237	OXLD1	2.9756e-05	0.0716194	24	9	39.4212	0.0718845	1	24	9.20277	224.324	3.00639e-05	0.0732506	24	9.10139	194.432	32.8338	0.168871
ENSG00000176994	SMCR8	4.11493e-05	0.0716194	24	3	44.371	0.0566489	1	24	4.77262e-05	241.666	3.25631e-05	0.0732506	24	1.50002	186.584	65.3918	0.350468
ENSG00000130175	PRKCSH	1.29632e-05	0.0526451	24	3	53.7401	0.198966	1	24	0.289157	248.064	3.5769e-05	0.0732506	24	1.64458	212.532	105.651	0.497108
ENSG00000167004	PDIA3	4.11493e-05	0.0716194	24	3	143.543	0.0644467	1	24	1.34111	1856.3	3.67034e-05	0.0732506	24	2.17056	1735.91	193.502	0.11147
ENSG00000114867	EIF4G1	4.11493e-05	0.0716194	24	3	92.631	0.0670529	1	24	1.60927	514.288	3.80783e-05	0.0732506	24	2.30464	447.312	133.313	0.298032
ENSG00000174306	ZHX3	6.36268e-05	0.0850572	24	3	15.7331	0.0502449	1	24	4.77262e-05	72.9998	4.36487e-05	0.0764095	24	1.50002	54.1013	22.1819	0.410006
ENSG00000241553	ARPC4	4.11493e-05	0.0716194	24	9	75.6604	0.0805915	1	24	6.43073	683.543	4.51568e-05	0.0764095	24	7.71537	586.72	92.7556	0.158092
ENSG00000006282	SPATA20	6.36268e-05	0.0850572	24	9	147.785	0.0531622	1	24	7.05232	1115.92	4.5992e-05	0.0764095	24	8.02616	1002.15	140.55	0.140248
ENSG00000189042	ZNF567	6.36268e-05	0.0850572	24	18	18.0312	0.0722474	1	24	16.9513	163.138	6.10931e-05	0.0897907	24	17.4756	142.479	24.8116	0.174142
ENSG00000158106	RHPN1	8.61044e-05	0.0850572	24	9	34.2947	0.0553429	1	24	7.87193	93.1347	6.31596e-05	0.0897907	24	8.43597	66.5923	31.2883	0.469848
ENSG00000183496	MEX3B	0.000170306	0.088924	24	9	41.8961	0.0302826	1	24	6.38201	216.908	6.7948e-05	0.0897907	24	7.691	174.354	47.7121	0.27365
ENSG00000060138	YBX3	4.11493e-05	0.0716194	24	3	143.896	0.129459	1	24	6.76581e-05	902	7.00131e-05	0.0897907	24	1.50003	799.927	212.546	0.265707
ENSG00000177409	SAMD9L	8.61044e-05	0.0850572	24	18	19.799	0.0622632	1	24	17.4177	76.0385	7.04257e-05	0.0897907	24	17.7088	50.6492	25.118	0.495921
ENSG00000155363	MOV10	8.61044e-05	0.0850572	24	3	54.2704	0.0633697	1	24	7.21723e-05	307	7.15811e-05	0.0897907	24	1.50004	256.045	65.0602	0.254096
ENSG00000144136	SLC20A1	0.000170306	0.088924	24	6	684.479	0.0328234	1	24	4.11905	3550.74	7.31986e-05	0.0897907	24	5.05952	3010.56	897.995	0.298282
ENSG00000068654	POLR1A	8.61044e-05	0.0850572	24	3	30.4056	0.0658268	1	24	2.49618	129.779	7.41409e-05	0.0897907	24	2.74809	107.093	44.1439	0.412203
ENSG00000061273	HDAC7	0.000245588	0.112203	24	6	55.5079	0.0237593	1	24	4.5053	200.26	7.61563e-05	0.0897907	24	5.25265	145.612	56.2823	0.386524
ENSG00000165630	PRPF18	0.000128205	0.088924	24	21	20.3293	0.0515066	1	24	18.3725	94.4316	8.53684e-05	0.0951872	24	19.6863	71.7474	20.1199	0.280427
ENSG00000092929	UNC13D	8.61044e-05	0.0850572	24	6	23.6881	0.0772494	1	24	5.24	95.2683	8.5942e-05	0.0951872	24	5.62	64.8935	32.2092	0.496339
ENSG00000116350	SRSF4	0.000170306	0.088924	24	0	28.6378	0.0442705	1	24	24	240.333	9.64709e-05	0.0992	24	24	193.071	38.6429	0.200148
ENSG00000126767	ELK1	0.000170306	0.088924	24	6	69.2965	0.0488725	1	24	4.43445	414.081	0.000105676	0.0992	24	5.21722	354.208	86.6206	0.244547
ENSG00000143156	NME7	0.000170306	0.088924	24	18	38.007	0.0494456	1	24	17.7264	175.858	0.000106817	0.0992	24	17.8632	124.867	46.6177	0.373338
ENSG00000111737	RAB35	0.000170306	0.088924	24	6	44.371	0.0501469	1	24	5.12167	408.273	0.000108212	0.0992	24	5.56084	368.692	57.0149	0.154641
ENSG00000155090	KLF10	0.000128205	0.088924	24	3	103.414	0.0674664	1	24	4.77262e-05	537.666	0.000109486	0.0992	24	1.50002	434.865	132.782	0.30534
ENSG00000062485	CS	8.61044e-05	0.0850572	24	3	47.7297	0.100621	1	24	4.77262e-05	390.999	0.000109653	0.0992	24	1.50002	316.275	98.0939	0.310154
ENSG00000116285	ERRFI1	8.61044e-05	0.0850572	24	3	138.593	0.102488	1	24	1.12756	1234.58	0.000111526	0.0992	24	2.06378	1134.47	209.092	0.184308
ENSG00000087365	SF3B2	0.000128205	0.088924	24	3	143.719	0.0712687	1	24	0.373206	849.603	0.000115155	0.0992	24	1.6866	736.045	182.623	0.248113
ENSG00000145934	TENM2	0.000170306	0.088924	24	3	38.5373	0.0544258	1	24	2.1236	178.05	0.000116686	0.0992	24	2.5618	145.729	48.9574	0.335947
ENSG00000198176	TFDP1	0.000170306	0.088924	24	3	77.7817	0.0550473	1	24	4.77262e-05	406.333	0.000117912	0.0992	24	1.50002	333.121	76.5542	0.229809
ENSG00000123104	ITPR2	0.000170306	0.088924	24	21	29.6985	0.0558124	1	24	18.6	138.425	0.00011942	0.0992	24	19.8	101.709	28.9033	0.284177
