# Supplementary material for: G1/S cell cycle regulators mediate effects of circadian dysregulation on tumor growth and provide targets for timed anticancer treatment
Source: PLoS Biol. 2019 Apr 30;17(4):e3000228. doi: 10.1371/journal.pbio.3000228 (PMC6490878; doi:10.1371/journal.pbio.3000228)
Supplement: S2 Table — (XLSX) [file pbio.3000228.s012.xlsx]

## Sheet: S2 Table (JL meta2d analysis)
CycID	geneSymbol	JTK_pvalue	JTK_BH.Q	JTK_period	JTK_phase	JTK_AMP	LS_pvalue	LS_BH.Q	LS_period	LS_phase	LS_AMP	meta2d_pvalue	meta2d_BH.Q	meta2d_period	meta2d_phase	meta2d_Base	meta2d_AMP	meta2d_rAMP
ENSG00000177971	IMP3	1	1	24	12	6.36396	1	1	24	9.64257	357.014	1	1	24	10.8213	349.471	5.97113	0.0170862
ENSG00000025156	HSF2	1	1	24	6	13.2583	1	1	24	4.86441	342.39	1	1	24	5.4322	321.104	7.74059	0.0241062
ENSG00000100503	NIN	0.21321	1	0	#N/A	0	0.986725	1	24	24	777.999	0.538327	1	24	24	563.024	74.2141	0.131813
ENSG00000176871	WSB2	0.99728	1	24	0	23.8649	0.977311	1	24	12.4142	856.393	0.999676	1	24	18.2071	815.484	35.279	0.0432614
ENSG00000100412	ACO2	1	1	24	18	74.0694	0.877597	1	24	12.6495	547.773	0.992183	1	24	15.3248	489.414	7.35198	0.015022
ENSG00000198464	ZNF480	1	1	24	18	13.435	0.999794	1	24	21.0896	92.6275	1	1	24	19.5448	73.1174	1.89682	0.0259421
ENSG00000146826	C7orf43	0.576601	1	24	18	10.253	0.784438	1	24	17.2689	80.8546	0.811165	1	24	17.6345	70.137	7.17096	0.102242
ENSG00000171604	CXXC5	0.838978	1	24	0	10.7834	0.999438	1	24	24	450.333	0.986195	1	24	24	435.524	15.0476	0.0345506
ENSG00000088367	EPB41L1	0.918129	1	0	#N/A	0	0.999322	1	24	24	74.3331	0.9965	1	24	24	50.381	5.7619	0.114367
ENSG00000115310	RTN4	0.637809	1	24	0	52.3259	0.552604	1	24	24	1078	0.720007	1	24	24	914.952	52.5716	0.0574583
ENSG00000100242	SUN2	1	1	24	18	17.1473	0.996784	1	24	12.72	197.207	0.999995	1	24	15.36	180.1	9.14885	0.0507988
ENSG00000090612	ZNF268	1	1	24	6	12.3744	1	1	24	6.03244	380.674	1	1	24	6.01622	340.691	28.1014	0.0824838
ENSG00000124120	TTPAL	0.576601	1	0	#N/A	0	0.991903	1	24	12.1753	262.181	0.89149	1	24	12.1753	246.1	31.2004	0.126779
ENSG00000168096	ANKS3	0.918129	1	24	9	9.89949	0.997113	1	24	11.088	189.595	0.996323	1	24	10.044	177.177	5.98679	0.0337898
ENSG00000204237	OXLD1	1	1	24	6	2.12132	1	1	24	3.70588	222.162	1	1	24	4.85294	213.216	0.273242	0.00128153
ENSG00000176994	SMCR8	1	1	24	0	7.77817	0.976887	1	24	12.4816	237.939	0.999731	1	24	18.2408	217.941	9.94636	0.0456378
ENSG00000130175	PRKCSH	0.699017	1	24	0	38.1838	0.869126	1	24	12.6675	308.155	0.910297	1	24	18.3338	283.496	36.5287	0.128851
ENSG00000167004	PDIA3	0.18682	1	24	0	111.016	0.815768	1	24	24	2133	0.439105	1	24	24	1818.33	126	0.0692943
ENSG00000114867	EIF4G1	0.576601	1	24	21	51.9723	0.934699	1	24	23.9999	730.664	0.872091	1	24	22.5	531.476	54.0707	0.101737
ENSG00000174306	ZHX3	0.470706	1	24	21	10.9602	0.652854	1	24	23.9999	97.9995	0.669896	1	24	22.5	62.3373	13.6889	0.219594
ENSG00000241553	ARPC4	0.0438862	1	24	9	60.4576	0.337928	1	24	11.0915	655.163	0.0772823	1	24	10.0458	584.187	46.9445	0.0803587
ENSG00000006282	SPATA20	0.838978	1	24	18	17.3241	0.999997	1	24	13.0245	1081.94	0.986278	1	24	15.5122	1058.95	23.2243	0.0219314
ENSG00000189042	ZNF567	1	1	24	12	2.2981	1	1	24	6.12574	141.71	1	1	24	9.06287	126.653	4.08016	0.0322152
ENSG00000158106	RHPN1	1	1	24	18	6.01041	0.989791	1	24	15.7387	72.8815	0.999948	1	24	16.8693	68.1731	6.3954	0.0938111
ENSG00000183496	MEX3B	0.699017	1	24	18	9.89949	0.989558	1	24	13.096	207.333	0.946669	1	24	15.548	194.112	14.2981	0.0736589
ENSG00000060138	YBX3	0.380135	1	24	21	104.121	0.512584	1	24	24	1211	0.513535	1	24	22.5	921.746	107.81	0.116963
ENSG00000177409	SAMD9L	1	1	24	18	7.77817	0.999949	1	24	21.0896	70.6275	1	1	24	19.5448	54.0806	0.670107	0.0123909
ENSG00000155363	MOV10	0.2396	1	24	21	36.7696	0.345946	1	24	24	356	0.289302	1	24	22.5	294.958	34.8656	0.118206
ENSG00000144136	SLC20A1	1	1	24	18	165.64	0.999708	1	24	12.2815	3711.97	1	1	24	15.1407	3559.44	102.561	0.0288139
ENSG00000068654	POLR1A	1	1	24	18	12.3744	0.997819	1	24	12.5846	130.445	0.999998	1	24	15.2923	128.239	9.94073	0.0775172
ENSG00000061273	HDAC7	0.0438862	1	24	18	31.4663	0.65512	1	24	17.4702	188.849	0.13079	1	24	17.7351	162.885	30.2181	0.185518
ENSG00000165630	PRPF18	1	1	24	6	2.82843	1	1	24	5.28	76.12	1	1	24	5.64	70.5544	2.42389	0.034355
ENSG00000092929	UNC13D	0.0438862	1	24	0	13.7886	0.444352	1	24	24	91.9999	0.0962818	1	24	24	77	13.6667	0.177489
ENSG00000116350	SRSF4	0.109248	1	24	0	22.2739	0.572186	1	24	24	267.666	0.235815	1	24	24	208.881	28.9286	0.138493
ENSG00000126767	ELK1	1	1	24	18	20.5061	0.999938	1	24	12.2291	452.349	1	1	24	15.1145	415.299	4.62328	0.0111324
ENSG00000143156	NME7	0.838978	1	24	3	0.707107	0.978014	1	24	21.3488	138.465	0.982835	1	24	0.174419	120.279	9.94834	0.0827105
ENSG00000111737	RAB35	1	1	24	0	0.707107	1	1	24	12.2611	382.089	1	1	24	18.1305	376.501	4.69044	0.012458
ENSG00000155090	KLF10	1	1	24	0	3.0052	0.99961	1	24	12.228	560.631	1	1	24	18.114	510.557	4.01028	0.0078547
ENSG00000062485	CS	0.699017	1	0	#N/A	0	0.953367	1	24	12.3891	372.96	0.936876	1	24	12.3891	353.378	38.9799	0.110307
ENSG00000116285	ERRFI1	0.637809	1	0	#N/A	0	0.974066	1	24	23.9999	1498.66	0.916987	1	24	23.9999	1222.31	80.7854	0.0660924
ENSG00000087365	SF3B2	1	1	24	18	118.794	0.969484	1	24	12.6333	898.299	0.99953	1	24	15.3166	837.228	31.2501	0.0373256
ENSG00000145934	TENM2	0.699017	1	24	21	16.617	0.776287	1	24	13.4493	178.064	0.874359	1	24	17.2246	165.917	12.8214	0.077276
ENSG00000198176	TFDP1	0.699017	1	0	#N/A	0	0.999806	1	24	12.1126	395.413	0.949272	1	24	12.1126	368.822	19.9009	0.0539581
ENSG00000123104	ITPR2	0.768997	1	24	3	2.47487	0.999993	1	24	5.63415	91.0254	0.970987	1	24	4.31707	91.2335	8.20533	0.0899378
