# Supplementary material for: G1/S cell cycle regulators mediate effects of circadian dysregulation on tumor growth and provide targets for timed anticancer treatment
Source: PLoS Biol. 2019 Apr 30;17(4):e3000228. doi: 10.1371/journal.pbio.3000228 (PMC6490878; doi:10.1371/journal.pbio.3000228)
Supplement: S3 Table — DE, differential expression. (XLSX) [file pbio.3000228.s013.xlsx]

## Sheet: Top 8 genes sorted by logFC 
id	geneSymbol	logFC	pvalue	qvalue	Diesease	References
ENSG00000214193	SH3D21	1.7522	7.36977e-06	0.0897884	Coloreactal cancer, Ataxia Telangiectasia (Ref.	Mallott J, Kwan A, Church J, Gonzalez-Espinosa D, Lorey F, Tang LF, Sunderam U, Rana S, Srinivasan R, Brenner SE, Puck J (April 2013). "Newborn screening for SCID identifies patients with ataxia telangiectasia". Journal of Clinical Immunology. 33 (3): 540–9
ENSG00000283632	EXOC3L2	1.32571	0.000819824	0.33668	Genetic marker of late-onset Alzheimer's disease (LOAD)	Olgiati, P; Politis, AM; Papadimitriou, GN; De Ronchi, D; Serretti, A (2011). "Genetics of late-onset Alzheimer's disease: Update from the alzgene database and analysis of shared pathways". International journal of Alzheimer's disease.
ENSG00000108771	DHX58	1.30627	0.00014316	0.218252	Mammary tumors	Cui Y, Li M, Walton KD, Sun K, Hanover JA, Furth PA, Hennighausen L. The Stat3/5 locus encodes novel endoplasmic reticulum and helicase-like proteins that are preferentially expressed in normal and neoplastic mammary tissue. Genomics. 2001 Dec;78(3):129-34.
ENSG00000102109	PCSK1N	1.2675	7.971e-05	0.206141	Skin Carcinogenesis, Alzheimer's and parkinsonism-dementia	Kikuchi K, Arawaka S, Koyama S, Kimura H, Ren CH, Wada M, Kawanami T, Kurita K, Daimon M, Kawakatsu S, Kadoya T, Goto K, Kato T.An N-terminal fragment of ProSAAS (a granin-like neuroendocrine peptide precursor) is associated with tau inclusions in Pick's disease. Biochem Biophys Res Commun. 2003 Aug 29;308(3):646-54.
ENSG00000184160	ADRA2C	1.26546	0.000358312	0.28927
ENSG00000181234	TMEM132C	1.25765	0.000209663	0.246829
ENSG00000228350	CELSR3-AS1	1.21766	0.00105197	0.355256
ENSG00000184916	JAG2	1.20222	0.000210295	0.246829	Myeloma	Houde C, Li Y, Song L, Barton K, Zhang Q, Godwin J, Nand S, Toor A, Alkan S, Smadja NV, Avet-Loiseau H, Lima CS, Miele L, Coignet LJ (2004). "Overexpression of the NOTCH ligand JAG2 in malignant plasma cells from multiple myeloma patients and cell lines". Blood. 104 (12): 3697–704.
