# Supplementary material for: G1/S cell cycle regulators mediate effects of circadian dysregulation on tumor growth and provide targets for timed anticancer treatment
Source: PLoS Biol. 2019 Apr 30;17(4):e3000228. doi: 10.1371/journal.pbio.3000228 (PMC6490878; doi:10.1371/journal.pbio.3000228)
Supplement: S4 Table — RNA-Seq, RNA sequencing. (XLSX) [file pbio.3000228.s014.xlsx]

## Sheet: S4 Table (Tumor pro & sup)
References
Lee, E.Y., and Muller, W.J. (2010). Oncogenes and tumor suppressor genes. Cold Spring Harbor perspectives in biology 2, a003236.
Oncogenes						Tumor Suppressors
id	geneSymbol	logFC	pvalue	qvalue		id	geneSymbol	logFC	pvalue	qvalue
ENSG00000204103	MAFB	0.789588	0.028035	0.576486		ENSG00000129993	CBFA2T3	0.432819	0.0209794	0.551725			Oncogenes (p < 0.05)
ENSG00000271503	CCL5	0.736811	0.0716987	0.665476		ENSG00000118046	STK11	0.385869	0.0101373	0.483657			Tumor Suppressors (p < 0.05)
ENSG00000107807	TLX1	0.620954	0.0948941	0.692953		ENSG00000140464	PML	0.359542	0.0577877	0.643419
ENSG00000130522	JUND	0.576687	9.6806e-05	0.218252		ENSG00000071564	TCF3	0.3456	0.0291284	0.581225
ENSG00000158806	NPM2	0.509298	0.095707	0.693701		ENSG00000127616	SMARCA4	0.291038	0.0578804	0.643419
ENSG00000162367	TAL1	0.453494	0.118175	0.713844		ENSG00000159216	RUNX1	0.25105	0.0646234	0.654786
ENSG00000182759	MAFA	0.425275	0.0270357	0.573924		ENSG00000109471	IL2	0.224272	0.188127	0.769261
ENSG00000198286	CARD11	0.408458	0.0933249	0.689944		ENSG00000186575	NF2	0.21334	0.0371169	0.597222
ENSG00000205927	OLIG2	0.331782	0.0434232	0.612588		ENSG00000245848	CEBPA	0.208553	0.364063	0.860442
ENSG00000163497	FEV	0.322654	0.157332	0.743444		ENSG00000141510	TP53	0.171908	0.226893	0.795104
ENSG00000077150	NFKB2	0.299275	0.0392718	0.601731		ENSG00000148400	NOTCH1	0.160742	0.443787	0.887813
ENSG00000097007	ABL1	0.292202	0.0510468	0.631604		ENSG00000103197	TSC2	0.149499	0.202504	0.777556
ENSG00000069399	BCL3	0.279281	0.335724	0.847607		ENSG00000127152	BCL11B	0.145726	0.288552	0.826956
ENSG00000134323	MYCN	0.271242	0.441298	0.887295		ENSG00000182197	EXT1	0.106906	0.21981	0.791037
ENSG00000177606	JUN	0.253055	0.0144031	0.512249		ENSG00000118503	TNFAIP3	0.0801435	0.460009	0.892949
ENSG00000159216	RUNX1	0.25105	0.0646234	0.654786		ENSG00000107882	SUFU	0.0798514	0.71913	0.958763
ENSG00000112576	CCND3	0.219354	0.000133901	0.218252		ENSG00000005339	CREBBP	0.0690697	0.384206	0.867817
ENSG00000182866	LCK	0.208863	0.612001	0.937193		ENSG00000134086	VHL	0.0413426	0.703446	0.956473
ENSG00000186716	BCR	0.20679	0.438909	0.886537		ENSG00000165699	TSC1	0.0333625	0.727139	0.959884
ENSG00000186716	BCR	0.20679	0.438909	0.886537		ENSG00000123080	CDKN2C	0.029696	0.651805	0.943206
ENSG00000137309	HMGA1	0.205003	0.00692556	0.439423		ENSG00000099956	SMARCB1	0.023498	0.776382	0.966909
ENSG00000141736	ERBB2	0.19989	0.0197308	0.54447		ENSG00000133895	MEN1	0.0187043	0.894439	0.988506
ENSG00000100311	PDGFB	0.189688	0.272852	0.820262		ENSG00000185338	SOCS1	0.0165493	0.944491	0.993335
ENSG00000198400	NTRK1	0.184479	0.214153	0.786844		ENSG00000122025	FLT3	0.00616791	0.968501	0.996383
ENSG00000136997	MYC	0.179938	0.0401203	0.603704		ENSG00000184937	WT1	0.00451884	0.982067	0.998766
ENSG00000128602	SMO	0.172451	0.071229	0.665326		ENSG00000113580	NR3C1	0.00434416	0.935005	0.992664
ENSG00000110092	CCND1	0.171218	0.0602143	0.650259		ENSG00000117118	SDHB	0.00351837	0.943483	0.993201
ENSG00000100739	BDKRB1	0.159834	0.560374	0.925421		ENSG00000076242	MLH1	0.00337067	0.945964	0.993474
ENSG00000101057	MYBL2	0.148236	0.323016	0.843885		ENSG00000178691	SUZ12	-0.00349184	0.970263	0.996383
ENSG00000142208	AKT1	0.14739	0.0314724	0.585269		ENSG00000096968	JAK2	-0.00908465	0.936404	0.992664
ENSG00000127152	BCL11B	0.145726	0.288552	0.826956		ENSG00000255292	SDHD	-0.0147437	0.954113	0.994434
ENSG00000113916	BCL6	0.140116	0.228357	0.796341		ENSG00000108654	DDX5	-0.0179711	0.689069	0.951558
ENSG00000178573	MAF	0.138309	0.107388	0.703544		ENSG00000105810	CDK6	-0.020419	0.810829	0.973164
ENSG00000188580	NKAIN2	0.135215	0.344625	0.85017		ENSG00000107779	BMPR1A	-0.0262176	0.66289	0.945202
ENSG00000105221	AKT2	0.132058	0.0804536	0.675289		ENSG00000083799	CYLD	-0.0302662	0.575836	0.930403
ENSG00000186051	TAL2	0.124331	0.62918	0.940037		ENSG00000065559	MAP2K4	-0.0406128	0.498223	0.905882
ENSG00000204256	BRD2	0.120306	0.082832	0.681169		ENSG00000110713	NUP98	-0.0416814	0.383725	0.867817
ENSG00000067082	KLF6	0.0964231	0.430507	0.884385		ENSG00000171862	PTEN	-0.0454551	0.373908	0.86337
ENSG00000175832	ETV4	0.0888518	0.198203	0.775795		ENSG00000110619	CARS	-0.0508901	0.478744	0.89901
ENSG00000165556	CDX2	0.0883966	0.74441	0.96244		ENSG00000091483	FH	-0.0535956	0.295313	0.830113
ENSG00000133703	KRAS	0.0820765	0.554981	0.923427		ENSG00000140937	CDH11	-0.055456	0.478569	0.899009
ENSG00000137193	PIM1	0.0813068	0.293818	0.829401		ENSG00000149311	ATM	-0.0649747	0.315607	0.839245
ENSG00000164438	TLX3	0.0803583	0.626633	0.93947		ENSG00000181163	NPM1	-0.0666008	0.134958	0.726942
ENSG00000187098	MITF	0.0704429	0.261386	0.81299		ENSG00000138413	IDH1	-0.0690878	0.244747	0.805609
ENSG00000182944	EWSR1	0.0691282	0.19874	0.775795		ENSG00000151348	EXT2	-0.0743031	0.276442	0.821723
ENSG00000132155	RAF1	0.0587266	0.227063	0.795278		ENSG00000196914	ARHGEF12	-0.074846	0.289667	0.826956
ENSG00000118513	MYB	0.0561954	0.803498	0.972299		ENSG00000109670	FBXW7	-0.0802759	0.213579	0.786839
ENSG00000089280	FUS	0.0554024	0.741352	0.961563		ENSG00000083093	PALB2	-0.0804614	0.45799	0.89231
ENSG00000139083	ETV6	0.0434217	0.698466	0.955103		ENSG00000198625	MDM4	-0.082894	0.429834	0.883991
ENSG00000132170	PPARG	0.0353939	0.71205	0.957498		ENSG00000139687	RB1	-0.0906607	0.130014	0.723321
ENSG00000114354	TFG	0.0286265	0.710645	0.957422		ENSG00000118260	CREB1	-0.0958198	0.215598	0.788155
ENSG00000066468	FGFR2	0.0239074	0.843851	0.980147		ENSG00000095002	MSH2	-0.0959611	0.0652724	0.655359
ENSG00000118058	KMT2A	0.0231294	0.789365	0.969427		ENSG00000197299	BLM	-0.0974998	0.202827	0.777803
ENSG00000175197	DDIT3	0.0135601	0.898557	0.98876		ENSG00000183765	CHEK2	-0.108367	0.0670555	0.657425
ENSG00000162924	REL	0.00662296	0.956075	0.994864		ENSG00000114861	FOXP1	-0.111932	0.378168	0.86573
ENSG00000126883	NUP214	0.0057205	0.955327	0.994832		ENSG00000165392	WRN	-0.114032	0.116811	0.712526
ENSG00000066455	GOLGA5	-0.000344877	0.996399	0.999491		ENSG00000139618	BRCA2	-0.119516	0.345104	0.850203
ENSG00000157764	BRAF	-0.000437774	0.995657	0.999491		ENSG00000039068	CDH1	-0.128778	0.50527	0.907979
ENSG00000142273	CBLC	-0.00347648	0.983541	0.998766		ENSG00000134982	APC	-0.129159	0.420185	0.878993
ENSG00000135679	MDM2	-0.0198701	0.823842	0.975142		ENSG00000119508	NR4A3	-0.135523	0.710215	0.957422
ENSG00000123268	ATF1	-0.02072	0.714236	0.958079		ENSG00000147257	GPC3	-0.138297	0.522355	0.914353
ENSG00000146648	EGFR	-0.0215623	0.887582	0.98792		ENSG00000135046	ANXA1	-0.144441	0.0225353	0.554286
ENSG00000168036	CTNNB1	-0.0228991	0.536015	0.917996		ENSG00000196712	NF1	-0.144626	0.0240249	0.5614
ENSG00000119866	BCL11A	-0.0240267	0.853607	0.981836		ENSG00000165025	SYK	-0.175309	0.582272	0.93203
ENSG00000213281	NRAS	-0.0295675	0.510345	0.909339		ENSG00000135218	CD36	-0.19519	0.00695134	0.439423
ENSG00000149948	HMGA2	-0.0342122	0.543362	0.919919		ENSG00000012048	BRCA1	-0.244114	0.00660607	0.438279
ENSG00000157404	KIT	-0.0350769	0.879581	0.986579
ENSG00000143322	ABL2	-0.0451576	0.528947	0.916164
ENSG00000141380	SS18	-0.0546383	0.429035	0.883512
ENSG00000266412	NCOA4	-0.0557445	0.150838	0.740927
ENSG00000121879	PIK3CA	-0.0629963	0.436729	0.886006
ENSG00000047932	GOPC	-0.0687443	0.320771	0.84278
ENSG00000213066	FGFR1OP	-0.0710615	0.357956	0.857556
ENSG00000134574	DDB2	-0.0770171	0.145178	0.736076
ENSG00000047936	ROS1	-0.0773567	0.483679	0.900199
ENSG00000105976	MET	-0.0784654	0.205115	0.77995
ENSG00000179295	PTPN11	-0.0798835	0.349158	0.852941
ENSG00000168769	TET2	-0.0953333	0.4377	0.886006
ENSG00000181690	PLAG1	-0.0962154	0.206567	0.781084
ENSG00000171791	BCL2	-0.111218	0.348762	0.852882
ENSG00000100721	TCL1A	-0.112283	0.51016	0.909311
ENSG00000158711	ELK4	-0.117122	0.373678	0.863229
ENSG00000116990	MYCL	-0.126274	0.497419	0.905773
ENSG00000118971	CCND2	-0.12632	0.0200827	0.546553
ENSG00000110367	DDX6	-0.13634	0.141914	0.734897
ENSG00000117400	MPL	-0.150544	0.460287	0.892952
ENSG00000124795	DEK	-0.15477	0.0406428	0.605626
ENSG00000184384	MAML2	-0.182535	0.137186	0.730143
ENSG00000114423	CBLB	-0.196197	0.0245559	0.561875
ENSG00000168004	HRASLS5	-0.234546	0.305236	0.834972
ENSG00000129204	USP6	-0.308222	0.214338	0.787184
ENSG00000137265	IRF4	-0.362279	0.266164	0.816639
ENSG00000135363	LMO2	-0.44807	0.0894536	0.685959
ENSG00000165731	RET	-0.46548	0.19587	0.773748
ENSG00000125618	PAX8	-0.576931	0.155083	0.742907
