# Supplementary material for: G1/S cell cycle regulators mediate effects of circadian dysregulation on tumor growth and provide targets for timed anticancer treatment
Source: PLoS Biol. 2019 Apr 30;17(4):e3000228. doi: 10.1371/journal.pbio.3000228 (PMC6490878; doi:10.1371/journal.pbio.3000228)
Supplement: S5 Table — RAS, retinoic acid syndrome; RNA-Seq, RNA sequencing. (XLSX) [file pbio.3000228.s015.xlsx]

## Sheet: S5 Table (RAS)
References
Pruitt, K., and Der, C.J. (2001). Ras and Rho regulation of the cell cycle and oncogenesis. Cancer letters 171, 1-10.
id	geneSymbol	logFC	pvalue	qvalue
ENSG00000100302	RASD2	0.652328	0.0381705	0.600344
ENSG00000139890	REM2	0.498009	0.212102	0.785206
ENSG00000108551	RASD1	0.41203	0.132872	0.725509
ENSG00000103710	RASL12	0.301872	0.132469	0.725509
ENSG00000111404	RERGL	0.296093	0.202196	0.777556
ENSG00000166592	RRAD	0.279433	0.444713	0.888093
ENSG00000168256	NKIRAS2	0.192269	0.0270157	0.573924
ENSG00000162595	DIRAS3	0.190718	0.19214	0.771634
ENSG00000122035	RASL11A	0.190538	0.496282	0.905585
ENSG00000128045	RASL11B	0.18104	0.321715	0.843327
ENSG00000174775	HRAS	0.127036	0.196429	0.773985
ENSG00000126458	RRAS	0.121062	0.316021	0.839493
ENSG00000270885	RASL10B	0.100033	0.325793	0.844785
ENSG00000176490	DIRAS1	0.0920363	0.627561	0.939966
ENSG00000133703	KRAS	0.0820765	0.554981	0.923427
ENSG00000127314	RAP1B	0.0630547	0.310029	0.836641
ENSG00000165023	DIRAS2	0.0559063	0.698967	0.95514
ENSG00000181467	RAP2B	0.055824	0.327593	0.844785
ENSG00000158186	MRAS	0.0476126	0.526168	0.915608
ENSG00000133818	RRAS2	0.0266239	0.710004	0.957422
ENSG00000111737	RAB35	0.0246365	0.651337	0.94317
ENSG00000100276	RASL10A	0.00969736	0.960539	0.995585
ENSG00000017797	RALBP1	0.00771098	0.916353	0.990925
ENSG00000116473	RAP1A	-4.95319e-05	0.999591	0.999949
ENSG00000134533	RERG	-0.0133302	0.80145	0.972196
ENSG00000197885	NKIRAS1	-0.0136422	0.871946	0.985005
ENSG00000213281	NRAS	-0.0295675	0.510345	0.909339
ENSG00000125249	RAP2A	-0.0711846	0.219967	0.791037
ENSG00000006451	RALA	-0.083596	0.329994	0.844785
ENSG00000123728	RAP2C	-0.0914936	0.182167	0.768663
ENSG00000088320	REM1	-0.113773	0.494974	0.90476
ENSG00000187682	ERAS	-0.142679	0.61878	0.938218
ENSG00000164949	GEM	-0.165335	0.0755389	0.669274
