# Supplementary material for: G1/S cell cycle regulators mediate effects of circadian dysregulation on tumor growth and provide targets for timed anticancer treatment
Source: PLoS Biol. 2019 Apr 30;17(4):e3000228. doi: 10.1371/journal.pbio.3000228 (PMC6490878; doi:10.1371/journal.pbio.3000228)
Supplement: S6 Table — EGF-EGFR, epidermal growth factor-epidermal growth factor receptor; RNA-Seq, RNA sequencing. (XLSX) [file pbio.3000228.s016.xlsx]

## Sheet: S6 Table (EGF-EGFR)
References
Normanno, N., De Luca, A., Bianco, C., Strizzi, L., Mancino, M., Maiello, M.R., Carotenuto, A., De Feo, G., Caponigro, F., and Salomon, D.S. (2006). Epidermal growth factor receptor (EGFR) signaling in cancer. Gene 366, 2-16.
id	geneSymbol	logFC	pvalue	qvalue
ENSG00000158458	NRG2	0.567458	0.102101	0.700162
ENSG00000138798	EGF	0.485783	0.122705	0.716029
ENSG00000065361	ERBB3	0.424598	0.180182	0.766966
ENSG00000185737	NRG3	0.363463	0.0810655	0.675926
ENSG00000109321	AREG	0.350061	0.00150589	0.361136
ENSG00000174808	BTC	0.339667	0.252453	0.809551
ENSG00000113070	HBEGF	0.296997	0.0850029	0.682116
ENSG00000141736	ERBB2	0.19989	0.0197308	0.54447
ENSG00000169752	NRG4	0.174304	0.654469	0.944007
ENSG00000163235	TGFA	0.139571	0.284577	0.824693
ENSG00000124882	EREG	0.132918	0.147789	0.738435
ENSG00000182585	EPGN	0.053895	0.890518	0.987984
ENSG00000146648	EGFR	-0.0215623	0.887582	0.98792
