# Supplementary material for: G1/S cell cycle regulators mediate effects of circadian dysregulation on tumor growth and provide targets for timed anticancer treatment
Source: PLoS Biol. 2019 Apr 30;17(4):e3000228. doi: 10.1371/journal.pbio.3000228 (PMC6490878; doi:10.1371/journal.pbio.3000228)
Supplement: S7 Table — FGF-FGFR, fibroblast growth factor-fibroblast growth factor receptor; RNA-Seq, RNA sequencing. (XLSX) [file pbio.3000228.s017.xlsx]

## Sheet: S7 Table (FGF-FGFR)
References
Raju, R., Palapetta, S.M., Sandhya, V.K., Sahu, A., Alipoor, A., Balakrishnan, L., Advani, J., George, B., Kini, K.R., Geetha, N.P., et al. (2014). A Network Map of FGF-1/FGFR Signaling System. Journal of signal transduction 2014, 962962.
id	geneSymbol	logFC	pvalue	qvalue
ENSG00000068078	FGFR3	0.505863	0.0966373	0.694666
ENSG00000127418	FGFRL1	0.456984	0.0259514	0.567815
ENSG00000186895	FGF3	0.310295	0.292212	0.828597
ENSG00000077782	FGFR1	0.247923	0.0056381	0.426738
ENSG00000075388	FGF4	0.214586	0.531805	0.916593
ENSG00000160867	FGFR4	0.166809	0.289492	0.826956
ENSG00000113578	FGF1	0.156277	0.180354	0.767038
ENSG00000162344	FGF19	0.144514	0.468196	0.895823
ENSG00000138685	FGF2	0.069226	0.295473	0.830255
ENSG00000066468	FGFR2	0.0239074	0.843851	0.980147
ENSG00000105550	FGF21	-0.188293	0.597788	0.935427
