# Supplementary material for: G1/S cell cycle regulators mediate effects of circadian dysregulation on tumor growth and provide targets for timed anticancer treatment
Source: PLoS Biol. 2019 Apr 30;17(4):e3000228. doi: 10.1371/journal.pbio.3000228 (PMC6490878; doi:10.1371/journal.pbio.3000228)
Supplement: S9 Table — RNA-Seq, RNA sequencing. (XLSX) [file pbio.3000228.s019.xlsx]

## Sheet: S9 Table (Cell cycle genes)
References
Eser, U., Falleur-Fettig, M., Johnson, A., and Skotheim, J.M. (2011). Commitment to a cellular transition precedes genome-wide transcriptional change. Molecular cell 43, 515-527.
van der Meijden, C.M., Lapointe, D.S., Luong, M.X., Peric-Hupkes, D., Cho, B., Stein, J.L., van Wijnen, A.J., and Stein, G.S. (2002). Gene profiling of cell cycle progression through S-phase reveals sequential expression of genes required for DNA replication and nucleosome assembly. Cancer research 62, 3233-3243;
Whitfield, M.L., Sherlock, G., Saldanha, A.J., Murray, J.I., Ball, C.A., Alexander, K.E., Matese, J.C., Perou, C.M., Hurt, M.M., Brown, P.O., et al. (2002). Identification of genes periodically expressed in the human cell cycle and their expression in tumors. Molecular biology of the cell 13, 1977-2000.
id	geneSymbol	logFC	pvalue	qvalue	Cell cycle phase
ENSG00000123358	NR4A1	0.00361261	0.986539	0.998766	G1/S
ENSG00000175305	CCNE2	0.0090238	0.937266	0.992664	G1/S
ENSG00000105810	CDK6	-0.020419	0.810829	0.973164	G1/S
ENSG00000076003	MCM6	0.0230657	0.767575	0.965332	G1/S
ENSG00000105173	CCNE1	-0.0292877	0.682868	0.949935	G1/S
ENSG00000094804	CDC6	0.0206286	0.680892	0.949564	G1/S
ENSG00000132646	PCNA	0.0195432	0.679521	0.949444	G1/S
ENSG00000115942	ORC2	0.0328362	0.614403	0.937598	G1/S
ENSG00000124762	CDKN1A	-0.0379736	0.443161	0.887797	G1/S
ENSG00000204390	HSPA1L	0.199729	0.437474	0.886006	G1/S
ENSG00000101412	E2F1	0.0757832	0.423192	0.880445	G1/S
ENSG00000167670	CHAF1A	0.0840781	0.38375	0.867817	G1/S
ENSG00000149308	NPAT	-0.102021	0.278653	0.822479	G1/S
ENSG00000163950	SLBP	0.0714617	0.264548	0.816136	G1/S
ENSG00000007968	E2F2	0.14995	0.241902	0.804568	G1/S
ENSG00000197122	SRC	0.188008	0.169197	0.756284	G1/S
ENSG00000073111	MCM2	0.087679	0.159878	0.745922	G1/S
ENSG00000164045	CDC25A	-0.109797	0.140535	0.733663	G1/S
ENSG00000112242	E2F3	-0.152169	0.0726831	0.667523	G1/S
ENSG00000175745	NR2F1	0.580271	0.0663744	0.656683	G1/S
ENSG00000110092	CCND1	0.171218	0.0602143	0.650259	G1/S
ENSG00000185324	CDK10	0.150801	0.0505267	0.630505	G1/S
ENSG00000135446	CDK4	-0.114715	0.0329882	0.589309	G1/S
ENSG00000250506	CDK3	0.749159	0.0261357	0.569796	G1/S
ENSG00000204389	HSPA1A	0.307115	0.0252426	0.562871	G1/S
ENSG00000118971	CCND2	-0.12632	0.0200827	0.546553	G1/S
ENSG00000137834	SMAD6	0.294557	0.0154589	0.519172	G1/S
ENSG00000204388	HSPA1B	0.389676	0.00868748	0.459518	G1/S
ENSG00000167513	CDT1	0.447326	0.003756	0.409311	G1/S
ENSG00000112576	CCND3	0.219354	0.000133901	0.218252	G1/S
ENSG00000176890	TYMS	0.0126009	0.907778	0.989767	S
ENSG00000171848	RRM2	0.0174614	0.840064	0.979229	S
ENSG00000228716	DHFR	-0.0216301	0.805369	0.972893	S
ENSG00000123080	CDKN2C	0.029696	0.651805	0.943206	S
ENSG00000138764	CCNG2	0.0375562	0.488221	0.901934	S
ENSG00000132780	NASP	-0.0629484	0.458928	0.892747	S
ENSG00000139618	BRCA2	-0.119516	0.345104	0.850203	S
ENSG00000184357	HIST1H1B	-0.194356	0.314833	0.839063	S
ENSG00000181218	HIST3H2A	-0.302383	0.0690047	0.661646	S
ENSG00000167325	RRM1	-0.0890785	0.0683085	0.660968	S
ENSG00000095002	MSH2	-0.0959611	0.0652724	0.655359	S
ENSG00000012048	BRCA1	-0.244114	0.00660607	0.438279	S
ENSG00000145386	CCNA2	0.0034891	0.939622	0.992914	G2
ENSG00000117724	CENPF	-0.240446	0.324491	0.844138	G2
ENSG00000133101	CCNA1	0.206857	0.2463	0.806342	G2
ENSG00000131747	TOP2A	-0.101779	0.199181	0.775795	G2
ENSG00000162063	CCNF	0.19262	0.105227	0.702636	G2
ENSG00000173207	CKS1B	0.00795404	0.904351	0.989767	G2/M
ENSG00000157456	CCNB2	-0.0114081	0.811791	0.973164	G2/M
ENSG00000158402	CDC25C	0.0297995	0.735391	0.960383	G2/M
ENSG00000112312	GMNN	-0.0311985	0.678659	0.949307	G2/M
ENSG00000115163	CENPA	0.0257422	0.653305	0.94384	G2/M
ENSG00000134057	CCNB1	-0.0227421	0.587996	0.933036	G2/M
ENSG00000133740	E2F5	0.0739549	0.584392	0.932567	G2/M
ENSG00000166483	WEE1	-0.0396687	0.53973	0.919516	G2/M
ENSG00000156970	BUB1B	-0.0404137	0.527369	0.915696	G2/M
ENSG00000117399	CDC20	0.0477958	0.509959	0.909311	G2/M
ENSG00000123374	CDK2	-0.0444141	0.449621	0.889958	G2/M
ENSG00000101224	CDC25B	0.0907208	0.367017	0.861107	G2/M
ENSG00000169679	BUB1	-0.0524455	0.226866	0.795085	G2/M
ENSG00000164045	CDC25A	-0.109797	0.140535	0.733663	G2/M
ENSG00000129355	CDKN2D	0.171584	0.129151	0.722237	G2/M
ENSG00000089685	BIRC5	0.0907684	0.0801651	0.675149	G2/M
ENSG00000166851	PLK1	0.283779	0.0622595	0.651959	G2/M
ENSG00000170312	CDK1	-0.152287	0.0514257	0.632865	G2/M
ENSG00000160113	NR2F6	0.286977	0.0393636	0.601731	G2/M
ENSG00000160113	NR2F6	0.286977	0.0393636	0.601731	G2/M
