# Supplementary material for: G1/S cell cycle regulators mediate effects of circadian dysregulation on tumor growth and provide targets for timed anticancer treatment
Source: PLoS Biol. 2019 Apr 30;17(4):e3000228. doi: 10.1371/journal.pbio.3000228 (PMC6490878; doi:10.1371/journal.pbio.3000228)
Supplement: S10 Table — RNA-Seq, RNA sequencing; Wnt, wingless/integrated. (XLSX) [file pbio.3000228.s020.xlsx]

## Sheet: S10 Table (Wnt)
References
Anastas, J.N., and Moon, R.T. (2013). WNT signalling pathways as therapeutic targets in cancer. Nature reviews Cancer 13, 11-26.
Niehrs, C., and Acebron, S.P. (2012). Mitotic and mitogenic Wnt signalling. The EMBO journal 31, 2705-2713.
id	geneSymbol	logFC	pvalue	qvalue
ENSG00000188064	WNT7B	1.01675	0.00326362	0.395735
ENSG00000115596	WNT6	1.00404	0.00177845	0.37003			: WNT activator
ENSG00000111186	WNT5B	0.494074	0.051815	0.633312			; WNT pathway
ENSG00000111087	GLI1	0.45291	0.00231832	0.373982			; WNT inhibitor
ENSG00000162337	LRP5	0.43173	0.00459804	0.418145			; Myc
ENSG00000133275	CSNK1G2	0.427249	0.00539931	0.426231
ENSG00000072518	MARK2	0.38775	0.0893379	0.685959
ENSG00000169071	ROR2	0.378834	0.0196064	0.54447
ENSG00000135925	WNT10A	0.322241	0.112163	0.707512
ENSG00000143816	WNT9A	0.310928	0.403443	0.874606
ENSG00000002745	WNT16	0.302166	0.103938	0.701736
ENSG00000169884	WNT10B	0.271846	0.386336	0.867817
ENSG00000134323	MYCN	0.271242	0.441298	0.887295
ENSG00000157240	FZD1	0.250368	0.00196138	0.37003
ENSG00000184634	MED12	0.2465	0.0960742	0.693701
ENSG00000168646	AXIN2	0.246025	0.0153279	0.519172
ENSG00000124216	SNAI1	0.238439	0.162861	0.749383
ENSG00000145423	SFRP2	0.238147	0.365427	0.860745
ENSG00000198873	GRK5	0.233343	0.515539	0.912145
ENSG00000143126	CELSR2	0.227571	0.132569	0.725509
ENSG00000154764	WNT7A	0.222752	0.501736	0.907215
ENSG00000074047	GLI2	0.205253	0.204953	0.77995
ENSG00000141551	CSNK1D	0.197093	0.163557	0.750065
ENSG00000155760	FZD7	0.196574	0.0864031	0.683692
ENSG00000134569	LRP4	0.190536	0.2024	0.777556
ENSG00000136997	MYC	0.179938	0.0401203	0.603704
ENSG00000110092	CCND1	0.171218	0.0602143	0.650259
ENSG00000138795	LEF1	0.158919	0.0451389	0.620235
ENSG00000103197	TSC2	0.149499	0.202504	0.777556
ENSG00000004975	DVL2	0.145212	0.115223	0.710786
ENSG00000154342	WNT3A	0.138118	0.501363	0.907159
ENSG00000134245	WNT2B	0.127844	0.711597	0.957422
ENSG00000133067	LGR6	0.12645	0.7411	0.961563
ENSG00000161202	DVL3	0.121354	0.196805	0.774133
ENSG00000113712	CSNK1A1	0.109433	0.00832403	0.454773
ENSG00000113712	CSNK1A1	0.109433	0.00832403	0.454773
ENSG00000139174	PRICKLE1	0.101868	0.503643	0.907604
ENSG00000213923	CSNK1E	0.099973	0.189847	0.770338
ENSG00000162998	FRZB	0.090208	0.783632	0.968629
ENSG00000166949	SMAD3	0.0830305	0.419466	0.878689
ENSG00000050165	DKK3	0.0699088	0.0743616	0.668775
ENSG00000070770	CSNK2A2	0.0486743	0.680979	0.949564
ENSG00000114251	WNT5A	0.0416077	0.740426	0.961563
ENSG00000036257	CUL3	0.0370136	0.620903	0.938474
ENSG00000087095	NLK	0.0183567	0.767193	0.965332
ENSG00000058091	CDK14	0.0122974	0.794871	0.97148
ENSG00000162552	WNT4	0.0111042	0.971106	0.996516
ENSG00000119509	INVS	-0.00191936	0.980545	0.998351
ENSG00000105723	GSK3A	-0.00958161	0.948864	0.994025
ENSG00000108100	CCNY	-0.0107988	0.806364	0.972893
ENSG00000100614	PPM1A	-0.014476	0.748735	0.963451
ENSG00000085741	WNT11	-0.0166308	0.963532	0.995855
ENSG00000168036	CTNNB1	-0.0228991	0.536015	0.917996
ENSG00000164930	FZD6	-0.0236192	0.673599	0.948302
ENSG00000196628	TCF4	-0.0260135	0.752749	0.96415
ENSG00000169554	ZEB2	-0.027508	0.938111	0.992664
ENSG00000163785	RYK	-0.0290682	0.598716	0.935427
ENSG00000083799	CYLD	-0.0302662	0.575836	0.930403
ENSG00000082701	GSK3B	-0.0419604	0.486583	0.901425
ENSG00000166167	BTRC	-0.0435059	0.583592	0.932187
ENSG00000198768	APCDD1L	-0.0482671	0.826594	0.975467
ENSG00000186153	WWOX	-0.0495472	0.546781	0.920263
ENSG00000104290	FZD3	-0.061407	0.262537	0.814718
ENSG00000205213	LGR4	-0.0629051	0.485537	0.901014
ENSG00000153071	DAB2	-0.0631361	0.631774	0.940131
ENSG00000174804	FZD4	-0.0737183	0.35931	0.857733
ENSG00000162738	VANGL2	-0.0743589	0.634853	0.940769
ENSG00000110888	CAPRIN2	-0.104149	0.151083	0.740927
ENSG00000198561	CTNND1	-0.105383	0.150299	0.740547
ENSG00000039068	CDH1	-0.128778	0.50527	0.907979
ENSG00000120057	SFRP5	-0.198634	0.271867	0.819426
ENSG00000105989	WNT2	-0.277802	0.224094	0.792526
ENSG00000106483	SFRP4	-0.599351	0.0837876	0.682116
