# Supplementary material for: G1/S cell cycle regulators mediate effects of circadian dysregulation on tumor growth and provide targets for timed anticancer treatment
Source: PLoS Biol. 2019 Apr 30;17(4):e3000228. doi: 10.1371/journal.pbio.3000228 (PMC6490878; doi:10.1371/journal.pbio.3000228)
Supplement: S11 Table — ERK/MAP, extracellular signal-regulated kinase-mitogen activated protein kinase; RNA-Seq, RNA sequencing. (XLSX) [file pbio.3000228.s021.xlsx]

## Sheet: S11 Table (ERK-MAP)
References
Torii, S., Yamamoto, T., Tsuchiya, Y., and Nishida, E. (2006). ERK MAP kinase in G cell cycle progression and cancer. Cancer science 97, 697-702.
id	geneSymbol	logFC	pvalue	qvalue
ENSG00000130522	JUND	0.576687	9.6806e-05	0.218252
ENSG00000175592	FOSL1	0.552938	0.0717688	0.665476
ENSG00000171223	JUNB	0.515169	0.000150626	0.220215			: ERK activator
ENSG00000164867	NOS3	0.509004	0.173116	0.760234			; ERK/MAP pathway
ENSG00000180815	MAP3K15	0.466588	0.050218	0.63047			; ERK inhibitor
ENSG00000113721	PDGFRB	0.416742	0.000458292	0.29387			: AP1
ENSG00000076984	MAP2K7	0.408982	0.00424885	0.418145
ENSG00000084774	CAD	0.363935	0.00891621	0.460944
ENSG00000121653	MAPK8IP1	0.332458	0.0302771	0.584514
ENSG00000141068	KSR1	0.318722	0.199147	0.775795
ENSG00000126934	MAP2K2	0.317473	0.0136648	0.510936
ENSG00000172260	NEGR1	0.30863	0.0305872	0.584514
ENSG00000173327	MAP3K11	0.307949	0.0365669	0.596978
ENSG00000137802	MAPKBP1	0.286944	0.015522	0.519172
ENSG00000142733	MAP3K6	0.279621	0.066118	0.656683
ENSG00000185386	MAPK11	0.26702	0.0124178	0.49811
ENSG00000177606	JUN	0.253055	0.0144031	0.512249
ENSG00000126767	ELK1	0.220464	0.00632308	0.43469
ENSG00000197461	PDGFA	0.214474	0.00210971	0.373334
ENSG00000138834	MAPK8IP3	0.201668	0.0533936	0.634969
ENSG00000100311	PDGFB	0.189688	0.272852	0.820262
ENSG00000197122	SRC	0.188008	0.169197	0.756284
ENSG00000181085	MAPK15	0.182512	0.262499	0.814718
ENSG00000130758	MAP3K10	0.170321	0.476743	0.898518
ENSG00000166484	MAPK7	0.150759	0.307707	0.835726
ENSG00000075426	FOSL2	0.149931	0.138992	0.7314
ENSG00000170345	FOS	0.146286	0.0951916	0.693126
ENSG00000120738	EGR1	0.142959	0.410892	0.87682
ENSG00000008735	MAPK8IP2	0.136604	0.580933	0.931849
ENSG00000008735	MAPK8IP2	0.136604	0.580933	0.931849
ENSG00000034152	MAP2K3	0.118536	0.551154	0.921615
ENSG00000141480	ARRB2	0.117302	0.263345	0.815148
ENSG00000168067	MAP4K2	0.100088	0.335151	0.847
ENSG00000144730	IL17RD	0.0935585	0.320787	0.84278
ENSG00000064393	HIPK2	0.0923631	0.553729	0.923239
ENSG00000156711	MAPK13	0.0824449	0.809975	0.973164
ENSG00000073803	MAP3K13	0.0802067	0.233914	0.799001
ENSG00000102882	MAPK3	0.0786906	0.324214	0.844097
ENSG00000109339	MAPK10	0.072038	0.651575	0.94317
ENSG00000078061	ARAF	0.0715637	0.32366	0.843885
ENSG00000107643	MAPK8	0.0665466	0.302464	0.834265
ENSG00000112679	DUSP22	0.0606312	0.509875	0.909311
ENSG00000132155	RAF1	0.0587266	0.227063	0.795278
ENSG00000169032	MAP2K1	0.0522203	0.320351	0.842395
ENSG00000100030	MAPK1	0.0518813	0.11865	0.714011
ENSG00000177885	GRB2	0.043948	0.480894	0.899477
ENSG00000137154	RPS6	0.0429163	0.256588	0.812518
ENSG00000141232	TOB1	0.0311456	0.751408	0.964009
ENSG00000166068	SPRED1	0.0246012	0.738663	0.961219
ENSG00000106799	TGFBR1	0.0233564	0.682979	0.949935
ENSG00000139625	MAP3K12	0.0149853	0.841718	0.979727
ENSG00000125845	BMP2	0.000708155	0.996035	0.999491
ENSG00000157764	BRAF	-0.000437774	0.995657	0.999491
ENSG00000112062	MAPK14	-0.022674	0.608761	0.937117
ENSG00000085511	MAP3K4	-0.0277218	0.587404	0.932919
ENSG00000065559	MAP2K4	-0.0406128	0.498223	0.905882
ENSG00000164056	SPRY1	-0.0457182	0.871899	0.985005
ENSG00000069956	MAPK6	-0.046357	0.375879	0.864432
ENSG00000100485	SOS2	-0.0473686	0.387057	0.867817
ENSG00000135341	MAP3K7	-0.0485124	0.322446	0.843726
ENSG00000050748	MAPK9	-0.0837769	0.207773	0.781574
ENSG00000125740	FOSB	-0.0839659	0.726311	0.959809
ENSG00000170365	SMAD1	-0.085348	0.391214	0.869003
ENSG00000137764	MAP2K5	-0.0918778	0.510732	0.909492
ENSG00000092969	TGFB2	-0.0938833	0.311767	0.837901
ENSG00000169967	MAP3K2	-0.103398	0.10017	0.698794
ENSG00000119699	TGFB3	-0.115705	0.53234	0.916877
ENSG00000108984	MAP2K6	-0.164702	0.117431	0.713046
ENSG00000188766	SPRED3	-0.173982	0.337066	0.84806
ENSG00000166225	FRS2	-0.176288	0.0233956	0.559082
ENSG00000115904	SOS1	-0.187505	0.0598579	0.648639
ENSG00000116985	BMP8B	-0.263879	0.140387	0.733663
