# Supplementary material for: G1/S cell cycle regulators mediate effects of circadian dysregulation on tumor growth and provide targets for timed anticancer treatment
Source: PLoS Biol. 2019 Apr 30;17(4):e3000228. doi: 10.1371/journal.pbio.3000228 (PMC6490878; doi:10.1371/journal.pbio.3000228)
Supplement: S12 Table — PI3K-AKT, phosphatidylinositol 3-kinase/alpha serine/threonine-protein kinase; RNA-Seq, RNA sequencing. (XLSX) [file pbio.3000228.s022.xlsx]

## Sheet: S12 Table (PI3K-AKT)
References
Martini, M., De Santis, M.C., Braccini, L., Gulluni, F., and Hirsch, E. (2014). PI3K/AKT signaling pathway and cancer: an updated review. Annals of medicine 46, 372-383.
id	geneSymbol	logFC	pvalue	qvalue
ENSG00000204060	FOXO6	1.04992	0.00235522	0.375621			: PI3k/AKT activator
ENSG00000171608	PIK3CD	0.448356	0.0362109	0.595993			; PI3k/AKT pathway
ENSG00000276231	PIK3R6	0.343316	0.133183	0.725509			; PI3k/AKT inhibitor
ENSG00000104856	RELB	0.340891	0.0175951	0.533853			: PI3k/AKT target gene
ENSG00000077150	NFKB2	0.299275	0.0392718	0.601731
ENSG00000104825	NFKBIB	0.288991	0.0706337	0.663189
ENSG00000005882	PDK2	0.179614	0.113884	0.708471
ENSG00000142208	AKT1	0.14739	0.0314724	0.585269
ENSG00000173039	RELA	0.141989	0.189565	0.770184
ENSG00000105221	AKT2	0.132058	0.0804536	0.675289
ENSG00000269335	IKBKG	0.116551	0.52015	0.913311
ENSG00000133056	PIK3C2B	0.114331	0.56105	0.925794
ENSG00000100906	NFKBIA	0.111086	0.0267306	0.573131
ENSG00000141506	PIK3R5	0.0896903	0.704964	0.956754
ENSG00000140443	IGF1R	0.0810472	0.364522	0.860745
ENSG00000263528	IKBKE	0.0574515	0.571607	0.929043
ENSG00000104365	IKBKB	0.0496401	0.541445	0.919543
ENSG00000169047	IRS1	0.0342472	0.623176	0.938975
ENSG00000067992	PDK3	0.0156032	0.878579	0.986451
ENSG00000162924	REL	0.00662296	0.956075	0.994864
ENSG00000196455	PIK3R4	-0.00823073	0.890259	0.987935
ENSG00000082701	GSK3B	-0.0419604	0.486583	0.901425
ENSG00000117461	PIK3R3	-0.0439171	0.564757	0.927107
ENSG00000171862	PTEN	-0.0454551	0.373908	0.86337
ENSG00000213341	CHUK	-0.0520868	0.387968	0.867862
ENSG00000121879	PIK3CA	-0.0629963	0.436729	0.886006
ENSG00000145675	PIK3R1	-0.0656388	0.557855	0.924866
ENSG00000130675	MNX1	-0.0676537	0.673898	0.948302
ENSG00000011405	PIK3C2A	-0.0793984	0.160378	0.746484
ENSG00000152256	PDK1	-0.0926813	0.302675	0.834265
ENSG00000109320	NFKB1	-0.0980658	0.251412	0.809242
ENSG00000078142	PIK3C3	-0.102339	0.103848	0.701736
ENSG00000105851	PIK3CG	-0.158061	0.610027	0.937154
