# Supplementary material for: G1/S cell cycle regulators mediate effects of circadian dysregulation on tumor growth and provide targets for timed anticancer treatment
Source: PLoS Biol. 2019 Apr 30;17(4):e3000228. doi: 10.1371/journal.pbio.3000228 (PMC6490878; doi:10.1371/journal.pbio.3000228)
Supplement: S13 Table — HIPPO, hippo signaling pathway; RNA-Seq, RNA sequencing. (XLSX) [file pbio.3000228.s023.xlsx]

## Sheet: S13 Table (Hippo)
References
Ehmer, U., and Sage, J. (2016). Control of Proliferation and Cancer Growth by the Hippo Signaling Pathway. Molecular cancer research : MCR 14, 127-140.
id	geneSymbol	logFC	pvalue	qvalue
ENSG00000184916	JAG2	1.20222	0.000210295	0.246829
ENSG00000167513	CDT1	0.447326	0.003756	0.409311			: Hippo sigalling (YAP1/TAZ) activator
ENSG00000074181	NOTCH3	0.428398	0.0491194	0.629493			; Hippo sigalling (YAP1/TAZ) pathway
ENSG00000173531	MST1	0.395264	0.15503	0.742907			; Hippo sigalling (YAP1/TAZ) inhibitor
ENSG00000109321	AREG	0.350061	0.00150589	0.361136			: Hippo sigalling (YAP1/TAZ) target genes
ENSG00000097007	ABL1	0.292202	0.0510468	0.631604
ENSG00000150457	LATS2	0.282225	0.0353589	0.594192
ENSG00000131697	NPHP4	0.249608	0.0300413	0.584514
ENSG00000114019	AMOTL2	0.249566	0.0108395	0.483657
ENSG00000074047	GLI2	0.205253	0.204953	0.77995
ENSG00000136997	MYC	0.179938	0.0401203	0.603704
ENSG00000102125	TAZ	0.17367	0.0752511	0.668965
ENSG00000197905	TEAD4	0.16414	0.0983739	0.697553
ENSG00000148400	NOTCH1	0.160742	0.443787	0.887813
ENSG00000118523	CTGF	0.149371	0.208588	0.781832
ENSG00000172531	PPP1CA	0.115929	0.0311499	0.585269
ENSG00000142871	CYR61	0.106735	0.519239	0.912847
ENSG00000151748	SAV1	0.103601	0.168145	0.75508
ENSG00000074219	TEAD2	0.100426	0.168909	0.755878
ENSG00000089685	BIRC5	0.0907684	0.0801651	0.675149
ENSG00000134250	NOTCH2	0.0619626	0.419626	0.878719
ENSG00000076003	MCM6	0.0230657	0.767575	0.965332
ENSG00000114978	MOB1A	0.00914182	0.847551	0.980937
ENSG00000173542	MOB1B	0.0063216	0.955555	0.994832
ENSG00000104067	TJP1	-0.0465686	0.533666	0.916985
ENSG00000137693	YAP1	-0.0515807	0.598246	0.935427
ENSG00000131023	LATS1	-0.0614719	0.524539	0.914995
