# Supplementary material for: G1/S cell cycle regulators mediate effects of circadian dysregulation on tumor growth and provide targets for timed anticancer treatment
Source: PLoS Biol. 2019 Apr 30;17(4):e3000228. doi: 10.1371/journal.pbio.3000228 (PMC6490878; doi:10.1371/journal.pbio.3000228)
Supplement: S14 Table — GPCR, G protein-coupled receptor; RNA-Seq, RNA sequencing. (XLSX) [file pbio.3000228.s024.xlsx]

## Sheet: S14 Table (GPCR)
References
New, D.C., and Wong, Y.H. (2007). Molecular mechanisms mediating the G protein-coupled receptor regulation of cell cycle progression. Journal of molecular signaling 2, 2.
G protein–coupled receptor (http://www.guidetopharmacology.org/GRAC/GPCRListForward?class=AProstanoid receptors.
id	geneSymbol	logFC	pvalue	qvalue
ENSG00000184160	ADRA2C	1.26546	0.000358312	0.28927			: Oncogenic GPCR genes
ENSG00000116329	OPRD1	0.836892	0.0228783	0.557097			; GPCR genes
ENSG00000135577	NMBR	0.760014	0.00669992	0.438646			; Anti-proliferative GPCR genes
ENSG00000176136	MC5R	0.741646	0.0122674	0.496057
ENSG00000170989	S1PR1	0.661786	0.0791974	0.672919
ENSG00000180720	CHRM4	0.659261	0.034277	0.590034
ENSG00000204882	GPR20	0.646076	0.0948243	0.692889
ENSG00000110148	CCKBR	0.641264	0.0332588	0.589309
ENSG00000115353	TACR1	0.610353	0.0629417	0.65251
ENSG00000107562	CXCL12	0.570045	0.0436871	0.612873
ENSG00000064547	LPAR2	0.538828	0.0778789	0.671864
ENSG00000170214	ADRA1B	0.536091	0.0678089	0.659504
ENSG00000132911	NMUR2	0.527285	0.0993508	0.698295
ENSG00000136535	TBR1	0.486601	0.158808	0.744992
ENSG00000213088	ACKR1	0.481723	0.0761438	0.670123
ENSG00000006638	TBXA2R	0.450753	0.143597	0.735641
ENSG00000128285	MCHR1	0.437007	0.275696	0.821723
ENSG00000148734	NPFFR1	0.393925	0.206175	0.780865
ENSG00000129048	ACKR4	0.387746	0.0202643	0.547747
ENSG00000180914	OXTR	0.37433	0.1863	0.768663
ENSG00000147145	LPAR4	0.358459	0.332552	0.845844
ENSG00000135744	AGT	0.341389	0.294962	0.830113
ENSG00000163394	CCKAR	0.340696	0.188582	0.769402
ENSG00000163823	CCR1	0.330307	0.0794865	0.672919
ENSG00000164850	GPER1	0.318434	0.136464	0.729053
ENSG00000213906	LTB4R2	0.315538	0.414226	0.87737
ENSG00000050628	PTGER3	0.31477	0.419046	0.878689
ENSG00000043591	ADRB1	0.313936	0.0593848	0.64695
ENSG00000140030	GPR65	0.288325	0.41101	0.87682
ENSG00000125510	OPRL1	0.274622	0.473689	0.897863
ENSG00000274286	ADRA2B	0.269185	0.43428	0.885459
ENSG00000198049	AVPR1B	0.260137	0.0629031	0.652445
ENSG00000179921	GPBAR1	0.255071	0.184017	0.768663
ENSG00000146399	TAAR1	0.249049	0.107076	0.703469
ENSG00000134817	APLNR	0.22138	0.270423	0.819426
ENSG00000143147	GPR161	0.215501	0.0246302	0.561875
ENSG00000186912	P2RY4	0.210476	0.340588	0.849045
ENSG00000056291	NPFFR2	0.21042	0.040618	0.605626
ENSG00000171657	GPR82	0.210069	0.218541	0.790742
ENSG00000213903	LTB4R	0.196627	0.545707	0.920176
ENSG00000155760	FZD7	0.196574	0.0864031	0.683692
ENSG00000166603	MC4R	0.194954	0.440485	0.887082
ENSG00000184451	CCR10	0.193526	0.396227	0.871508
ENSG00000118432	CNR1	0.191886	0.330646	0.844785
ENSG00000126895	AVPR2	0.187152	0.396792	0.871826
ENSG00000172935	MRGPRF	0.1804	0.280482	0.823148
ENSG00000184574	LPAR5	0.175896	0.596551	0.935001
ENSG00000128602	SMO	0.172451	0.071229	0.665326
ENSG00000168398	BDKRB2	0.164668	0.610472	0.937154
ENSG00000186810	CXCR3	0.164575	0.304339	0.834848
ENSG00000183729	NPBWR1	0.163402	0.417779	0.878426
ENSG00000183671	GPR1	0.162728	0.391732	0.869003
ENSG00000188822	CNR2	0.160645	0.475259	0.898075
ENSG00000100739	BDKRB1	0.159834	0.560374	0.925421
ENSG00000125910	S1PR4	0.147194	0.670032	0.947171
ENSG00000185231	MC2R	0.131962	0.663801	0.945774
ENSG00000164251	F2RL1	0.113489	0.189526	0.770184
ENSG00000160951	PTGER1	0.113466	0.489138	0.902358
ENSG00000160013	PTGIR	0.110148	0.760394	0.965332
ENSG00000151617	EDNRA	0.102482	0.480242	0.899107
ENSG00000120907	ADRA1A	0.101153	0.750369	0.963939
ENSG00000169252	ADRB2	0.0943401	0.57907	0.93119
ENSG00000213694	S1PR3	0.0812968	0.457297	0.892234
ENSG00000183813	CCR4	0.0777047	0.711637	0.957422
ENSG00000144891	AGTR1	0.0116547	0.950681	0.994136
ENSG00000151577	DRD3	0.00151249	0.993983	0.999491
ENSG00000168412	MTNR1A	-0.0445191	0.812636	0.973401
ENSG00000149295	DRD2	-0.113011	0.626421	0.939393
ENSG00000121966	CXCR4	-0.172022	0.357316	0.857307
ENSG00000134640	MTNR1B	-0.189432	0.228742	0.796508
ENSG00000184845	DRD1	-0.212243	0.0272777	0.574164
ENSG00000069696	DRD4	-0.216229	0.225797	0.793459
ENSG00000126353	CCR7	-0.365512	0.358979	0.857675
ENSG00000169676	DRD5	-0.389383	0.0737189	0.668775
ENSG00000169403	PTAFR	-0.519959	0.17081	0.757694
