# Supplementary material for: G1/S cell cycle regulators mediate effects of circadian dysregulation on tumor growth and provide targets for timed anticancer treatment
Source: PLoS Biol. 2019 Apr 30;17(4):e3000228. doi: 10.1371/journal.pbio.3000228 (PMC6490878; doi:10.1371/journal.pbio.3000228)
Supplement: S15 Table — RNA-Seq, RNA sequencing. (XLSX) [file pbio.3000228.s025.xlsx]

## Sheet: S15 Table (CylinD1 regulators) 
References
Guo, Z.Y., Hao, X.H., Tan, F.F., Pei, X., Shang, L.M., Jiang, X.L., and Yang, F. (2011). The elements of human cyclin D1 promoter and regulation involved. Clinical epigenetics 2, 63-76.
id	geneSymbol	logFC	pvalue	qvalue	Function
ENSG00000130522	JUND	0.576687	9.6806e-05	0.218252	AP elment activator
ENSG00000175592	FOSL1	0.552938	0.0717688	0.665476	AP elment activator
ENSG00000172260	NEGR1	0.30863	0.0305872	0.584514	AP elment activator
ENSG00000134323	MYCN	0.271242	0.441298	0.887295	AP elment activator
ENSG00000177606	JUN	0.253055	0.0144031	0.512249	AP elment activator
ENSG00000136997	MYC	0.179938	0.0401203	0.603704	AP elment activator
ENSG00000075426	FOSL2	0.149931	0.138992	0.7314	AP elment activator
ENSG00000170345	FOS	0.146286	0.0951916	0.693126	AP elment activator
ENSG00000120738	EGR1	0.142959	0.410892	0.87682	AP elment activator
ENSG00000005882	NFKB1	-0.0980658	0.251412	0.809242	NF-KB element activator
ENSG00000067992	RELB	0.340891	0.0175951	0.533853	NF-KB element activator
ENSG00000204060	NFKB2	0.299275	0.0392718	0.601731	NF-KB element activator
ENSG00000109320	BCL3	0.279281	0.335724	0.847607	NF-KB element activator
ENSG00000077150	RELA	0.141989	0.189565	0.770184	NF-KB element activator
ENSG00000069399	REL	0.00662296	0.956075	0.994864	NF-KB element activator
ENSG00000074181	NOTCH3	0.428398	0.0491194	0.629493	CSL element activator
ENSG00000148400	NOTCH1	0.160742	0.443787	0.887813	CSL element activator
ENSG00000124232	RBPJL	0.100152	0.642394	0.941997	CSL element activator
ENSG00000134250	NOTCH2	0.0619626	0.419626	0.878719	CSL element activator
ENSG00000185591	SP1	-0.0969204	0.223385	0.792526	SP element activator
ENSG00000172845	SP3	-0.0868499	0.0429101	0.612049	SP element activator
ENSG00000133636	NTS	-0.132264	0.431764	0.884503	SP element activator
ENSG00000134259	NGF	-0.249789	0.343225	0.849858	SP element activator
ENSG00000105329	TGFB1	0.488882	0.0349639	0.593074	Egr-1 element activator
ENSG00000168610	STAT3	0.0377702	0.633791	0.940663	STAT element activator
ENSG00000126561	STAT5A	0.298762	0.0326954	0.588036	STAT element activator
ENSG00000157557	ETS2	0.0873784	0.354187	0.855242	c-Ets-2, ETS element activator
ENSG00000118260	CREB1	-0.0958198	0.215598	0.788155	CRE activator
ENSG00000115966	ATF2	-0.0660181	0.204399	0.779702	CRE activator
ENSG00000162772	ATF3	0.0803337	0.645741	0.942577	CRE element repressor
ENSG00000196628	TCF4	-0.0260135	0.752749	0.96415	TCF/LEF element activator
ENSG00000138795	LEF1	0.158919	0.0451389	0.620235	TCF/LEF element activator
ENSG00000198561	CTNND1	-0.105383	0.150299	0.740547	TCF/LEF element activator
ENSG00000100811	YY1	0.0421201	0.582654	0.932114	TRE element repressor
ENSG00000008083	JARID2	0.16615	0.154266	0.74219	Jmj repressor
ENSG00000172530	BANP	0.111338	0.228196	0.796236	Smar1, MAR repressor
ENSG00000119139	TJP2	0.100866	0.286999	0.825747	ZO-2, E-box repressor
ENSG00000092208	GEMIN2	-0.0863957	0.397663	0.871826	SIP1, Z-box repressor
ENSG00000175003	SLC22A1	-0.408105	0.262116	0.814101	OCT-I repressor
ENSG00000101412	E2F1	0.0757832	0.423192	0.880445	Egr-1 element repressor
