# Supplementary material for: G1/S cell cycle regulators mediate effects of circadian dysregulation on tumor growth and provide targets for timed anticancer treatment
Source: PLoS Biol. 2019 Apr 30;17(4):e3000228. doi: 10.1371/journal.pbio.3000228 (PMC6490878; doi:10.1371/journal.pbio.3000228)
Supplement: S1 Data — RNA-Seq, RNA sequencing. (XLSX) [file pbio.3000228.s026.xlsx]

## Sheet: U2OS_JetLag_norm.gene_counts
id	geneSymbol	CTL-0hr-1	CTL-0hr-2	CTL-0hr-3	CTL-6hr-1	CTL-6hr-2	CTL-6hr-3	CTL-12hr-1	CTL-12hr-2	CTL-12hr-3	CTL-18hr-1	CTL-18hr-2	CTL-18hr-3	CTL-24hr-1	CTL-24hr-2	CTL-24hr-3	JL-0hr-1	JL-0hr-2	JL-0hr-3	JL-6hr-1	JL-6hr-2	JL-6hr-3	JL-12hr-1	JL-12hr-2	JL-12hr-3	JL-18hr-1	JL-18hr-2	JL-18hr-3	JL-24hr-1	JL-24hr-2	JL-24hr-3
ENSG00000000003	TSPAN6	851	868	818	905	821	775	908	836	884	871	917	836	725	819	752	894	789	797	905	868	958	744	784	777	764	799	811	786	788	846
ENSG00000000005	TNMD	0	0	0	0	0	0	0	0	0	0	0	0	0	0	0	0	0	0	0	3	0	0	0	0	0	0	0	0	0	0
ENSG00000000419	DPM1	559	577	565	600	589	559	599	478	710	729	730	586	501	532	504	523	635	586	634	601	695	494	500	493	482	603	613	512	553	510
ENSG00000000457	SCYL3	76	91	77	68	119	71	92	106	72	80	56	83	92	79	76	73	61	72	82	103	76	59	54	61	73	76	78	79	69	73
ENSG00000000460	C1orf112	258	288	279	268	233	278	233	273	296	223	273	224	212	197	227	293	235	235	254	253	300	227	217	216	251	232	237	242	230	207
ENSG00000000938	FGR	0	0	0	0	0	0	0	0	1	0	0	0	0	0	0	1	1	0	0	1	0	0	0	1	0	1	5	4	0	0
ENSG00000000971	CFH	263	345	291	335	271	257	278	324	318	277	339	309	224	280	239	226	295	259	355	343	354	241	322	281	228	320	315	302	293	305
ENSG00000001036	FUCA2	408	491	462	429	424	410	502	467	450	381	372	365	411	434	509	487	514	468	489	478	450	477	516	424	450	452	432	521	578	490
ENSG00000001084	GCLC	587	596	554	586	538	599	552	573	496	584	552	662	555	569	560	432	459	592	639	567	459	432	515	513	537	608	602	646	555	611
ENSG00000001167	NFYA	415	387	469	323	333	365	292	534	180	308	481	481	433	370	489	285	467	448	337	354	180	315	410	526	426	372	441	419	559	507
ENSG00000001460	STPG1	27	41	34	31	63	46	34	47	23	48	31	39	35	38	49	31	50	50	43	47	35	47	53	41	50	36	48	40	58	46
ENSG00000001461	NIPAL3	90	95	78	77	42	73	92	80	64	98	86	109	95	98	117	70	86	91	54	79	53	108	75	98	79	79	93	118	125	107
ENSG00000001497	LAS1L	424	402	439	428	426	400	417	393	266	416	422	472	410	376	442	309	384	452	342	326	258	377	384	351	383	371	415	456	450	429
ENSG00000001561	ENPP4	142	155	157	127	123	106	131	136	169	150	156	150	134	128	116	104	136	168	133	164	157	110	136	130	97	134	129	152	142	147
ENSG00000001617	SEMA3F	50	55	52	53	78	44	56	57	38	22	21	28	72	59	89	57	64	76	47	59	32	59	75	54	74	69	60	81	80	66
ENSG00000001626	CFTR	0	1	1	1	0	1	2	7	0	4	3	2	2	0	0	3	0	0	2	1	0	0	3	0	0	0	0	3	1	0
ENSG00000001629	ANKIB1	1026	1082	960	1013	909	937	942	1112	910	996	1287	1289	1045	1087	961	760	929	994	943	963	847	840	852	994	878	1074	969	1124	1110	1029
ENSG00000001630	CYP51A1	33	43	56	46	74	48	68	40	49	42	27	29	56	64	60	71	50	63	63	44	43	54	48	59	58	36	53	44	68	57
ENSG00000001631	KRIT1	258	307	256	244	257	248	306	284	292	272	294	274	281	296	321	219	245	289	255	300	246	218	272	259	246	294	275	331	287	305
ENSG00000002016	RAD52	126	141	114	114	58	103	102	123	92	112	96	115	121	130	131	126	123	107	113	120	85	120	98	128	125	133	115	127	133	107
ENSG00000002079	MYH16	1	4	0	0	0	6	0	0	3	7	0	0	7	1	2	1	2	0	0	0	7	2	4	3	0	1	3	7	4	1
ENSG00000002330	BAD	204	209	258	256	427	321	342	315	317	222	179	209	289	309	296	441	289	283	295	276	391	398	370	246	367	342	326	306	263	284
ENSG00000002549	LAP3	352	317	377	371	329	388	326	354	429	422	392	323	418	409	418	343	360	371	367	359	416	382	438	411	367	375	388	406	438	399
ENSG00000002586	CD99	111	108	147	112	119	151	111	113	50	88	123	123	172	152	175	171	172	156	131	141	69	174	156	125	160	124	159	196	190	208
ENSG00000002587	HS3ST1	0	0	0	1	0	1	0	0	5	3	3	1	0	0	1	0	0	1	0	0	0	0	0	0	0	0	1	0	0	1
ENSG00000002726	AOC1	1	1	0	0	0	0	0	0	0	0	0	0	3	1	0	0	0	0	0	0	1	0	0	1	0	1	1	2	1	0
ENSG00000002745	WNT16	0	0	0	0	0	0	0	0	0	0	0	0	0	0	0	0	0	1	0	0	0	0	0	0	0	1	0	0	0	0
ENSG00000002746	HECW1	4	6	9	14	4	16	11	2	4	8	10	10	8	10	15	6	12	6	6	12	11	5	5	4	4	8	6	12	9	2
ENSG00000002822	MAD1L1	372	372	372	396	586	451	483	384	499	349	315	310	420	450	459	484	457	408	490	417	547	582	467	405	554	487	439	512	501	449
ENSG00000002834	LASP1	1088	955	1082	1093	1216	1090	914	997	1080	905	1034	1048	1141	975	1170	902	1028	1139	919	1030	974	1225	1153	1051	1135	878	1045	1115	1267	1108
ENSG00000002919	SNX11	309	232	289	234	289	265	218	244	164	202	190	212	237	220	285	303	300	290	227	244	205	256	230	282	261	252	230	225	219	242
ENSG00000002933	TMEM176A	25	19	10	18	32	20	22	17	25	10	25	14	24	32	18	21	29	20	12	22	20	24	27	26	28	19	22	21	25	25
ENSG00000003056	M6PR	1942	2011	1994	2035	1732	2154	2144	2259	2598	2306	2254	2232	1899	2170	1898	1988	1850	1985	2255	2285	2358	2041	2131	1999	1950	2089	2089	2005	1898	2042
ENSG00000003096	KLHL13	78	70	66	89	34	58	74	62	67	85	68	71	58	54	50	78	61	56	59	61	52	57	71	42	49	59	73	61	99	74
ENSG00000003137	CYP26B1	78	48	52	61	38	57	46	57	53	29	55	52	53	42	59	71	64	50	41	68	41	54	80	64	57	66	51	70	63	53
ENSG00000003147	ICA1	10	13	8	13	32	13	24	13	15	17	15	19	14	18	18	13	17	6	14	9	30	12	10	10	13	18	14	20	21	15
ENSG00000003249	DBNDD1	15	14	11	15	13	15	12	6	10	7	7	13	11	18	13	10	15	12	12	17	9	19	15	15	9	13	25	13	10	17
ENSG00000003393	ALS2	392	328	314	371	282	277	340	355	351	363	358	399	346	400	317	244	291	302	321	376	301	224	322	281	314	336	362	334	344	340
ENSG00000003400	CASP10	3	6	7	6	3	2	2	0	0	2	4	5	7	5	4	8	1	4	2	4	5	5	5	5	0	3	3	2	5	6
ENSG00000003402	CFLAR	253	242	229	242	218	237	232	255	245	184	207	216	224	262	239	237	222	242	227	243	214	210	291	256	240	262	249	233	230	223
ENSG00000003436	TFPI	1020	1040	935	925	821	948	1057	1267	898	1159	1278	1354	1171	1305	1093	839	839	882	940	1058	844	875	946	1095	1000	1181	1104	1214	1149	1305
ENSG00000003509	NDUFAF7	254	213	253	230	222	218	261	267	329	213	267	216	183	235	215	227	262	228	253	255	269	233	204	217	201	242	222	228	255	248
ENSG00000003756	RBM5	552	554	525	479	329	415	491	469	450	503	528	542	513	487	448	447	515	482	490	482	390	463	546	414	446	476	516	563	522	467
ENSG00000003987	MTMR7	0	4	0	1	0	0	2	1	1	1	1	1	0	1	0	0	2	0	5	0	1	2	1	0	0	2	1	1	0	0
ENSG00000003989	SLC7A2	435	436	347	434	355	423	456	535	323	387	457	473	398	426	327	368	369	402	428	403	374	349	402	492	409	429	426	451	439	425
ENSG00000004059	ARF5	790	711	702	767	982	747	793	698	866	797	738	686	808	845	801	923	926	958	795	851	929	972	949	863	857	843	762	717	763	804
ENSG00000004139	SARM1	2	5	1	1	0	5	2	2	2	5	0	2	2	3	3	3	2	0	2	2	1	3	2	0	1	6	1	5	0	2
ENSG00000004142	POLDIP2	551	488	514	542	548	552	518	521	529	506	463	487	595	568	568	487	541	507	453	449	550	552	575	533	563	527	526	608	657	587
ENSG00000004399	PLXND1	105	92	78	79	94	76	93	76	31	29	29	53	71	77	92	68	110	116	72	79	42	93	114	99	92	111	86	109	90	86
ENSG00000004455	AK2	934	986	880	1003	1029	891	1075	897	1032	907	953	865	814	922	908	950	941	991	969	966	1130	1005	1001	838	908	913	897	878	1003	940
ENSG00000004468	CD38	0	1	0	0	0	0	0	0	0	0	2	0	0	0	1	0	0	0	0	0	0	0	0	0	1	0	0	0	0	0
ENSG00000004478	FKBP4	1912	1698	1675	1529	1754	1654	1677	1692	1668	1535	1661	1662	1784	1732	1769	1584	1686	1690	1536	1526	1466	1662	1741	1520	1434	1574	1659	1775	1802	1878
ENSG00000004487	KDM1A	573	580	601	563	369	575	569	578	573	532	666	551	643	678	653	506	588	563	633	596	530	586	587	552	547	572	544	711	827	696
ENSG00000004534	RBM6	289	243	280	243	299	225	241	363	238	297	313	307	258	313	272	226	279	254	294	272	227	256	218	255	220	270	303	325	294	261
ENSG00000004660	CAMKK1	93	95	98	118	99	86	69	121	98	63	69	99	94	99	125	107	107	120	102	87	74	110	106	101	110	105	89	118	97	128
ENSG00000004700	RECQL	491	537	438	560	355	419	493	502	533	575	584	536	419	489	475	378	445	463	570	499	497	451	481	423	459	590	539	578	509	464
ENSG00000004766	VPS50	466	444	515	432	419	454	470	500	552	513	484	505	427	456	429	370	387	415	463	425	475	441	430	370	414	470	455	453	436	441
ENSG00000004776	HSPB6	0	2	1	0	0	0	0	0	0	1	0	0	0	2	0	3	0	0	0	0	0	0	0	0	0	0	0	1	0	0
ENSG00000004777	ARHGAP33	9	17	5	5	15	14	21	14	13	9	3	10	13	7	5	22	15	19	14	17	13	13	12	18	15	9	8	5	12	9
ENSG00000004779	NDUFAB1	223	207	281	237	336	213	320	251	305	304	320	248	314	276	276	302	266	260	282	263	293	328	349	319	324	303	312	319	298	291
ENSG00000004799	PDK4	172	151	160	201	157	144	182	174	131	160	156	173	222	274	232	149	156	174	201	154	135	137	174	178	203	218	230	311	309	336
ENSG00000004809	SLC22A16	2	0	0	0	3	0	0	0	2	0	0	0	0	0	0	1	1	0	0	0	0	0	0	0	1	0	0	0	0	1
ENSG00000004838	ZMYND10	9	7	4	17	10	5	4	5	4	6	7	3	8	7	6	18	5	9	7	14	8	9	14	10	10	10	7	13	7	2
ENSG00000004846	ABCB5	28	22	25	12	8	23	36	22	8	19	19	22	20	16	5	17	24	17	19	10	9	18	15	22	14	15	25	18	14	14
ENSG00000004864	SLC25A13	946	1025	954	1031	970	934	1081	1019	859	936	992	900	948	1064	894	859	932	931	938	1019	937	860	940	901	949	994	907	1037	967	1023
ENSG00000004866	ST7	75	71	76	81	60	70	63	62	81	74	85	110	67	81	81	84	84	76	76	86	110	54	90	84	76	87	65	73	68	82
ENSG00000004897	CDC27	1517	1755	1459	1540	1330	1339	1528	1524	1290	1396	1405	1364	1311	1561	1232	1267	1354	1439	1646	1628	1284	1160	1424	1304	1314	1530	1417	1450	1355	1392
ENSG00000004939	SLC4A1	1	0	0	0	0	0	0	1	0	0	0	0	0	0	0	0	0	1	0	0	0	0	0	0	0	0	0	0	1	1
ENSG00000004948	CALCR	4	4	0	1	0	2	3	2	2	0	0	4	1	2	2	0	0	0	1	3	2	1	2	0	0	0	0	2	1	0
ENSG00000004961	HCCS	94	94	98	97	104	105	63	89	70	61	72	69	95	105	112	87	109	89	90	79	60	59	86	97	85	81	79	89	77	89
ENSG00000004975	DVL2	257	228	297	193	281	236	216	158	218	213	172	193	253	206	267	274	304	255	170	200	242	321	245	233	253	206	236	249	285	284
ENSG00000005001	PRSS22	0	0	0	2	3	1	0	1	0	0	0	1	2	2	0	0	1	0	0	0	2	0	2	0	0	2	1	0	5	0
ENSG00000005007	UPF1	142	120	144	131	109	141	112	85	91	68	73	84	160	165	224	160	192	141	150	103	125	189	196	162	155	125	149	185	239	171
ENSG00000005020	SKAP2	4	0	1	0	0	0	3	4	0	4	1	0	0	0	0	3	0	0	3	0	2	0	1	1	3	0	2	3	1	0
ENSG00000005022	SLC25A5	2859	2662	3034	2729	2950	2804	2494	2560	1582	2221	2548	2666	3151	2989	3347	3227	3164	2948	2326	2336	1520	3157	3022	3108	2758	2395	2540	2741	3487	3288
ENSG00000005059	MCUB	79	96	67	108	89	78	78	57	110	109	101	78	63	89	90	80	90	75	69	87	83	72	84	67	83	86	73	75	82	96
ENSG00000005073	HOXA11	42	54	51	54	29	48	58	43	34	29	41	31	43	58	52	56	52	47	46	50	36	35	58	54	62	57	46	62	54	47
ENSG00000005075	POLR2J	240	199	286	222	270	239	301	258	248	218	234	242	262	259	271	246	253	230	195	278	220	286	272	314	240	231	237	257	275	326
ENSG00000005100	DHX33	101	91	120	80	91	131	75	98	45	82	104	114	110	120	131	63	120	104	109	87	61	75	74	112	134	98	121	123	126	129
ENSG00000005102	MEOX1	0	1	2	0	0	0	2	0	0	2	0	0	0	0	1	2	1	1	2	4	4	2	2	1	1	1	0	2	0	0
ENSG00000005108	THSD7A	4	5	2	1	0	1	10	3	6	2	8	6	7	8	5	3	5	6	8	2	1	9	4	4	5	14	4	14	4	9
ENSG00000005156	LIG3	277	269	248	246	155	256	250	275	212	238	275	246	306	264	319	231	233	285	261	286	207	257	274	256	280	274	244	319	344	293
ENSG00000005175	RPAP3	244	267	240	207	281	209	237	258	234	288	334	315	270	283	204	173	235	235	221	237	225	208	191	208	230	291	256	300	243	247
ENSG00000005187	ACSM3	16	17	12	13	17	22	22	18	15	9	11	22	14	14	14	17	19	13	18	25	18	11	16	15	14	17	14	14	22	14
ENSG00000005189	REXO5	81	79	86	89	66	99	87	105	101	76	130	96	113	82	89	73	71	96	93	101	99	97	116	97	108	94	111	97	97	99
ENSG00000005194	CIAPIN1	403	396	395	442	344	338	381	363	397	280	305	315	350	373	360	375	363	354	345	342	372	330	404	320	350	300	310	344	398	390
ENSG00000005206	SPPL2B	43	32	37	28	70	41	37	23	28	18	17	17	26	22	47	27	36	26	30	24	42	47	43	29	40	34	28	46	39	47
ENSG00000005238	FAM214B	98	63	81	90	96	98	110	95	106	104	81	90	96	84	81	78	92	90	83	98	122	105	102	121	111	96	90	95	87	79
ENSG00000005243	COPZ2	45	50	73	43	42	37	51	35	42	47	33	56	51	46	41	45	51	49	44	47	27	35	56	54	40	58	45	57	40	33
ENSG00000005249	PRKAR2B	236	244	261	244	156	211	235	250	280	188	210	208	171	216	178	191	228	231	232	234	231	172	166	199	219	219	198	241	184	204
ENSG00000005302	MSL3	170	208	188	185	158	183	176	166	183	181	171	184	183	188	152	171	167	167	179	153	180	182	198	160	163	184	189	176	198	157
ENSG00000005339	CREBBP	157	151	182	194	206	174	167	171	196	157	149	158	164	169	157	218	201	197	169	183	208	212	185	179	158	174	137	180	154	153
ENSG00000005379	TSPOAP1	18	18	15	9	35	22	11	15	7	6	9	12	12	23	13	13	17	20	25	14	11	12	18	17	20	17	18	17	16	17
ENSG00000005381	MPO	0	0	0	0	0	0	0	0	0	0	2	0	0	0	0	0	0	2	3	0	0	0	0	0	0	0	0	0	0	0
ENSG00000005421	PON1	0	0	0	0	0	0	0	0	0	0	0	0	0	2	0	0	0	0	0	0	0	0	0	0	0	0	0	0	0	0
ENSG00000005436	GCFC2	212	215	192	202	140	207	210	180	258	237	234	221	186	215	182	163	177	192	246	221	170	213	229	159	198	251	235	269	217	242
ENSG00000005448	WDR54	351	304	336	371	442	372	331	326	297	339	354	323	403	368	407	445	420	343	324	381	411	459	390	422	445	350	326	361	410	388
ENSG00000005469	CROT	152	123	118	149	125	155	139	125	154	122	106	106	121	148	150	111	142	135	149	148	101	107	126	141	106	112	127	129	141	135
ENSG00000005471	ABCB4	54	77	77	65	30	55	64	73	60	81	72	80	79	85	60	38	65	75	64	65	75	63	58	69	54	56	78	80	101	54
ENSG00000005483	KMT2E	347	317	273	324	307	332	346	410	379	433	437	425	347	356	323	284	349	368	323	353	313	256	344	339	347	385	348	371	305	362
ENSG00000005486	RHBDD2	351	272	393	310	455	369	270	306	311	267	328	285	424	381	466	373	429	353	291	285	307	450	416	445	402	337	311	432	411	369
ENSG00000005513	SOX8	37	29	40	23	73	43	42	36	38	10	15	6	47	62	42	39	47	40	42	19	56	53	73	22	46	63	49	47	65	42
ENSG00000005700	IBTK	402	405	401	368	389	304	329	318	294	400	451	431	349	433	339	335	265	315	368	405	350	282	337	344	314	379	344	384	415	360
ENSG00000005801	ZNF195	153	181	149	193	178	154	140	158	195	174	215	164	137	184	150	154	137	146	157	160	164	134	134	158	157	158	136	182	166	181
ENSG00000005810	MYCBP2	291	327	257	304	228	286	260	368	232	330	546	450	293	297	270	213	245	280	339	381	239	213	259	305	289	349	345	388	363	332
ENSG00000005812	FBXL3	434	485	411	398	283	380	383	376	451	433	425	397	361	399	366	363	439	396	473	433	340	352	402	385	344	432	319	418	385	461
ENSG00000005844	ITGAL	0	1	0	0	0	0	0	0	0	0	0	2	0	0	1	0	0	0	0	0	0	1	0	2	0	0	0	1	0	0
ENSG00000005882	PDK2	96	107	76	100	53	93	85	75	58	74	62	93	83	81	101	89	128	81	66	90	56	74	112	111	104	88	99	101	99	107
ENSG00000005884	ITGA3	1631	1435	1326	1560	1149	1299	1465	1312	1559	813	763	970	1750	1822	2068	1343	1605	1735	1414	1378	1615	1926	1783	1557	1817	1802	1733	2370	2374	1909
ENSG00000005889	ZFX	291	334	322	320	316	282	311	338	283	276	314	301	333	338	287	262	258	307	302	315	215	255	256	321	265	270	315	343	345	333
ENSG00000005893	LAMP2	1265	1208	1250	1124	1134	1085	1042	1139	1032	1105	922	1144	1316	1383	1176	1160	1219	1277	1125	1114	865	1121	1080	1271	1020	1131	1162	1340	1402	1316
ENSG00000005961	ITGA2B	1	1	3	5	1	3	0	4	0	2	1	2	1	2	3	2	2	4	3	1	1	4	1	3	4	6	5	3	2	1
ENSG00000005981	ASB4	0	1	2	4	0	0	2	4	0	2	0	4	2	6	3	3	2	0	0	1	3	2	1	0	0	1	3	3	0	3
ENSG00000006007	GDE1	453	442	468	418	438	364	417	389	420	378	346	388	449	560	474	437	378	493	434	405	406	447	466	416	410	462	438	529	489	483
ENSG00000006015	C19orf60	44	46	57	45	137	88	86	45	90	48	44	40	85	87	67	105	47	57	96	49	109	92	120	43	121	92	57	126	64	104
ENSG00000006016	CRLF1	177	139	162	146	145	192	179	152	152	101	98	107	213	202	174	215	203	176	127	130	138	223	206	166	192	158	189	220	241	214
ENSG00000006025	OSBPL7	22	19	22	28	7	25	22	12	20	16	16	28	12	12	14	39	18	23	26	19	24	30	20	22	28	21	28	19	10	16
ENSG00000006042	TMEM98	775	760	763	824	878	752	745	746	673	760	742	709	736	686	747	839	807	789	774	798	810	797	765	886	809	702	660	629	830	719
ENSG00000006047	YBX2	18	22	18	20	44	20	25	19	7	13	14	4	22	15	19	22	29	19	11	20	14	23	16	18	17	17	20	27	17	22
ENSG00000006062	MAP3K14	73	50	53	65	35	52	39	29	37	25	33	43	78	46	77	56	71	73	35	47	56	55	66	47	49	40	49	60	67	55
ENSG00000006071	ABCC8	3	4	3	7	13	1	4	1	8	2	1	0	1	4	2	5	1	3	2	1	1	6	0	1	3	2	2	1	3	0
ENSG00000006118	TMEM132A	217	153	187	187	227	156	191	119	165	72	46	61	202	170	223	214	220	178	160	153	190	222	220	187	231	200	173	220	277	207
ENSG00000006125	AP2B1	797	766	701	664	733	768	548	931	244	663	919	1127	934	789	854	520	708	788	642	700	256	509	662	897	854	722	807	977	1058	895
ENSG00000006128	TAC1	0	0	0	0	0	1	3	0	0	0	2	0	0	0	0	1	0	0	0	0	0	0	0	1	0	1	0	0	0	0
ENSG00000006194	ZNF263	281	279	270	280	383	244	262	248	341	263	233	283	281	309	298	306	264	246	292	259	283	257	295	288	339	262	284	329	285	287
ENSG00000006210	CX3CL1	125	70	77	116	56	94	85	90	64	59	66	74	92	92	95	86	92	107	83	60	61	86	98	106	80	110	87	99	118	133
ENSG00000006282	SPATA20	1024	893	918	1161	1118	1056	1083	1056	993	796	778	847	1040	1044	1012	1068	1140	1039	992	1012	1014	1102	1112	1025	1260	1005	921	1023	1092	1037
ENSG00000006283	CACNA1G	28	26	20	27	44	30	37	37	19	12	18	24	31	23	39	27	37	42	20	20	24	25	36	17	30	23	30	28	39	40
ENSG00000006327	TNFRSF12A	962	903	1401	1144	1472	1196	1302	944	1473	1079	916	929	987	1008	1338	1558	1226	1210	1246	1262	1521	1337	1329	974	1238	1037	1390	1193	1136	1185
ENSG00000006432	MAP3K9	177	163	124	135	119	139	140	131	95	82	86	105	153	186	152	120	117	125	128	128	90	151	142	127	119	122	119	173	147	152
ENSG00000006451	RALA	369	358	472	383	472	445	391	515	260	385	401	481	367	361	359	338	441	418	430	409	200	305	393	405	349	395	428	385	411	411
ENSG00000006453	BAIAP2L1	167	141	145	151	140	100	140	131	91	111	144	164	237	229	243	117	156	171	124	123	106	189	195	167	169	129	163	216	240	225
ENSG00000006459	KDM7A	119	107	94	136	137	134	95	165	95	148	142	171	113	155	98	96	97	139	126	142	71	74	126	124	118	151	141	131	137	144
ENSG00000006468	ETV1	183	199	221	190	132	144	182	172	158	245	212	282	189	229	214	147	192	209	178	187	110	149	216	202	171	187	180	215	187	214
ENSG00000006530	AGK	223	209	192	210	183	250	186	203	248	169	218	232	204	200	162	215	178	236	232	241	238	165	205	213	179	218	228	198	185	202
ENSG00000006534	ALDH3B1	298	234	275	251	265	263	240	237	282	168	210	216	308	308	364	265	352	303	253	264	272	371	361	336	351	279	314	337	338	300
ENSG00000006555	TTC22	0	0	0	0	0	0	0	0	0	0	0	0	0	0	1	0	0	0	0	0	0	0	0	0	0	0	0	0	0	0
ENSG00000006576	PHTF2	431	385	514	440	398	404	426	514	335	335	441	444	486	435	483	395	443	445	420	412	298	328	404	478	429	384	444	465	478	436
ENSG00000006606	CCL26	12	19	11	16	5	13	14	11	19	14	21	15	13	8	10	6	12	12	16	10	24	7	10	10	13	10	9	7	17	16
ENSG00000006607	FARP2	175	170	154	208	138	150	183	194	161	211	200	195	180	170	141	156	170	195	181	191	195	147	190	153	156	158	163	217	194	176
ENSG00000006611	USH1C	12	7	8	8	0	4	3	3	6	8	19	9	11	4	13	4	13	9	9	4	10	7	3	5	8	7	11	12	8	6
ENSG00000006625	GGCT	243	271	250	239	224	249	263	202	247	294	357	304	226	212	213	245	267	269	281	255	254	254	231	229	280	266	320	245	229	281
ENSG00000006634	DBF4	553	569	606	628	654	568	577	578	677	752	650	619	505	621	532	470	520	594	671	593	641	529	539	526	484	555	602	636	607	573
ENSG00000006638	TBXA2R	0	1	1	2	0	1	1	0	0	1	3	1	1	1	1	0	2	5	1	1	0	0	3	1	3	2	1	2	1	1
ENSG00000006652	IFRD1	299	325	260	282	215	288	301	292	345	292	257	302	241	290	256	270	260	273	318	315	348	296	336	268	293	278	260	268	282	280
ENSG00000006659	LGALS14	3	2	1	0	0	0	2	5	0	0	0	1	0	0	0	1	0	0	0	1	0	2	0	1	0	0	3	1	4	0
ENSG00000006695	COX10	71	75	51	58	54	58	74	57	59	58	51	73	62	84	63	83	57	72	52	41	64	55	72	67	74	62	62	80	63	71
ENSG00000006704	GTF2IRD1	142	101	140	120	89	141	126	123	90	73	88	93	150	121	153	142	153	124	122	99	122	136	161	126	167	121	154	177	152	151
ENSG00000006712	PAF1	246	211	259	239	203	272	230	254	206	265	263	272	355	270	340	213	259	256	242	242	198	296	291	262	259	258	299	361	353	345
ENSG00000006715	VPS41	651	715	668	677	565	703	702	753	582	675	738	673	672	677	644	471	626	628	653	707	616	538	661	591	603	679	698	607	675	656
ENSG00000006740	ARHGAP44	21	16	15	13	9	24	20	15	6	22	13	23	28	22	32	19	23	21	13	22	16	29	15	22	20	22	16	23	25	30
ENSG00000006744	ELAC2	296	248	239	266	249	245	268	265	221	196	241	254	294	251	257	249	259	301	293	267	212	300	281	289	301	295	272	344	279	264
ENSG00000006747	SCIN	8	5	9	3	3	5	3	7	13	13	3	5	3	7	4	3	8	6	4	9	6	6	10	2	14	10	7	9	12	7
ENSG00000006756	ARSD	5	3	1	3	2	0	2	0	0	2	1	3	1	0	2	0	2	0	0	0	0	0	0	0	1	0	1	0	2	4
ENSG00000006757	PNPLA4	51	74	73	53	50	63	77	68	63	80	60	61	84	61	93	73	76	75	72	67	55	81	47	74	79	62	66	55	75	57
ENSG00000006788	MYH13	0	0	0	0	0	0	0	0	0	0	1	0	0	0	0	0	0	0	0	0	0	0	1	0	0	0	0	0	0	0
ENSG00000006831	ADIPOR2	859	921	871	804	785	885	839	1011	423	622	727	882	775	857	829	786	792	834	870	935	428	662	695	809	808	886	763	879	858	889
ENSG00000006837	CDKL3	1	1	9	9	0	3	4	6	3	5	6	8	3	2	3	5	0	2	9	2	8	4	4	3	2	1	10	7	5	3
ENSG00000007001	UPP2	0	0	0	0	0	0	0	0	0	0	1	0	0	0	0	0	0	0	0	0	0	0	0	2	0	0	0	0	1	0
ENSG00000007047	MARK4	36	35	40	17	33	34	25	31	23	17	22	28	39	36	44	25	43	37	29	23	35	32	35	30	30	24	44	47	45	42
ENSG00000007062	PROM1	0	0	0	0	0	0	0	0	1	3	0	1	0	0	2	0	1	0	0	0	0	0	0	0	1	0	0	0	0	0
ENSG00000007080	CCDC124	61	56	119	60	93	108	91	103	56	64	58	88	147	100	165	116	124	130	79	77	28	85	121	103	118	98	113	147	115	144
ENSG00000007129	CEACAM21	0	0	0	0	0	0	2	0	1	0	0	0	1	0	1	1	1	0	0	0	0	0	6	3	0	3	0	1	0	4
ENSG00000007168	PAFAH1B1	638	566	583	553	381	458	536	510	351	513	547	550	588	620	609	459	568	602	484	527	410	436	543	573	481	507	479	686	575	613
ENSG00000007171	NOS2	1	1	2	2	22	3	0	1	1	2	0	0	2	2	4	0	1	1	1	0	1	2	1	1	3	1	1	1	0	1
ENSG00000007174	DNAH9	2	1	1	0	0	2	1	2	0	0	0	7	4	2	1	1	3	1	1	0	0	2	1	1	0	2	1	3	3	9
ENSG00000007202	KIAA0100	1644	1477	1564	1481	1300	1394	1330	1418	1134	1567	1713	1778	1636	1727	1640	1186	1366	1640	1361	1423	1107	1357	1494	1519	1534	1555	1476	2011	1980	1691
ENSG00000007216	SLC13A2	0	1	0	0	0	0	0	0	0	2	0	0	0	0	1	0	0	0	0	0	0	0	0	0	0	0	0	0	0	0
ENSG00000007237	GAS7	54	48	36	46	34	35	40	51	37	30	46	22	52	44	44	35	39	41	31	40	40	45	39	28	45	39	48	67	71	55
ENSG00000007255	TRAPPC6A	145	131	151	183	265	166	157	169	155	195	123	170	199	137	181	191	148	159	176	171	147	189	204	219	188	151	151	155	156	166
ENSG00000007264	MATK	9	7	10	3	2	5	10	12	8	4	1	4	8	2	12	8	1	9	10	3	3	7	8	5	4	7	10	8	2	9
ENSG00000007306	CEACAM7	2	0	0	0	0	0	0	0	0	0	0	0	0	0	0	0	0	0	0	0	0	0	0	0	0	0	0	0	0	0
ENSG00000007312	CD79B	0	1	0	0	0	0	0	0	1	2	2	1	0	0	0	1	1	1	1	0	1	1	0	0	0	1	1	0	1	1
ENSG00000007314	SCN4A	0	0	0	1	0	0	0	0	1	0	0	0	0	3	0	0	1	0	0	0	0	1	3	1	0	0	0	0	0	0
ENSG00000007341	ST7L	150	189	140	162	177	121	151	150	162	141	132	146	170	155	153	153	153	140	144	164	152	122	165	135	146	140	123	133	119	135
ENSG00000007350	TKTL1	0	0	0	0	0	0	0	0	0	0	0	2	1	1	1	0	5	1	2	2	1	1	0	1	0	1	0	0	0	0
ENSG00000007372	PAX6	0	0	0	0	0	0	0	0	1	0	1	0	3	1	0	0	0	0	0	2	0	0	3	0	2	0	0	0	1	0
ENSG00000007376	RPUSD1	133	80	116	149	188	132	152	145	121	96	96	115	155	169	200	136	122	132	146	142	146	189	212	142	204	123	123	165	147	129
ENSG00000007384	RHBDF1	95	86	96	119	106	125	101	110	102	92	92	83	110	110	121	124	119	115	101	86	115	133	149	94	136	120	127	141	137	106
ENSG00000007392	LUC7L	223	175	211	298	136	252	220	235	258	219	214	236	219	213	214	202	240	224	268	264	207	233	216	184	255	259	263	248	239	249
ENSG00000007402	CACNA2D2	6	7	8	2	22	17	11	10	6	3	2	3	12	10	9	2	8	6	2	6	5	19	4	7	10	8	10	12	8	10
ENSG00000007516	BAIAP3	15	21	25	21	25	17	24	20	26	15	8	15	32	37	55	27	32	23	24	27	20	33	35	28	39	24	37	41	53	23
ENSG00000007520	TSR3	199	162	205	167	315	272	222	212	203	245	152	235	273	249	263	297	227	249	235	206	245	316	318	223	285	247	252	267	257	257
ENSG00000007541	PIGQ	116	95	98	86	114	118	109	101	66	37	37	82	106	95	133	126	109	105	85	109	97	165	142	129	107	97	92	108	114	92
ENSG00000007545	CRAMP1	39	29	22	26	7	22	22	34	25	19	12	24	34	18	26	23	36	29	27	19	38	24	23	19	32	26	25	29	38	14
ENSG00000007866	TEAD3	70	57	70	40	40	49	76	49	30	36	29	53	81	57	72	56	75	59	55	51	38	62	50	62	64	53	64	87	90	77
ENSG00000007908	SELE	0	1	0	0	0	0	0	0	0	2	0	0	0	0	0	0	0	0	0	1	0	0	0	1	0	0	0	0	0	1
ENSG00000007923	DNAJC11	74	90	67	62	91	62	79	51	36	63	65	54	68	60	91	55	74	75	65	56	68	70	77	73	70	69	71	101	101	65
ENSG00000007933	FMO3	7	9	3	9	31	12	6	15	11	16	13	7	10	11	5	11	7	8	11	5	6	5	4	13	7	6	5	8	4	2
ENSG00000007944	MYLIP	224	194	202	198	186	203	201	183	178	198	166	187	216	221	226	173	204	223	231	198	136	182	228	180	204	212	183	233	225	220
ENSG00000007952	NOX1	0	0	0	0	0	0	0	0	0	0	0	0	0	1	0	0	0	0	0	0	0	0	0	0	0	0	0	0	0	0
ENSG00000007968	E2F2	175	142	115	122	220	117	133	113	107	67	68	80	111	134	119	169	123	136	115	136	117	148	161	103	131	105	92	141	158	135
ENSG00000008018	PSMB1	1157	1235	1246	1250	1306	1172	1213	1073	1518	1251	1207	1123	1058	1102	1124	1254	1172	1103	1322	1201	1429	1309	1226	1115	1168	1191	1178	1072	1187	1196
ENSG00000008056	SYN1	0	0	3	0	0	1	3	1	1	1	0	0	4	0	4	5	0	0	0	1	0	0	2	0	4	1	0	3	0	0
ENSG00000008083	JARID2	115	96	76	93	54	72	68	109	63	86	106	120	122	110	104	56	107	106	93	91	82	93	141	101	111	104	109	141	115	105
ENSG00000008086	CDKL5	64	93	61	54	9	56	68	71	32	85	60	94	61	73	69	41	46	46	50	79	46	40	47	71	58	63	69	86	62	61
ENSG00000008118	CAMK1G	0	0	1	0	0	2	0	0	0	0	0	1	0	0	0	1	1	3	1	0	0	0	0	0	0	1	1	3	2	0
ENSG00000008128	CDK11A	10	12	9	14	0	8	5	3	3	6	8	10	8	12	9	11	11	8	6	3	7	12	10	11	15	11	7	4	6	23
ENSG00000008130	NADK	229	202	207	238	306	220	266	185	245	171	211	209	252	227	226	256	261	258	213	256	280	244	294	258	287	218	224	260	250	301
ENSG00000008196	TFAP2B	1	0	0	0	0	0	0	0	0	1	0	2	2	1	0	0	0	0	0	0	1	0	0	0	0	0	0	4	0	0
ENSG00000008197	TFAP2D	0	0	0	0	0	2	0	0	0	0	0	0	0	0	0	0	0	2	0	0	0	0	0	0	0	0	0	0	0	2
ENSG00000008226	DLEC1	0	2	0	0	0	0	0	0	0	1	2	1	0	0	1	1	1	0	0	0	0	3	4	1	0	1	0	0	0	3
ENSG00000008256	CYTH3	568	544	568	463	433	498	470	466	406	379	420	457	547	572	631	535	587	602	482	481	428	546	581	518	531	538	559	707	626	628
ENSG00000008277	ADAM22	81	85	96	107	139	101	98	124	126	130	124	124	117	109	95	82	65	87	88	116	87	58	67	84	97	108	94	132	91	96
ENSG00000008282	SYPL1	655	633	718	656	661	743	649	720	500	771	850	898	707	648	693	531	713	750	561	560	398	550	616	799	654	687	764	692	747	823
ENSG00000008283	CYB561	308	295	314	281	287	285	331	289	276	223	251	283	324	334	338	337	295	376	286	261	297	352	339	360	342	291	319	323	378	330
ENSG00000008294	SPAG9	724	686	642	526	455	556	697	801	593	603	648	605	650	745	650	396	613	611	640	668	537	540	648	603	602	711	715	856	755	745
ENSG00000008300	CELSR3	120	76	107	87	57	80	90	69	88	42	46	58	123	99	119	122	127	124	90	69	87	91	113	93	100	97	105	156	125	125
ENSG00000008311	AASS	88	115	141	118	120	130	123	129	138	154	159	131	118	132	129	94	86	117	148	109	104	95	103	122	114	118	130	133	143	132
ENSG00000008323	PLEKHG6	1	0	0	0	0	0	0	0	0	0	0	0	1	0	0	0	0	0	0	1	0	1	0	0	0	0	0	0	0	0
ENSG00000008324	SS18L2	116	130	123	133	141	130	100	117	126	166	142	138	99	140	113	115	113	112	121	114	122	109	129	125	111	115	122	99	87	118
ENSG00000008382	MPND	59	82	63	46	18	43	76	60	11	20	22	47	67	60	65	48	50	44	38	41	13	39	48	74	51	53	48	59	62	58
ENSG00000008394	MGST1	111	66	91	65	105	91	52	60	66	91	96	112	108	97	92	104	106	93	59	79	60	71	77	88	93	68	80	96	87	99
ENSG00000008405	CRY1	203	178	197	255	149	174	203	219	142	173	163	201	197	192	165	198	191	237	204	227	167	185	173	207	183	196	179	206	149	185
ENSG00000008441	NFIX	13	11	23	10	31	16	18	15	14	9	11	13	11	21	21	27	15	23	11	19	9	30	11	20	10	15	18	28	29	22
ENSG00000008513	ST3GAL1	406	354	280	349	272	259	254	296	213	251	276	301	277	333	295	238	295	346	279	327	259	287	303	315	355	296	316	406	352	347
ENSG00000008516	MMP25	0	7	0	6	0	3	1	1	8	2	2	0	1	4	1	2	4	2	1	3	0	1	0	3	2	1	4	0	4	2
ENSG00000008517	IL32	30	21	37	27	39	24	21	17	20	46	27	22	40	32	36	25	20	21	15	21	11	43	34	39	35	24	22	20	35	38
ENSG00000008710	PKD1	90	73	99	83	97	102	92	92	60	47	25	51	82	75	103	99	95	112	90	73	93	142	150	92	134	103	117	92	112	74
ENSG00000008735	MAPK8IP2	2	0	0	1	0	0	0	1	0	0	0	1	0	0	0	0	1	1	0	1	0	1	0	2	1	0	2	1	0	1
ENSG00000008838	MED24	81	94	110	92	110	88	87	108	57	52	79	95	112	111	114	106	109	87	72	95	60	84	106	109	81	82	80	125	114	117
ENSG00000008853	RHOBTB2	90	78	123	79	45	63	74	58	53	45	40	49	83	107	135	78	131	100	77	67	47	109	87	101	86	103	107	122	103	122
ENSG00000008869	HEATR5B	300	366	303	357	241	325	351	417	291	339	419	412	303	369	296	267	289	333	372	409	314	207	310	311	318	350	319	343	299	320
ENSG00000008952	SEC62	493	506	475	370	364	529	350	593	304	581	628	677	468	473	401	258	491	447	446	481	252	334	400	441	424	472	510	492	488	472
ENSG00000008988	RPS20	6400	7565	8115	8040	9923	8241	8367	7949	10540	10616	10502	9137	8193	8444	8554	7859	8067	8105	9431	9344	10932	8915	8076	7522	8097	8176	9769	7973	7508	8510
ENSG00000009307	CSDE1	7531	7978	7367	8028	6910	8026	8100	9303	8086	9494	10670	9940	7811	8668	7629	5717	6996	7598	8485	8964	7340	6813	7585	7610	7962	8931	8765	9040	8359	8430
ENSG00000009335	UBE3C	247	257	273	262	267	243	245	258	252	249	246	275	266	283	270	299	266	245	274	310	264	278	231	247	254	314	253	263	299	273
ENSG00000009413	REV3L	224	240	205	223	201	220	235	212	210	274	330	330	249	232	175	130	194	189	205	240	168	154	158	184	211	279	233	265	253	255
ENSG00000009694	TENM1	3	2	0	0	0	4	9	4	0	2	6	5	3	6	1	1	7	6	3	2	2	0	1	6	3	1	4	5	5	1
ENSG00000009709	PAX7	31	28	34	23	0	20	32	16	15	21	16	29	33	26	36	28	26	28	24	36	13	25	32	34	30	31	26	39	34	41
ENSG00000009765	IYD	0	0	0	0	0	0	1	0	0	1	0	0	0	1	0	0	1	0	2	0	0	0	2	0	0	3	0	4	0	2
ENSG00000009780	FAM76A	71	104	113	51	67	71	94	98	74	74	104	87	77	97	78	81	69	93	76	96	93	87	91	92	93	64	85	108	90	96
ENSG00000009790	TRAF3IP3	0	0	0	3	0	0	1	0	2	2	1	0	0	2	0	0	0	0	1	3	0	1	0	1	0	1	0	0	1	5
ENSG00000009830	POMT2	237	262	292	238	393	280	243	259	261	255	278	241	280	293	275	263	269	251	211	212	218	302	322	286	293	281	275	296	283	281
ENSG00000009844	VTA1	710	666	714	605	627	730	591	746	692	881	854	854	704	654	546	667	685	715	735	791	694	585	653	676	693	739	740	677	630	644
ENSG00000009950	MLXIPL	1	1	0	0	0	0	0	0	0	0	4	0	0	1	0	2	1	0	0	1	0	0	0	1	1	0	0	0	1	0
ENSG00000009954	BAZ1B	532	592	459	417	284	443	476	512	375	495	605	580	547	627	489	261	496	469	471	489	306	354	406	389	441	482	619	721	623	548
ENSG00000010017	RANBP9	244	220	226	249	224	239	265	230	247	222	166	180	245	246	259	198	236	270	240	308	260	191	196	215	182	220	236	272	222	247
ENSG00000010030	ETV7	1	1	1	1	0	2	2	0	0	0	1	2	4	2	0	1	0	3	0	0	3	2	5	0	1	2	2	1	3	4
ENSG00000010072	SPRTN	185	212	186	179	158	178	190	234	176	189	189	195	185	221	148	160	191	192	188	232	148	167	176	197	163	189	169	160	219	194
ENSG00000010165	METTL13	316	296	327	326	282	321	286	357	222	238	274	298	307	309	369	336	314	331	289	254	208	302	337	369	327	300	308	345	399	339
ENSG00000010219	DYRK4	240	209	240	242	325	256	256	230	319	306	271	261	290	276	244	240	243	275	287	208	296	252	297	247	233	261	226	241	279	286
ENSG00000010244	ZNF207	1322	1284	1289	1361	1376	1411	1308	1423	1186	1300	1409	1404	1288	1372	1352	1271	1282	1310	1503	1591	1360	1333	1344	1322	1328	1280	1187	1280	1375	1258
ENSG00000010256	UQCRC1	1830	1673	1868	1913	2257	1963	1968	1873	1938	1770	1747	1828	1971	1855	1838	2170	1841	1892	1690	1972	2104	2123	2097	1999	2119	1893	1692	1808	1951	1762
ENSG00000010270	STARD3NL	1034	1027	1059	1112	926	982	1122	970	1194	1000	1078	999	932	987	842	1143	1037	1038	1120	1090	1296	1095	1003	1015	936	1066	950	995	868	1013
ENSG00000010278	CD9	1126	1285	1179	1375	1153	1255	1423	1518	960	1327	1345	1339	1179	1229	1180	1236	1216	1261	1633	1507	1064	1251	1311	1422	1273	1353	1342	1251	1144	1203
ENSG00000010282	HHATL	0	0	0	0	0	0	0	0	0	0	2	1	0	0	0	0	0	0	1	0	0	0	0	0	0	0	0	0	1	0
ENSG00000010292	NCAPD2	1402	1251	1357	1171	1145	1128	883	1125	717	988	1274	1366	1542	1424	1637	986	1368	1393	904	945	752	1245	1250	1248	1215	1152	1200	1606	1762	1497
ENSG00000010295	IFFO1	10	9	5	3	39	4	8	7	10	23	3	10	9	10	11	12	10	10	14	11	21	11	14	11	12	8	10	13	6	13
ENSG00000010310	GIPR	2	4	1	1	29	2	0	2	2	0	4	0	2	4	0	3	2	3	5	0	1	0	8	1	2	2	0	3	0	1
ENSG00000010318	PHF7	25	16	15	18	36	30	20	20	29	11	32	19	23	19	38	21	18	36	24	19	27	21	27	13	23	27	23	18	25	24
ENSG00000010319	SEMA3G	2	1	3	2	15	3	2	3	1	3	2	2	2	1	1	3	4	2	3	2	0	0	3	1	6	1	0	4	4	2
ENSG00000010322	NISCH	207	226	184	198	167	160	188	191	187	128	135	156	212	212	218	191	246	208	198	160	181	184	206	182	221	190	187	205	225	218
ENSG00000010327	STAB1	1	0	2	0	0	1	0	1	0	1	1	0	1	1	0	0	1	0	0	0	0	1	0	0	1	0	0	1	1	3
ENSG00000010361	FUZ	80	59	63	72	95	80	76	62	69	57	53	56	89	76	79	111	56	82	73	63	66	84	96	79	77	85	68	95	67	86
ENSG00000010379	SLC6A13	0	0	1	0	0	0	0	0	0	0	0	1	0	3	1	0	0	0	1	0	0	0	0	0	3	2	1	0	0	1
ENSG00000010404	IDS	200	175	225	157	154	169	157	197	125	115	141	175	244	196	238	154	203	216	172	184	174	234	197	219	205	177	172	248	276	241
ENSG00000010438	PRSS3	0	0	0	0	0	0	0	0	0	0	0	0	0	0	0	0	0	1	0	0	0	0	0	0	0	0	0	0	0	0
ENSG00000010539	ZNF200	166	180	193	164	204	115	172	152	154	144	147	130	161	157	175	158	164	186	110	170	152	162	187	152	150	143	139	211	144	137
ENSG00000010610	CD4	0	0	0	0	0	1	0	2	0	0	4	3	0	0	0	0	0	0	0	0	1	0	0	0	1	0	1	0	0	1
ENSG00000010626	LRRC23	197	203	226	153	168	189	191	176	174	183	209	221	226	213	212	189	218	200	167	176	188	208	223	199	207	185	214	204	216	214
ENSG00000010671	BTK	1	0	1	0	0	1	3	2	0	2	0	4	3	0	2	0	1	1	1	3	0	0	0	1	1	2	2	2	2	2
ENSG00000010704	HFE	11	2	2	2	0	2	1	4	2	6	7	2	10	3	1	3	3	3	3	3	3	10	7	3	4	1	1	8	2	15
ENSG00000010803	SCMH1	178	164	155	143	209	193	171	163	171	209	196	182	193	174	204	166	210	177	167	201	190	186	193	175	183	175	157	191	183	155
ENSG00000010810	FYN	60	58	51	44	25	54	72	66	68	86	56	92	68	82	68	54	50	60	45	60	49	39	60	49	58	74	70	86	72	91
ENSG00000010818	HIVEP2	185	158	161	157	201	180	174	179	71	180	269	272	226	234	211	112	152	183	141	165	107	128	137	156	194	186	203	286	246	237
ENSG00000010932	FMO1	0	0	0	1	0	0	1	0	0	0	0	0	1	0	0	0	0	0	2	0	0	0	0	0	0	2	0	1	0	0
ENSG00000011007	ELOA	235	187	176	211	148	173	168	140	170	146	164	180	289	234	249	115	212	204	135	131	100	156	190	162	207	214	173	244	273	249
ENSG00000011009	LYPLA2	502	497	573	582	670	668	585	601	525	596	526	598	521	525	484	602	545	619	516	573	674	566	628	613	641	571	478	422	535	509
ENSG00000011021	CLCN6	78	64	59	75	22	69	36	58	53	51	51	64	60	68	58	54	58	68	42	49	21	44	50	46	78	57	67	48	70	59
ENSG00000011028	MRC2	534	404	493	446	512	427	437	380	441	224	224	279	618	544	786	421	686	640	431	348	467	647	708	546	742	556	664	683	811	658
ENSG00000011052	NME1-NME2	5	0	1	5	0	1	3	7	3	0	1	0	3	1	1	2	1	1	3	0	2	4	1	2	2	2	5	3	6	1
ENSG00000011083	SLC6A7	0	0	0	0	0	0	0	0	0	2	0	0	0	0	0	0	0	0	0	0	0	0	0	0	0	1	0	0	0	0
ENSG00000011105	TSPAN9	449	448	298	487	287	447	468	491	329	360	418	431	416	387	407	445	445	428	462	490	365	427	458	422	476	467	370	430	438	410
ENSG00000011114	BTBD7	262	265	236	287	296	219	203	281	203	272	257	245	240	245	231	191	220	235	266	294	172	183	223	233	222	246	244	241	218	241
ENSG00000011132	APBA3	48	51	62	41	22	85	96	68	79	41	32	57	79	74	93	91	63	71	57	59	86	91	79	66	67	54	82	80	95	70
ENSG00000011143	MKS1	206	176	162	151	164	177	162	155	160	172	157	189	146	163	170	194	173	177	192	151	176	193	163	221	176	158	132	176	170	176
ENSG00000011198	ABHD5	96	111	105	145	102	92	133	102	115	122	121	139	125	129	112	94	101	133	125	113	120	111	123	97	100	126	112	115	115	107
ENSG00000011201	ANOS1	374	303	270	315	209	324	294	389	305	328	340	400	380	360	330	276	276	301	323	385	292	241	297	319	299	344	289	358	380	336
ENSG00000011243	AKAP8L	77	77	80	82	192	82	73	67	82	55	50	61	101	78	75	51	94	82	67	79	86	81	65	43	65	100	69	79	65	79
ENSG00000011258	MBTD1	179	183	154	146	132	142	147	194	90	149	192	212	151	159	161	150	149	155	151	147	101	148	167	223	164	175	153	171	171	177
ENSG00000011260	UTP18	843	752	823	815	576	821	943	763	790	827	758	768	717	804	673	828	683	754	852	809	855	728	899	713	801	852	806	867	766	824
ENSG00000011275	RNF216	503	449	486	478	404	399	429	389	411	344	380	414	482	504	524	392	454	545	421	419	474	468	463	458	464	482	464	602	638	556
ENSG00000011295	TTC19	87	91	96	121	98	127	99	106	111	80	121	89	114	128	112	108	88	86	110	89	90	100	104	84	104	86	106	128	130	114
ENSG00000011304	PTBP1	628	496	673	568	747	727	515	475	409	423	495	512	773	645	828	620	746	744	499	530	450	753	843	650	767	657	768	925	837	738
ENSG00000011332	DPF1	6	15	8	14	9	10	14	29	4	10	9	9	17	8	13	16	21	13	11	20	8	14	19	17	11	15	9	12	21	12
ENSG00000011347	SYT7	2	3	3	5	0	6	8	1	1	0	1	0	2	6	2	1	4	3	2	3	0	2	2	1	3	1	2	4	3	3
ENSG00000011376	LARS2	192	211	170	206	222	206	226	211	184	218	194	219	208	226	191	167	214	171	198	204	189	155	193	200	212	208	189	234	211	192
ENSG00000011405	PIK3C2A	1007	983	864	892	869	756	789	957	820	920	995	904	902	1008	785	622	736	854	844	1012	759	713	913	827	766	943	925	1142	985	817
ENSG00000011422	PLAUR	165	167	163	160	77	143	170	138	142	121	153	111	220	179	202	151	207	145	138	145	152	199	233	184	184	179	148	236	230	169
ENSG00000011426	ANLN	2153	2247	2004	2020	1768	2062	1967	2430	1691	2425	2667	2645	2034	2179	1777	1276	1886	2259	2223	2358	1775	1441	1918	1984	2029	2364	2341	2345	2094	2097
ENSG00000011451	WIZ	24	8	18	9	12	19	7	15	14	12	5	9	19	12	11	22	24	11	6	11	13	8	20	12	11	22	11	17	14	23
ENSG00000011454	RABGAP1	482	499	411	411	288	390	466	532	232	363	363	494	418	526	465	355	383	420	471	472	221	313	399	396	392	449	440	465	435	448
ENSG00000011465	DCN	45	62	60	63	77	52	53	55	64	73	52	92	48	43	39	55	64	43	56	66	50	55	37	48	60	61	55	47	61	48
ENSG00000011478	QPCTL	14	14	22	12	2	5	16	11	13	5	5	5	13	15	16	15	12	19	8	11	7	12	5	15	16	8	8	15	16	18
ENSG00000011485	PPP5C	428	418	480	420	534	408	394	401	406	315	345	356	504	445	531	427	552	481	333	362	419	553	456	483	434	390	419	537	520	492
ENSG00000011523	CEP68	197	160	168	187	193	132	154	179	112	117	141	167	186	215	213	148	208	187	161	166	115	213	177	169	162	157	187	204	252	193
ENSG00000011566	MAP4K3	504	521	469	400	329	414	438	566	365	386	403	441	428	511	387	435	455	464	453	511	349	402	444	402	391	443	415	482	442	437
ENSG00000011590	ZBTB32	0	0	0	0	0	0	0	0	0	0	0	0	2	0	0	1	0	0	0	0	0	0	0	2	0	0	0	0	0	0
ENSG00000011638	TMEM159	107	118	135	118	174	90	108	88	83	73	104	150	119	126	140	163	127	117	104	77	115	113	116	129	107	88	109	152	136	141
ENSG00000011677	GABRA3	60	59	54	60	74	93	67	70	34	54	58	52	74	62	82	88	76	79	49	67	55	65	63	79	61	57	57	77	68	68
ENSG00000012048	BRCA1	392	401	343	266	347	294	262	330	356	382	441	377	335	341	272	172	282	336	295	323	219	248	258	316	245	332	348	388	331	290
ENSG00000012061	ERCC1	718	637	644	660	862	663	767	650	857	657	677	747	808	824	786	839	734	780	657	770	813	926	859	771	799	721	680	790	923	827
ENSG00000012124	CD22	12	10	13	21	19	6	14	9	6	14	14	19	30	20	13	13	8	6	17	14	7	17	14	9	19	17	25	17	21	15
ENSG00000012171	SEMA3B	22	25	35	29	42	51	34	25	36	17	17	16	33	39	50	51	45	25	43	33	34	42	44	42	40	64	53	42	39	48
ENSG00000012174	MBTPS2	72	47	72	58	91	69	33	95	35	73	82	93	64	46	72	51	90	64	42	46	30	50	61	83	60	49	81	55	82	103
ENSG00000012211	PRICKLE3	31	26	40	26	50	23	29	19	9	8	12	10	36	35	37	24	33	29	19	21	14	43	30	28	31	15	27	35	45	30
ENSG00000012223	LTF	0	0	1	0	0	0	0	0	0	0	0	0	0	0	1	2	2	0	0	0	0	0	2	0	1	0	0	1	0	0
ENSG00000012232	EXTL3	1325	1098	1144	1171	887	1001	955	1049	749	864	930	1148	1085	1152	1265	1173	1141	1076	848	889	780	1169	1153	1144	1141	996	985	1155	1273	1180
ENSG00000012504	NR1H4	0	0	0	1	0	0	0	0	0	0	0	0	0	0	0	0	0	0	0	0	0	0	0	0	0	0	0	0	0	0
ENSG00000012660	ELOVL5	1492	1589	1642	1426	1325	1368	1543	1696	1204	1529	1527	1538	1582	1490	1469	1464	1644	1754	1481	1331	1014	1356	1432	1618	1231	1338	1333	1448	1496	1652
ENSG00000012779	ALOX5	31	49	48	51	46	47	49	35	50	44	45	42	72	68	71	33	35	41	42	33	46	61	42	31	50	39	49	47	52	54
ENSG00000012822	CALCOCO1	372	356	256	287	200	270	367	397	330	277	329	340	352	355	375	335	313	288	334	341	304	400	365	413	329	369	322	393	374	342
ENSG00000012963	UBR7	224	237	247	260	156	235	219	233	167	208	242	211	255	269	289	225	255	234	238	235	243	229	269	235	215	224	231	291	284	254
ENSG00000012983	MAP4K5	581	596	627	603	636	579	558	669	554	606	614	625	637	620	557	443	618	621	572	626	425	465	643	581	522	631	617	657	632	625
ENSG00000013016	EHD3	72	117	89	81	58	90	52	102	83	94	99	89	134	110	92	63	77	86	84	109	67	58	96	81	87	98	95	150	118	117
ENSG00000013275	PSMC4	498	450	479	494	622	528	487	490	444	498	565	610	588	555	600	531	537	590	486	529	526	546	500	544	460	497	471	594	620	597
ENSG00000013288	MAN2B2	54	39	59	39	30	49	35	26	28	34	29	26	45	49	72	42	81	57	30	22	21	80	53	51	48	34	42	54	82	47
ENSG00000013293	SLC7A14	1	0	0	1	0	0	0	0	0	1	0	1	1	1	0	0	0	1	0	1	1	0	0	0	0	0	0	3	1	0
ENSG00000013297	CLDN11	0	0	3	0	0	1	0	0	0	1	0	0	1	2	2	2	1	1	0	0	0	0	0	0	0	0	1	1	0	0
ENSG00000013306	SLC25A39	1193	1118	1132	1063	1193	1227	1147	1132	867	945	918	1102	1302	1078	1145	1372	1329	1276	918	1064	990	1205	1368	1300	1373	1139	1077	1017	1313	1164
ENSG00000013364	MVP	756	566	717	647	549	587	564	521	592	519	538	536	775	795	829	599	707	649	484	463	547	775	759	671	779	623	641	864	835	778
ENSG00000013374	NUB1	88	89	89	75	50	96	82	117	116	127	134	126	110	129	90	56	83	114	91	108	81	83	92	91	84	88	107	102	133	118
ENSG00000013375	PGM3	262	318	281	298	197	285	305	343	323	355	338	372	275	289	254	250	251	279	319	350	343	236	274	272	272	294	298	320	295	294
ENSG00000013392	RWDD2A	70	56	45	41	57	74	59	65	37	67	57	50	44	43	54	64	57	35	54	59	57	56	61	61	65	43	56	65	81	69
ENSG00000013441	CLK1	601	604	566	668	433	536	646	657	713	747	739	697	424	570	474	542	556	588	713	640	574	558	553	497	599	698	657	541	504	524
ENSG00000013503	POLR3B	84	124	97	110	54	89	71	111	87	106	88	115	99	101	87	68	75	96	102	83	54	78	103	87	80	71	112	109	91	88
ENSG00000013523	ANGEL1	137	105	96	128	109	122	107	124	82	78	85	121	127	120	104	109	117	143	98	102	100	119	118	130	105	113	106	122	115	115
ENSG00000013561	RNF14	384	377	374	380	250	371	376	373	413	418	329	391	312	372	318	384	350	375	372	424	391	390	408	379	337	396	338	369	347	334
ENSG00000013563	DNASE1L1	188	173	165	195	165	186	207	145	216	197	198	181	189	181	183	158	180	177	190	213	218	214	244	170	203	181	191	210	192	187
ENSG00000013573	DDX11	257	196	189	213	170	208	178	190	217	188	163	213	158	154	171	193	189	220	227	197	247	213	245	197	269	229	209	230	193	178
ENSG00000013583	HEBP1	65	52	72	52	51	61	52	74	26	31	77	85	82	50	75	42	93	92	38	48	9	32	58	85	73	51	82	60	94	63
ENSG00000013588	GPRC5A	359	290	266	362	353	359	269	332	209	318	379	428	383	342	373	233	291	247	271	259	227	263	319	339	307	291	335	381	402	428
ENSG00000013619	MAMLD1	3	1	4	2	9	1	6	0	4	4	1	4	2	3	5	7	1	0	1	5	4	1	6	9	4	1	3	5	1	1
ENSG00000013725	CD6	0	0	0	0	0	0	0	0	0	0	5	0	3	0	1	0	0	0	0	0	0	0	0	0	0	0	0	2	1	0
ENSG00000013810	TACC3	253	218	284	194	237	217	187	199	100	127	149	178	307	222	321	197	282	269	167	152	129	240	332	287	308	244	255	319	393	347
ENSG00000014123	UFL1	308	374	306	333	248	312	304	376	300	345	339	410	297	290	290	256	315	319	344	365	277	254	304	303	292	335	307	290	307	362
ENSG00000014138	POLA2	164	181	198	230	180	261	203	223	143	218	234	286	234	190	211	164	186	227	259	253	161	200	214	270	230	224	224	229	254	231
ENSG00000014164	ZC3H3	37	33	40	40	48	34	38	23	20	12	29	33	28	36	36	40	39	46	23	29	32	38	22	40	42	30	23	36	41	38
ENSG00000014216	CAPN1	422	343	477	485	593	398	352	380	311	330	313	387	513	475	568	451	506	472	386	374	354	568	503	451	550	449	466	489	582	497
ENSG00000014257	ACPP	3	5	3	3	0	2	5	2	4	6	4	5	2	5	5	2	3	1	4	7	7	3	6	5	1	8	6	2	3	7
ENSG00000014641	MDH1	2173	2266	2250	2245	2375	2270	2207	2105	2486	2938	2737	2735	2134	2181	1866	2054	2071	2129	2044	2203	2434	1886	2222	2287	2263	2303	2142	2142	1989	2116
ENSG00000014824	SLC30A9	1052	953	970	1007	1069	970	1086	1153	1084	1177	1124	1186	863	1054	866	895	862	919	1160	1056	1030	899	975	923	941	1073	1033	1042	907	892
ENSG00000014914	MTMR11	148	144	145	162	96	127	132	145	118	140	144	179	137	145	135	139	160	148	157	135	157	143	165	152	169	166	129	122	131	124
ENSG00000014919	COX15	347	255	287	272	293	280	239	172	267	267	302	274	346	342	290	274	266	293	245	274	255	322	291	312	268	304	242	296	352	301
ENSG00000015133	CCDC88C	0	0	1	0	1	0	0	0	0	0	1	1	0	2	0	0	0	2	0	0	1	0	1	0	1	0	0	1	0	0
ENSG00000015153	YAF2	205	173	203	186	138	120	173	174	125	131	164	150	176	218	116	174	165	187	208	176	144	155	168	169	138	155	145	182	182	172
ENSG00000015171	ZMYND11	241	220	214	261	187	194	212	239	191	260	298	257	221	260	211	155	241	222	224	247	199	169	202	178	189	237	207	299	252	228
ENSG00000015285	WAS	0	0	0	0	0	1	0	0	0	1	0	0	0	0	3	0	0	0	0	1	0	0	0	0	0	0	0	0	0	0
ENSG00000015413	DPEP1	13	19	12	10	1	10	12	7	8	11	4	9	13	15	2	17	10	7	10	12	9	12	5	12	14	11	10	14	3	5
ENSG00000015475	BID	194	188	217	230	223	222	240	236	290	202	211	191	214	236	225	241	196	230	221	248	278	235	248	243	222	244	210	238	249	224
ENSG00000015479	MATR3	119	128	101	115	126	96	107	121	107	104	89	98	84	71	67	94	99	95	124	105	92	94	77	71	89	107	106	107	93	111
ENSG00000015520	NPC1L1	1	1	0	2	0	0	1	1	0	2	2	3	0	0	2	5	2	2	0	6	0	2	0	0	2	2	0	2	3	0
ENSG00000015532	XYLT2	196	149	174	207	208	198	183	196	224	114	128	124	214	224	204	190	208	192	183	164	191	255	206	224	231	182	174	224	236	200
ENSG00000015592	STMN4	0	0	0	0	0	1	0	3	0	0	1	2	0	0	0	0	1	2	0	0	0	2	1	1	0	2	1	0	5	0
ENSG00000015676	NUDCD3	1051	1062	953	1051	964	948	1057	1089	887	878	907	986	953	1075	1016	1027	913	885	963	1026	906	1022	1018	998	975	1009	868	1074	1048	1053
ENSG00000016082	ISL1	0	0	0	0	0	0	3	1	1	0	0	3	0	0	1	0	0	0	0	0	0	3	1	0	1	1	2	3	1	0
ENSG00000016391	CHDH	7	5	6	7	16	8	17	13	12	15	16	10	13	11	21	14	12	16	9	9	20	8	13	6	13	19	7	24	13	12
ENSG00000016402	IL20RA	3	7	1	2	0	7	7	3	3	9	9	5	8	4	2	9	8	5	8	5	16	4	4	1	11	3	6	2	1	5
ENSG00000016490	CLCA1	0	0	0	0	0	0	0	0	0	0	1	2	0	0	0	0	0	0	0	0	0	0	0	0	0	0	0	0	1	0
ENSG00000016602	CLCA4	0	0	0	0	0	0	0	0	0	0	0	0	0	0	0	0	0	0	0	0	0	0	0	0	0	0	0	1	0	0
ENSG00000016864	GLT8D1	321	302	281	244	219	268	246	310	250	235	282	256	313	321	279	292	322	294	279	285	314	287	269	252	246	283	282	326	295	310
ENSG00000017260	ATP2C1	522	491	437	474	419	488	509	638	332	514	550	625	492	465	497	419	487	505	455	461	317	415	413	501	475	525	450	473	501	522
ENSG00000017427	IGF1	0	0	0	0	0	0	0	0	1	0	0	0	0	0	0	0	0	0	0	0	0	0	0	2	0	0	0	0	0	0
ENSG00000017483	SLC38A5	0	1	0	1	2	1	1	0	0	3	0	0	1	0	0	0	2	0	0	0	0	0	3	0	2	1	2	0	1	0
ENSG00000017797	RALBP1	643	573	630	596	380	565	577	675	514	656	734	657	617	739	553	455	618	608	590	584	456	520	557	581	554	655	731	885	711	713
ENSG00000018189	RUFY3	287	271	261	261	157	216	288	271	315	284	290	242	244	312	221	175	246	231	281	253	236	212	210	225	260	284	254	300	295	271
ENSG00000018236	CNTN1	72	25	56	55	22	52	57	43	50	68	64	51	52	46	37	48	44	55	45	64	42	65	48	65	67	46	59	72	61	56
ENSG00000018280	SLC11A1	14	9	7	12	6	9	4	13	4	10	11	8	9	9	8	12	12	10	16	8	13	10	7	8	9	13	5	9	7	11
ENSG00000018408	WWTR1	197	192	180	183	130	181	166	190	80	103	159	179	209	195	200	147	219	195	159	168	79	144	141	187	184	153	163	248	227	211
ENSG00000018510	AGPS	1204	1265	1199	1248	786	1162	1284	1414	1135	1191	1284	1192	1045	1176	1009	1064	1004	1064	1308	1293	1027	995	1090	1025	1020	1291	1146	1252	1174	1141
ENSG00000018607	ZNF806	0	0	0	0	0	0	0	0	0	1	1	0	0	0	0	0	0	0	0	0	0	0	0	0	0	0	0	0	0	0
ENSG00000018610	CXorf56	56	66	75	43	60	41	57	43	49	23	23	27	47	41	60	60	60	42	49	45	56	47	47	62	67	37	44	73	71	48
ENSG00000018625	ATP1A2	5	9	11	4	8	9	2	2	6	9	6	9	7	11	8	5	6	12	4	10	5	4	5	5	11	9	9	9	9	16
ENSG00000018699	TTC27	176	225	218	225	175	220	204	187	199	232	243	219	205	226	253	185	190	218	223	217	215	226	227	239	200	235	215	225	264	199
ENSG00000018869	ZNF582	15	14	22	24	11	19	16	17	26	11	18	13	18	21	24	11	11	14	12	17	15	11	15	10	25	20	25	14	11	20
ENSG00000019102	VSIG2	0	0	0	0	0	0	1	0	0	1	0	0	0	1	0	0	0	0	0	0	0	0	0	0	0	0	0	0	0	0
ENSG00000019144	PHLDB1	244	219	240	242	147	209	198	219	191	123	94	146	222	232	273	188	261	237	199	173	182	265	221	247	271	234	222	290	321	241
ENSG00000019169	MARCO	7	5	4	7	0	3	2	4	4	14	5	7	11	1	6	3	3	3	2	3	8	5	4	3	6	3	12	5	6	6
ENSG00000019186	CYP24A1	185	183	151	151	159	160	166	176	189	198	177	145	153	169	146	158	141	158	215	180	144	126	124	162	161	180	156	178	137	140
ENSG00000019485	PRDM11	59	48	42	69	40	51	75	40	43	45	21	43	55	53	63	58	52	77	48	69	55	60	100	55	59	54	46	61	68	51
ENSG00000019505	SYT13	1	0	0	0	0	0	0	2	0	2	1	0	0	0	2	0	0	0	1	0	0	0	0	0	0	0	3	1	4	1
ENSG00000019549	SNAI2	146	125	144	145	130	158	137	182	102	117	157	158	170	103	136	133	187	174	159	179	113	137	178	149	149	125	149	128	140	119
ENSG00000019582	CD74	2	0	2	1	0	2	0	2	0	1	1	4	6	6	4	0	6	3	2	3	3	1	2	2	3	2	6	8	7	2
ENSG00000019991	HGF	0	1	0	2	0	1	2	1	0	6	1	2	0	0	1	1	0	1	0	0	3	0	0	0	0	2	2	0	1	1
ENSG00000019995	ZRANB1	230	243	179	211	254	157	162	222	208	214	202	205	223	204	212	207	222	177	205	188	211	191	217	195	194	187	219	212	216	214
ENSG00000020129	NCDN	80	60	61	98	118	77	73	71	58	42	30	55	77	66	77	69	97	76	62	55	85	94	92	73	119	76	74	90	90	81
ENSG00000020181	ADGRA2	6	17	14	10	6	8	10	13	11	3	4	2	11	18	6	10	9	18	5	6	6	11	8	8	10	6	8	16	23	15
ENSG00000020256	ZFP64	175	130	177	186	233	155	168	185	166	155	142	140	217	211	212	150	172	177	152	148	149	179	176	156	193	159	175	228	216	205
ENSG00000020426	MNAT1	334	353	332	334	299	392	347	343	475	516	489	413	326	375	326	386	380	381	384	437	503	314	296	295	355	370	404	339	366	383
ENSG00000020577	SAMD4A	407	396	382	404	304	318	336	340	337	251	293	313	368	388	339	329	420	390	330	345	293	332	324	334	345	345	418	494	434	433
ENSG00000020633	RUNX3	2	1	2	1	0	1	1	0	1	3	1	4	1	2	7	1	8	3	1	3	4	4	4	3	2	3	6	0	2	5
ENSG00000020922	MRE11	363	357	387	390	303	295	332	410	387	314	314	317	314	303	261	275	314	322	410	447	307	306	310	335	297	361	372	318	294	346
ENSG00000021300	PLEKHB1	18	11	9	10	10	19	15	11	13	11	24	26	18	12	14	5	20	19	22	14	19	14	16	9	20	9	10	10	19	25
ENSG00000021355	SERPINB1	281	298	284	304	273	285	285	274	242	322	322	343	375	372	383	243	260	289	249	296	279	340	284	357	296	298	313	368	394	439
ENSG00000021461	CYP3A43	0	0	0	0	0	1	0	0	0	1	0	1	0	0	0	0	1	0	0	0	0	0	0	0	0	0	0	0	0	0
ENSG00000021488	SLC7A9	1	1	0	1	0	0	2	3	0	0	0	3	3	0	0	1	1	0	1	0	0	0	0	0	0	2	2	1	2	4
ENSG00000021574	SPAST	348	348	385	376	304	306	366	332	422	334	358	321	354	334	345	266	360	304	328	382	366	293	375	321	305	375	325	389	394	391
ENSG00000021645	NRXN3	26	24	21	20	10	31	16	13	12	18	31	21	24	29	27	16	22	29	22	25	23	24	16	25	29	18	30	22	31	41
ENSG00000021762	OSBPL5	108	79	76	99	69	107	106	96	88	34	43	53	75	106	119	95	110	118	96	80	88	117	135	90	126	88	106	131	112	97
ENSG00000021776	AQR	611	636	608	686	541	590	712	812	574	686	741	665	575	679	603	480	549	620	644	735	578	501	718	555	516	678	662	630	625	649
ENSG00000021826	CPS1	393	430	361	388	381	393	414	476	271	337	486	485	371	434	324	260	288	380	393	441	301	263	355	409	365	408	418	423	346	340
ENSG00000021852	C8B	0	0	0	0	0	0	0	0	0	0	0	0	0	1	0	0	0	0	0	1	0	0	0	0	0	0	0	0	0	0
ENSG00000022267	FHL1	484	418	445	439	428	425	400	410	492	521	518	517	520	557	507	525	515	453	446	443	459	507	464	457	418	458	432	548	486	550
ENSG00000022277	RTFDC1	966	945	844	922	1023	921	852	940	943	997	1039	994	954	987	898	881	874	898	924	911	905	917	948	898	956	910	906	892	849	864
ENSG00000022355	GABRA1	0	1	1	1	0	0	0	0	2	0	3	0	0	1	1	0	0	1	1	0	0	0	1	1	1	0	0	2	1	1
ENSG00000022556	NLRP2	12	16	12	17	14	6	3	20	6	8	10	11	7	13	8	12	6	15	10	8	17	11	11	10	14	4	7	12	14	18
ENSG00000022567	SLC45A4	80	73	94	79	82	71	64	67	82	73	37	61	66	66	66	76	60	68	61	65	80	84	70	60	65	83	61	73	71	54
ENSG00000022840	RNF10	227	189	230	209	145	159	196	177	107	136	134	144	258	232	272	188	220	214	159	143	105	198	195	188	194	191	200	287	289	277
ENSG00000022976	ZNF839	19	12	7	9	0	6	16	28	13	12	23	11	15	6	17	23	11	8	3	11	2	21	11	4	9	16	7	10	15	22
ENSG00000023041	ZDHHC6	294	295	237	301	251	307	257	324	251	279	309	310	238	238	234	269	255	317	356	315	311	265	317	286	274	328	300	242	239	264
ENSG00000023171	GRAMD1B	29	34	32	22	0	26	31	34	26	10	23	18	29	33	23	14	12	20	17	19	15	22	32	22	34	34	19	36	24	36
ENSG00000023191	RNH1	324	275	296	337	421	398	361	310	343	241	244	225	415	338	405	376	389	346	304	321	348	538	430	345	426	309	354	379	423	345
ENSG00000023228	NDUFS1	1140	1106	1058	1198	1109	1087	1157	1126	1312	1054	1063	1057	1022	1059	879	1016	951	1090	1178	1104	1214	994	960	1010	1009	1119	1034	1087	998	1045
ENSG00000023287	RB1CC1	1270	1361	1102	1309	987	1129	1224	1503	1236	1653	1740	1642	1310	1391	1108	677	1005	1177	1290	1356	1101	912	1139	1112	1317	1445	1436	1711	1338	1422
ENSG00000023318	ERP44	171	164	195	136	252	164	149	159	106	144	193	181	166	158	191	140	203	176	143	156	115	159	172	161	133	140	178	172	202	184
ENSG00000023330	ALAS1	259	257	223	286	239	241	264	218	184	157	138	161	278	298	307	267	235	280	238	218	219	288	269	297	228	250	225	302	289	329
ENSG00000023445	BIRC3	552	589	520	609	368	485	598	666	678	687	691	616	489	511	542	428	489	610	665	660	581	485	561	501	538	658	609	629	532	580
ENSG00000023516	AKAP11	299	307	304	269	112	257	299	462	141	270	357	325	302	291	248	164	204	252	250	301	147	191	214	207	242	251	267	280	293	319
ENSG00000023572	GLRX2	18	17	31	30	23	17	21	17	28	8	25	6	12	16	19	26	21	20	24	22	16	19	13	8	26	20	13	23	14	14
ENSG00000023608	SNAPC1	202	236	212	199	131	187	208	212	231	294	294	255	205	226	191	179	236	239	251	237	251	175	216	192	191	237	213	210	226	252
ENSG00000023697	DERA	420	544	405	511	428	485	544	450	504	490	440	428	464	454	432	555	494	502	503	547	562	461	504	471	399	454	407	440	466	487
ENSG00000023734	STRAP	674	649	743	628	845	695	568	720	378	589	642	692	753	670	716	597	699	740	668	598	389	592	681	707	599	641	697	667	805	814
ENSG00000023839	ABCC2	5	8	2	10	4	7	13	7	1	10	4	10	12	9	6	2	11	9	11	5	5	7	6	14	9	7	5	5	13	11
ENSG00000023892	DEF6	12	5	9	9	25	8	14	14	11	6	7	6	14	9	21	6	9	4	6	6	4	4	10	13	4	4	9	15	9	8
ENSG00000023902	PLEKHO1	57	66	62	78	64	99	49	62	76	52	76	79	82	85	88	76	87	75	61	59	86	91	80	76	88	64	108	100	103	99
ENSG00000023909	GCLM	162	177	138	119	98	125	135	119	85	81	107	135	119	148	110	135	137	159	142	146	91	93	81	143	115	120	112	163	111	128
ENSG00000024048	UBR2	426	465	336	381	233	374	416	502	394	448	497	476	371	520	364	294	319	437	420	476	343	294	354	381	413	472	407	513	439	473
ENSG00000024422	EHD2	2	5	9	10	12	13	8	15	9	9	6	2	15	11	19	8	7	8	11	13	13	11	18	5	11	13	9	19	12	21
ENSG00000024526	DEPDC1	428	501	390	498	329	355	363	455	496	439	418	468	375	410	328	329	350	327	470	483	466	311	337	371	339	466	387	442	383	411
ENSG00000024862	CCDC28A	44	49	48	63	47	57	32	41	61	91	74	59	47	43	63	38	79	47	64	56	47	57	30	63	57	51	44	62	71	85
ENSG00000025039	RRAGD	254	232	251	208	178	255	236	226	332	240	360	277	282	321	252	217	220	259	220	203	235	259	251	209	220	266	254	311	305	284
ENSG00000025156	HSF2	337	341	359	276	263	308	361	363	365	384	385	380	325	333	253	312	335	322	384	305	335	244	367	291	283	357	336	354	285	310
ENSG00000025293	PHF20	235	287	230	190	148	216	215	263	201	211	237	235	251	254	223	172	259	247	206	199	126	209	258	199	251	212	247	304	254	274
ENSG00000025423	HSD17B6	3	3	1	6	0	4	7	4	15	5	8	8	3	5	5	1	7	5	4	6	6	8	5	4	1	5	6	7	6	8
ENSG00000025434	NR1H3	144	138	147	132	152	140	167	133	173	133	149	155	138	198	153	149	132	148	126	121	184	141	172	143	132	145	149	125	179	154
ENSG00000025708	TYMP	3	1	6	2	3	13	9	4	6	6	0	0	4	17	7	7	3	3	7	8	8	7	15	3	17	30	17	22	10	9
ENSG00000025770	NCAPH2	721	648	621	739	534	566	707	579	679	458	387	434	683	746	744	787	650	635	611	570	709	781	687	628	710	652	540	664	711	617
ENSG00000025772	TOMM34	409	417	471	464	559	488	449	427	531	612	574	632	531	566	487	451	455	559	403	473	527	496	539	462	491	483	445	545	468	550
ENSG00000025796	SEC63	106	108	101	77	97	99	102	149	68	105	123	130	112	93	90	61	87	123	97	95	49	46	90	102	85	86	101	101	84	86
ENSG00000025800	KPNA6	762	703	631	696	640	710	629	790	509	678	780	781	707	770	666	613	588	706	607	710	536	576	615	693	606	670	683	781	722	771
ENSG00000026025	VIM	2871	2409	2917	2512	2752	2764	2244	2181	3221	3343	3979	3653	3191	2759	3170	1872	2950	2825	1903	2224	2826	2488	2933	2758	3044	2939	3578	3624	3432	3034
ENSG00000026036	RTEL1-TNFRSF6B	9	7	1	12	27	10	9	8	8	14	7	5	12	8	5	8	8	10	20	10	10	11	9	6	15	12	8	7	7	5
ENSG00000026103	FAS	252	232	257	253	240	197	273	248	308	230	235	248	234	207	194	221	248	213	214	234	234	209	265	243	216	219	228	233	218	212
ENSG00000026297	RNASET2	44	51	41	31	81	54	51	59	40	53	53	54	44	72	58	60	54	58	61	49	75	57	82	57	43	68	54	87	60	50
ENSG00000026508	CD44	375	296	406	265	300	301	257	351	149	243	268	257	404	360	435	270	342	363	251	275	123	275	312	383	356	261	318	392	446	418
ENSG00000026559	KCNG1	13	26	19	18	37	24	37	26	19	8	16	25	39	36	31	33	37	23	22	32	16	38	30	30	43	41	31	50	32	46
ENSG00000026652	AGPAT4	89	63	71	97	123	67	81	72	70	88	93	96	73	83	76	70	77	79	85	82	89	96	100	72	74	87	70	90	88	103
ENSG00000026751	SLAMF7	7	7	4	11	0	1	0	4	1	10	4	11	5	4	3	2	4	6	4	3	2	12	10	7	10	7	4	8	7	1
ENSG00000026950	BTN3A1	59	58	44	67	25	55	34	48	77	54	85	54	60	47	59	53	55	69	47	58	62	62	53	67	34	51	60	90	77	74
ENSG00000027001	MIPEP	223	215	224	213	123	234	220	206	168	225	166	180	235	206	227	218	210	223	236	255	181	213	236	219	196	231	212	226	236	242
ENSG00000027075	PRKCH	112	100	107	117	86	90	119	95	174	126	152	108	156	168	149	109	110	131	125	112	147	106	146	126	101	143	141	170	125	132
ENSG00000027644	INSRR	0	0	3	0	0	0	1	0	0	2	0	0	1	0	0	1	0	0	1	0	0	0	0	0	2	0	0	0	0	0
ENSG00000027697	IFNGR1	941	925	853	872	794	839	755	926	968	937	943	921	759	897	623	715	758	774	861	840	967	712	808	758	734	815	762	827	738	869
ENSG00000027847	B4GALT7	144	148	181	170	111	166	165	152	172	127	125	112	159	171	162	228	160	143	150	152	190	203	194	196	195	151	132	168	172	181
ENSG00000027869	SH2D2A	0	1	0	0	0	0	0	0	1	0	0	0	0	0	0	0	0	0	0	0	0	0	0	2	0	0	0	0	0	0
ENSG00000028116	VRK2	219	239	248	258	178	202	230	234	204	244	278	245	216	222	207	192	213	249	296	280	257	205	204	210	218	214	238	304	238	215
ENSG00000028137	TNFRSF1B	5	6	7	7	0	4	11	7	10	3	2	4	11	5	10	5	5	5	4	7	6	7	15	6	8	5	9	10	10	11
ENSG00000028203	VEZT	303	277	291	295	359	249	333	299	342	340	364	361	273	289	267	227	226	270	324	302	343	252	271	291	236	320	291	315	236	304
ENSG00000028277	POU2F2	4	1	2	4	1	2	6	9	3	3	8	3	3	0	3	1	1	4	5	6	1	3	5	5	9	3	1	3	2	5
ENSG00000028310	BRD9	127	141	109	152	124	127	134	101	120	103	100	156	126	117	164	108	143	128	126	111	83	111	108	109	121	136	165	141	140	134
ENSG00000028528	SNX1	930	966	1026	924	1054	1035	920	1125	541	853	928	1035	1086	1036	1094	839	1011	1047	907	996	457	915	903	1069	932	978	1087	1105	1141	1125
ENSG00000028839	TBPL1	240	239	252	246	192	198	198	173	233	241	201	232	206	191	203	212	238	236	244	214	244	177	173	223	193	230	179	190	219	225
ENSG00000029153	ARNTL2	261	217	243	234	123	179	209	246	252	176	164	153	181	234	202	156	218	213	216	213	242	210	195	188	195	211	172	196	199	206
ENSG00000029363	BCLAF1	810	818	724	720	453	709	864	984	737	981	1113	1098	739	805	672	355	696	723	856	916	587	535	654	692	685	921	919	973	710	727
ENSG00000029364	SLC39A9	1694	1790	1533	1888	1700	1816	1784	1806	1669	1529	1606	1677	1446	1579	1444	1751	1600	1642	1949	2074	1927	1557	1596	1671	1643	1920	1572	1608	1655	1593
ENSG00000029534	ANK1	2	0	2	0	0	0	0	1	1	1	2	5	1	0	0	1	0	0	2	1	0	0	0	0	1	3	0	0	1	0
ENSG00000029559	IBSP	2	0	0	0	0	0	0	0	0	0	0	3	0	1	0	0	0	0	0	0	1	1	0	0	0	2	0	0	1	0
ENSG00000029639	TFB1M	97	85	95	108	142	97	113	112	96	137	97	117	124	111	120	99	116	110	111	98	85	94	93	110	112	119	101	94	109	96
ENSG00000029725	RABEP1	268	276	249	242	161	280	284	337	300	373	415	360	282	339	261	172	270	267	262	293	253	219	265	251	271	338	349	370	298	288
ENSG00000029993	HMGB3	239	307	298	263	225	248	243	263	208	231	300	235	270	272	275	250	248	310	274	291	253	269	255	235	248	261	262	279	232	236
ENSG00000030066	NUP160	978	954	1033	1001	931	961	927	1028	527	778	912	1138	980	878	946	782	964	1037	971	979	562	788	986	1105	952	944	895	935	1064	1100
ENSG00000030110	BAK1	210	178	194	184	166	209	178	228	85	118	138	164	208	194	212	195	206	174	195	173	115	172	167	190	188	167	152	194	186	192
ENSG00000030304	MUSK	1	0	0	2	0	0	1	0	0	0	0	1	0	0	0	0	0	0	0	0	0	0	0	0	0	0	0	0	0	0
ENSG00000030419	IKZF2	119	124	123	110	108	125	127	153	79	152	171	141	122	124	135	77	95	127	117	110	87	83	116	144	144	111	129	129	131	139
ENSG00000030582	GRN	776	520	890	713	819	974	433	328	776	656	727	879	1126	779	1250	983	1097	986	448	479	731	1135	1184	1129	1264	816	1048	946	1448	1115
ENSG00000031003	FAM13B	354	332	341	305	302	258	339	334	197	295	278	292	276	292	300	318	308	287	297	299	226	250	282	279	259	276	294	313	310	288
ENSG00000031081	ARHGAP31	62	70	50	45	43	60	38	56	31	46	49	34	52	61	51	31	59	53	57	52	46	50	55	57	57	52	70	76	66	63
ENSG00000031691	CENPQ	174	157	143	154	69	191	151	165	233	221	195	193	151	167	114	121	133	176	150	184	226	109	114	155	148	155	163	130	122	144
ENSG00000031698	SARS	1133	1031	1152	1177	1063	1241	1279	1297	1473	1458	1453	1451	1494	1528	1399	1056	1121	1267	1243	1158	1578	1364	1287	1391	1216	1343	1344	1413	1510	1576
ENSG00000031823	RANBP3	56	54	56	44	99	44	60	58	39	49	59	69	77	60	84	58	81	82	48	47	55	59	61	52	73	62	76	86	92	74
ENSG00000032219	ARID4A	183	196	158	131	119	191	171	235	122	174	243	259	173	220	148	95	148	166	199	173	114	109	160	172	137	180	203	252	166	197
ENSG00000032389	EIPR1	201	152	165	178	224	176	207	163	226	166	222	174	204	201	167	166	192	169	192	180	251	169	253	179	160	195	154	174	182	159
ENSG00000032444	PNPLA6	106	51	74	73	36	60	89	59	49	31	34	39	114	96	116	80	104	82	62	57	74	130	113	84	107	76	84	93	131	89
ENSG00000032742	IFT88	123	129	114	99	151	104	105	128	123	129	125	116	107	122	102	86	97	85	110	121	143	77	104	96	102	124	116	113	115	113
ENSG00000033011	ALG1	135	114	135	169	184	182	155	144	176	152	148	175	133	177	144	150	137	109	129	170	207	145	237	193	154	183	148	129	147	137
ENSG00000033030	ZCCHC8	155	146	139	132	83	135	154	178	144	175	118	188	135	144	119	113	143	144	164	140	141	122	134	174	141	156	135	166	137	145
ENSG00000033050	ABCF2	168	170	194	139	129	124	176	136	133	137	189	156	234	193	189	144	191	169	144	126	160	162	154	187	155	158	151	216	184	246
ENSG00000033100	CHPF2	90	57	51	62	144	89	58	59	45	50	49	48	70	59	59	51	74	60	60	61	54	66	70	73	81	76	66	75	75	52
ENSG00000033122	LRRC7	2	1	1	1	0	1	1	2	0	1	0	5	3	2	1	6	0	0	3	7	1	2	1	2	1	1	5	1	0	3
ENSG00000033170	FUT8	431	412	393	402	420	338	405	403	430	443	393	401	405	431	377	349	387	411	388	411	446	355	406	422	403	434	399	390	431	452
ENSG00000033178	UBA6	1550	1634	1256	1316	900	1069	1412	1328	1378	1195	1315	1242	1215	1367	1059	1176	1130	1253	1329	1317	1359	1130	1128	1119	1067	1358	1155	1324	1372	1259
ENSG00000033327	GAB2	7	12	4	9	0	13	8	7	6	5	19	8	16	20	4	5	22	5	7	10	3	6	4	20	16	7	13	24	17	8
ENSG00000033627	ATP6V0A1	3	8	7	6	5	5	12	3	3	5	4	6	1	5	2	4	3	4	6	12	7	3	2	3	7	7	6	3	4	1
ENSG00000033800	PIAS1	314	300	279	378	378	311	328	409	212	237	323	349	361	305	267	252	295	341	337	440	243	278	325	283	313	304	321	311	330	326
ENSG00000033867	SLC4A7	1269	1177	1100	1098	911	976	1090	1126	1041	1085	1029	1131	938	972	765	1002	902	1013	1136	1178	948	846	936	957	892	1049	926	973	919	972
ENSG00000034053	APBA2	131	167	132	156	116	127	146	144	183	95	87	87	187	168	169	181	172	181	164	158	180	193	176	138	198	163	160	234	191	204
ENSG00000034152	MAP2K3	103	80	88	81	125	60	63	67	26	45	40	57	103	84	94	46	101	100	42	58	21	75	95	106	106	69	87	105	113	100
ENSG00000034239	EFCAB1	1	3	0	0	2	0	1	0	0	5	1	2	1	4	1	0	0	0	2	1	3	0	4	3	4	5	4	1	5	8
ENSG00000034510	TMSB10	5910	6736	7101	5608	6712	5139	6619	5360	7245	4385	4455	4294	8015	8134	10210	7919	7861	7366	6224	5910	7478	9251	6850	5910	6121	5515	6418	8145	8468	7638
ENSG00000034533	ASTE1	73	49	81	71	33	52	51	60	85	66	98	94	62	60	54	54	72	53	56	76	72	62	66	58	63	75	70	66	62	70
ENSG00000034677	RNF19A	632	672	544	607	415	519	658	654	686	557	563	558	466	565	506	593	578	562	637	670	638	568	520	513	538	627	600	587	589	499
ENSG00000034693	PEX3	116	127	102	145	133	121	102	114	131	150	116	139	126	146	135	132	149	135	136	142	155	112	152	91	108	123	127	118	118	110
ENSG00000034713	GABARAPL2	370	354	424	356	234	379	348	387	310	322	407	420	428	403	456	425	432	449	340	299	300	367	386	452	358	385	411	408	459	486
ENSG00000034971	MYOC	0	0	0	0	0	0	0	0	1	0	0	0	0	0	0	0	0	0	0	3	0	0	0	0	0	0	0	0	0	0
ENSG00000035115	SH3YL1	45	24	20	22	7	32	37	44	23	30	38	34	38	43	27	34	23	37	50	36	44	26	49	31	33	55	36	36	65	30
ENSG00000035141	FAM136A	460	465	527	460	373	453	411	422	430	362	431	423	480	445	481	461	468	469	431	393	352	500	513	460	406	445	428	481	500	565
ENSG00000035403	VCL	641	618	574	690	402	566	533	561	421	645	831	834	660	711	635	393	649	614	557	615	453	565	642	652	590	648	624	806	830	681
ENSG00000035499	DEPDC1B	618	642	677	566	601	618	522	572	513	535	545	562	506	498	470	548	581	617	585	575	488	470	508	565	536	612	509	464	540	494
ENSG00000035664	DAPK2	13	21	14	15	4	15	14	16	11	9	14	14	12	21	7	5	7	9	6	16	18	15	12	17	22	15	6	13	20	22
ENSG00000035681	NSMAF	326	364	330	355	334	317	268	252	352	344	329	316	390	417	380	289	348	392	297	311	348	290	347	335	291	328	326	393	377	400
ENSG00000035687	ADSS	337	352	390	408	463	397	365	503	363	380	357	397	372	414	374	395	385	395	409	398	308	339	432	359	388	415	375	380	402	422
ENSG00000035862	TIMP2	273	234	286	193	188	253	144	158	78	89	141	223	311	236	331	200	338	320	156	167	102	232	232	306	265	187	273	324	387	268
ENSG00000035928	RFC1	614	597	455	417	340	452	432	590	594	828	956	890	527	624	466	242	432	563	600	571	578	345	457	464	490	667	724	925	603	585
ENSG00000036054	TBC1D23	473	509	394	561	326	418	458	517	571	448	530	500	400	424	394	415	451	434	523	462	481	381	400	398	461	479	401	437	453	471
ENSG00000036257	CUL3	449	443	454	427	216	364	354	389	355	429	375	373	425	458	390	318	403	432	389	400	352	408	346	363	371	421	392	522	482	438
ENSG00000036448	MYOM2	13	23	22	12	15	31	18	25	32	18	31	31	21	27	32	30	44	33	16	14	30	33	33	38	23	23	20	15	19	31
ENSG00000036473	OTC	0	0	0	0	0	2	0	0	0	0	0	0	0	0	0	0	0	0	0	0	0	0	0	0	0	0	0	2	0	0
ENSG00000036530	CYP46A1	0	0	1	0	0	0	0	0	0	0	0	0	1	2	0	0	3	1	1	0	0	0	0	4	1	5	0	1	0	0
ENSG00000036549	ZZZ3	815	764	763	722	439	741	754	867	795	814	809	714	689	714	699	577	667	718	830	804	705	640	738	635	654	786	706	849	787	729
ENSG00000036565	SLC18A1	0	0	0	0	0	0	0	0	0	0	0	0	2	1	0	0	0	0	0	0	0	0	0	0	0	0	0	0	1	3
ENSG00000036672	USP2	1	0	2	0	0	2	3	0	0	0	1	0	1	0	3	0	1	0	1	0	0	2	1	2	1	1	4	0	3	3
ENSG00000036828	CASR	1	0	0	0	0	1	0	0	0	0	3	0	0	0	0	0	0	2	0	0	0	0	0	0	2	1	0	2	0	0
ENSG00000037042	TUBG2	4	4	2	7	0	9	1	1	10	4	5	1	10	7	2	4	3	5	4	4	4	3	4	3	6	9	2	7	4	3
ENSG00000037241	RPL26L1	117	108	131	119	160	127	115	103	148	147	124	100	104	116	116	116	114	134	122	147	133	111	126	108	121	97	112	90	103	116
ENSG00000037280	FLT4	4	9	18	5	9	6	18	3	13	1	4	7	10	16	14	10	9	11	13	10	8	12	11	7	13	14	15	18	10	11
ENSG00000037474	NSUN2	301	289	352	221	165	244	247	279	219	215	254	221	337	312	352	287	309	302	245	260	214	296	279	239	322	255	300	389	391	421
ENSG00000037637	FBXO42	122	113	102	109	71	110	121	112	91	118	91	91	111	121	127	88	88	119	81	78	85	111	128	117	105	94	96	124	159	132
ENSG00000037749	MFAP3	549	554	561	593	500	465	584	581	473	462	442	481	494	506	457	511	463	451	480	514	517	471	509	495	436	536	509	511	513	529
ENSG00000037757	MRI1	5	25	17	17	23	14	16	9	9	11	7	8	28	16	18	16	12	27	19	14	24	18	26	6	22	22	12	16	16	12
ENSG00000037897	METTL1	58	24	50	36	57	38	25	31	34	38	36	37	45	56	75	53	56	47	20	29	30	48	54	36	37	31	38	46	56	75
ENSG00000037965	HOXC8	1	2	4	1	6	2	0	3	0	5	5	7	1	8	5	2	6	6	2	7	0	5	4	8	4	3	1	3	1	5
ENSG00000038002	AGA	189	178	179	213	138	186	193	175	243	263	233	210	159	147	186	144	190	205	224	206	258	207	214	183	194	204	195	217	215	207
ENSG00000038210	PI4K2B	72	87	61	82	69	86	107	105	87	84	112	106	58	48	56	89	85	66	92	69	81	63	70	71	64	94	62	65	55	67
ENSG00000038219	BOD1L1	92	69	72	82	69	63	81	76	44	84	126	112	67	65	63	42	63	57	83	61	47	61	53	40	77	90	93	130	94	88
ENSG00000038274	MAT2B	743	681	704	758	796	713	727	650	863	703	774	722	738	699	656	711	727	812	674	717	640	665	684	726	714	667	643	659	715	649
ENSG00000038295	TLL1	198	198	181	153	174	149	192	221	138	159	150	164	116	135	128	124	148	140	151	171	130	122	117	138	137	153	147	116	131	128
ENSG00000038358	EDC4	173	149	161	172	161	169	168	179	81	70	60	115	166	169	189	152	213	177	141	168	152	174	210	171	217	166	160	197	211	170
ENSG00000038382	TRIO	632	602	585	541	281	447	582	530	558	457	430	490	595	654	594	467	518	569	573	514	518	509	608	566	605	603	560	716	653	571
ENSG00000038427	VCAN	11	9	7	5	5	4	4	4	7	11	18	9	8	8	10	1	9	7	4	3	6	8	5	3	5	6	6	10	9	7
ENSG00000038532	CLEC16A	300	306	340	326	318	304	367	306	297	298	257	320	294	324	370	421	364	372	316	341	268	374	373	367	363	303	258	333	378	296
ENSG00000038945	MSR1	0	0	0	0	0	0	3	0	0	1	0	0	0	0	1	0	0	1	0	0	0	0	0	0	0	1	0	0	0	0
ENSG00000039068	CDH1	0	0	0	0	0	0	0	0	0	0	0	1	0	0	1	0	0	0	0	0	0	0	0	0	0	0	1	2	0	0
ENSG00000039123	SKIV2L2	912	812	851	860	797	777	859	943	729	829	837	773	705	828	738	673	764	773	862	844	686	724	770	718	779	849	832	870	798	768
ENSG00000039139	DNAH5	39	18	15	31	1	15	36	36	26	24	35	17	24	31	26	16	23	20	31	26	41	22	26	23	10	15	30	38	19	30
ENSG00000039319	ZFYVE16	795	723	689	696	623	602	708	815	752	734	751	785	645	736	587	550	605	630	713	759	605	517	652	643	639	791	741	745	671	722
ENSG00000039523	RIPOR1	25	19	17	27	2	16	31	11	24	18	11	19	22	23	25	25	25	23	18	23	15	26	28	22	30	29	20	18	10	24
ENSG00000039537	C6	3	1	0	1	3	2	0	0	6	0	4	1	3	4	2	0	0	0	3	4	0	1	2	4	0	1	2	4	3	0
ENSG00000039560	RAI14	398	403	335	366	239	332	314	465	320	455	536	565	445	377	309	185	283	376	371	363	255	269	395	351	384	386	472	500	430	446
ENSG00000039600	SOX30	0	0	1	0	0	0	0	0	0	0	0	0	0	0	0	0	0	0	0	0	0	0	0	0	0	0	0	0	3	1
ENSG00000039650	PNKP	213	200	225	235	456	237	213	234	184	151	159	192	286	257	302	293	242	234	207	219	198	265	264	249	239	217	197	306	298	277
ENSG00000039987	BEST2	0	0	1	0	0	0	2	0	0	0	0	0	0	1	0	0	0	1	0	0	0	0	0	0	2	0	0	0	0	0
ENSG00000040199	PHLPP2	222	226	197	217	179	169	177	206	151	171	181	183	203	214	217	187	207	228	174	201	93	140	163	207	168	160	178	233	204	229
ENSG00000040275	SPDL1	292	289	291	276	250	272	203	288	227	281	317	275	259	253	201	200	313	295	279	258	220	197	278	275	244	280	294	285	265	206
ENSG00000040341	STAU2	717	711	623	690	529	530	629	718	676	675	691	658	675	724	587	509	607	630	711	733	670	501	596	591	608	677	658	716	651	734
ENSG00000040487	PQLC2	52	49	66	52	33	66	56	75	35	62	37	56	63	64	73	55	66	59	67	73	63	90	90	45	100	72	60	74	82	53
ENSG00000040531	CTNS	43	51	33	43	81	58	49	44	43	23	34	29	47	54	36	46	46	30	47	44	43	31	49	44	34	50	59	47	63	44
ENSG00000040608	RTN4R	28	19	44	25	93	73	51	51	42	26	22	20	66	45	54	70	47	41	31	30	44	69	75	37	65	51	45	48	53	51
ENSG00000040633	PHF23	466	408	416	424	591	446	408	488	446	380	425	445	442	426	422	338	422	388	365	435	405	415	377	449	409	406	458	356	407	422
ENSG00000040731	CDH10	12	5	8	18	22	6	7	8	10	1	16	22	8	7	6	5	7	14	8	6	9	16	11	10	5	7	14	15	8	21
ENSG00000040933	INPP4A	261	265	257	286	192	228	214	217	225	184	262	240	270	285	271	222	260	227	174	197	171	216	264	214	220	216	218	314	258	243
ENSG00000041353	RAB27B	462	522	388	447	357	387	470	521	433	469	468	456	399	409	315	335	371	423	524	481	421	324	328	388	377	421	369	451	348	351
ENSG00000041357	PSMA4	1255	1340	1408	1437	1527	1426	1342	1336	1616	1629	1649	1491	1207	1260	1243	1265	1295	1304	1508	1440	1455	1267	1228	1288	1354	1371	1460	1261	1300	1361
ENSG00000041515	MYO16	16	13	11	23	0	16	8	23	23	5	11	19	20	14	17	17	11	16	18	9	8	11	12	15	11	16	17	28	31	23
ENSG00000041802	LSG1	418	447	345	367	291	355	358	437	410	386	390	447	408	418	359	303	352	329	396	368	354	308	351	362	365	412	376	437	434	394
ENSG00000041880	PARP3	72	66	40	75	88	39	56	89	79	58	58	57	64	63	89	55	60	73	56	70	71	76	74	58	72	75	62	75	74	55
ENSG00000041982	TNC	97	75	114	91	32	89	77	60	94	98	102	101	144	118	130	60	76	106	75	85	49	121	125	111	120	95	133	137	141	155
ENSG00000041988	THAP3	74	65	75	68	27	58	95	68	78	54	55	61	79	80	74	82	52	70	59	63	82	73	85	78	67	83	60	72	81	79
ENSG00000042062	RIPOR3	4	2	0	2	0	1	0	0	1	1	0	1	4	2	1	1	3	1	0	1	0	0	0	0	4	1	1	3	0	1
ENSG00000042088	TDP1	153	145	147	141	149	164	139	129	154	155	159	144	156	172	160	157	154	160	163	165	149	147	137	129	140	157	140	121	164	136
ENSG00000042286	AIFM2	173	135	169	139	118	175	139	155	86	118	109	134	182	147	161	132	173	161	141	145	100	156	211	146	180	145	143	144	214	158
ENSG00000042304	C2orf83	0	0	0	0	0	0	0	0	0	0	0	0	0	1	0	0	0	0	0	0	0	2	0	0	0	1	0	0	0	0
ENSG00000042317	SPATA7	131	174	157	118	123	141	166	180	205	181	177	159	142	154	150	148	147	177	137	162	159	153	144	103	126	176	137	149	139	149
ENSG00000042429	MED17	134	109	118	121	74	132	102	122	113	67	110	88	104	93	88	125	95	103	134	79	94	103	123	90	109	96	87	136	96	88
ENSG00000042445	RETSAT	166	190	141	157	140	130	145	186	133	139	165	159	121	174	142	140	131	144	186	156	110	136	141	156	127	157	143	137	165	144
ENSG00000042493	CAPG	171	190	228	189	237	202	197	169	173	161	216	219	233	194	219	216	216	169	217	206	199	215	222	207	225	193	184	163	206	159
ENSG00000042753	AP2S1	486	489	551	534	604	617	584	465	509	457	539	548	558	545	568	627	549	545	556	579	599	620	607	554	633	518	519	578	599	538
ENSG00000042781	USH2A	2	0	0	0	0	1	0	0	1	0	3	1	0	3	0	1	0	0	0	0	0	0	1	1	1	0	1	0	0	3
ENSG00000042813	ZPBP	0	0	0	0	0	0	2	0	0	0	0	0	0	0	0	0	1	0	0	0	0	0	0	0	0	0	0	0	0	0
ENSG00000042832	TG	16	8	15	22	5	19	14	15	8	15	22	16	14	15	12	12	10	18	11	13	9	18	17	9	17	24	21	17	21	14
ENSG00000042980	ADAM28	9	19	5	20	6	11	19	18	15	29	26	12	19	16	12	13	18	14	21	37	24	22	15	17	19	20	12	25	10	14
ENSG00000043039	BARX2	1	2	3	4	1	6	1	6	0	0	2	2	2	8	5	7	1	2	0	1	2	2	3	4	6	2	2	2	2	3
ENSG00000043093	DCUN1D1	602	644	623	576	437	572	611	669	492	599	663	658	522	581	471	536	603	592	612	668	432	463	521	641	538	660	549	573	584	532
ENSG00000043143	JADE2	357	329	294	346	360	306	252	292	142	156	221	243	294	245	315	287	334	300	291	320	190	272	312	310	355	320	288	357	361	301
ENSG00000043355	ZIC2	3	5	4	9	0	5	5	2	2	5	5	9	3	3	8	5	8	3	4	7	5	9	4	9	4	6	7	5	7	4
ENSG00000043462	LCP2	0	0	2	1	0	1	2	4	1	7	0	0	2	2	0	2	2	1	1	1	1	0	5	1	0	7	0	0	3	2
ENSG00000043514	TRIT1	172	213	217	195	178	181	195	192	289	198	229	201	207	213	202	194	187	165	188	235	222	215	177	189	230	240	192	203	175	208
ENSG00000043591	ADRB1	1	0	0	0	0	0	0	0	0	0	0	0	0	0	0	0	0	0	0	0	0	0	0	0	0	0	0	0	0	0
ENSG00000044090	CUL7	342	248	290	275	403	286	277	280	203	176	218	200	322	333	294	242	326	300	279	267	191	290	339	339	342	302	273	329	369	306
ENSG00000044115	CTNNA1	1136	1216	1206	996	824	886	1064	1021	964	881	1003	984	1400	1519	1587	1060	1160	1224	1008	1020	982	1257	1288	1044	1049	1116	1107	1754	1836	1458
ENSG00000044446	PHKA2	123	132	94	123	46	110	106	109	58	70	100	106	114	129	144	91	108	117	94	95	67	101	121	109	121	126	107	168	137	120
ENSG00000044459	CNTLN	156	190	122	151	181	164	196	171	163	165	174	168	170	161	144	140	146	157	156	171	125	123	130	119	161	163	180	172	162	159
ENSG00000044524	EPHA3	226	233	213	268	141	214	252	293	307	289	298	265	195	256	192	197	274	238	281	347	276	228	246	248	230	321	208	265	191	215
ENSG00000044574	HSPA5	1223	1053	1848	1235	1618	1747	781	1911	686	1634	1993	2620	2182	1380	2137	1157	1984	2106	904	1124	536	1206	1618	2155	1966	1410	2309	1743	2521	2288
ENSG00000046604	DSG2	285	246	228	222	235	168	213	264	137	201	234	242	253	288	229	159	233	265	197	206	102	143	208	220	215	222	225	290	274	231
ENSG00000046647	GEMIN8	39	33	45	40	1	37	45	29	42	16	43	33	46	44	36	28	43	48	30	34	32	23	29	29	46	27	37	48	34	28
ENSG00000046651	OFD1	156	139	109	104	164	128	101	140	85	170	191	215	145	148	135	93	129	109	133	160	125	100	94	112	128	166	143	170	138	155
ENSG00000046653	GPM6B	126	138	131	123	96	109	128	143	121	111	106	128	114	136	111	152	124	128	123	118	112	138	155	151	119	132	123	147	140	123
ENSG00000046774	MAGEC2	0	0	0	0	0	1	0	0	0	0	0	0	0	0	0	0	0	0	0	0	0	0	0	0	0	0	0	0	0	1
ENSG00000046889	PREX2	15	19	8	12	5	8	9	15	10	11	6	11	12	11	13	8	16	11	12	12	6	12	11	16	13	9	11	15	17	18
ENSG00000047056	WDR37	47	41	38	36	75	32	32	46	31	49	33	39	37	37	33	41	51	61	26	35	35	41	64	23	38	32	39	26	34	29
ENSG00000047188	YTHDC2	286	254	223	297	173	226	246	244	185	242	298	295	224	236	234	220	257	247	278	260	205	225	275	248	258	265	252	256	265	232
ENSG00000047230	CTPS2	70	82	107	87	61	85	91	76	80	86	104	74	58	86	77	65	69	97	77	85	68	72	79	76	85	86	70	70	91	98
ENSG00000047249	ATP6V1H	251	271	267	273	89	230	233	183	205	147	166	150	256	303	290	243	274	248	212	192	162	294	261	251	221	183	193	278	356	315
ENSG00000047315	POLR2B	2541	2511	2397	2443	1942	2112	2387	2481	2406	2470	2214	2290	1946	2228	1965	2447	2217	2463	2629	2614	2516	2068	2253	2199	2105	2407	2165	2235	2216	2418
ENSG00000047346	FAM214A	150	180	148	132	106	140	115	143	127	158	199	137	132	114	127	95	124	141	166	173	115	106	146	122	140	162	135	149	148	144
ENSG00000047365	ARAP2	794	823	689	746	594	804	796	885	772	900	855	878	665	773	635	508	660	694	912	877	776	560	664	679	696	821	927	809	720	705
ENSG00000047410	TPR	477	454	340	335	281	395	371	472	449	713	876	872	464	558	349	132	345	395	472	441	355	231	343	356	460	526	666	848	592	465
ENSG00000047457	CP	50	39	50	46	47	36	69	75	105	101	82	91	62	69	52	32	37	50	64	46	49	32	50	36	45	80	70	65	79	101
ENSG00000047578	KIAA0556	111	82	104	59	36	50	58	58	45	53	55	34	82	65	95	63	85	71	59	43	47	63	97	78	85	76	85	103	89	63
ENSG00000047579	DTNBP1	30	26	27	39	93	38	26	31	12	16	36	38	55	40	40	23	39	43	29	35	18	43	27	24	46	24	25	20	42	35
ENSG00000047597	XK	10	9	8	21	14	11	11	16	13	16	10	15	13	13	16	6	16	16	10	19	25	11	11	11	5	13	10	6	9	16
ENSG00000047617	ANO2	8	12	19	14	42	19	5	4	13	13	11	19	13	13	19	10	15	13	15	12	5	15	17	11	13	19	10	11	35	22
ENSG00000047621	C12orf4	317	281	296	323	228	320	319	344	351	384	347	306	262	314	241	222	284	264	329	343	346	258	275	298	265	325	289	311	296	330
ENSG00000047634	SCML1	105	94	89	114	85	84	101	93	72	72	92	96	67	83	82	92	112	97	118	77	53	48	65	77	66	96	76	77	64	74
ENSG00000047644	WWC3	37	53	58	43	41	48	34	34	41	28	26	44	30	35	43	45	33	48	49	49	69	40	63	46	45	49	51	35	41	37
ENSG00000047648	ARHGAP6	18	7	6	9	7	9	3	8	3	19	5	3	6	6	12	7	4	5	4	5	5	10	7	5	9	9	10	10	10	13
ENSG00000047662	FAM184B	0	0	0	0	0	0	0	0	0	1	0	2	1	0	0	0	1	0	0	2	2	0	0	0	0	0	0	1	0	0
ENSG00000047849	MAP4	135	150	147	138	159	148	119	164	89	89	128	124	151	165	136	86	130	162	112	134	72	117	135	145	147	142	170	250	191	192
ENSG00000047932	GOPC	244	295	241	235	275	263	218	324	234	253	269	270	260	238	209	224	270	266	246	287	187	186	227	214	228	253	244	283	262	299
ENSG00000047936	ROS1	53	76	62	63	95	67	71	79	73	61	73	87	68	71	57	50	60	55	71	87	41	65	52	82	86	93	57	73	69	76
ENSG00000048028	USP28	649	635	584	549	346	460	552	544	658	553	594	559	559	636	518	429	514	553	566	598	553	598	606	505	500	609	574	729	659	654
ENSG00000048052	HDAC9	583	622	589	618	509	547	563	607	560	701	865	765	684	700	692	493	623	630	704	765	573	575	715	622	642	672	584	857	724	631
ENSG00000048140	TSPAN17	917	860	843	853	761	773	798	727	606	638	621	666	763	789	800	1057	874	858	780	769	536	801	920	867	810	747	659	713	842	751
ENSG00000048162	NOP16	158	183	183	195	124	188	142	175	122	156	205	206	168	167	181	205	173	184	186	218	105	179	191	202	155	170	180	196	192	255
ENSG00000048342	CC2D2A	106	89	74	81	54	63	72	112	97	58	82	87	100	98	100	53	76	94	101	102	93	84	65	79	89	86	90	133	112	120
ENSG00000048392	RRM2B	2023	1948	1805	2052	1581	1752	2118	2217	1710	1891	1884	1888	1662	1882	1634	1641	1776	1665	2051	1865	1619	1610	1743	1667	1698	1932	1700	1802	1756	1963
ENSG00000048405	ZNF800	187	162	170	139	139	131	176	168	155	206	184	191	183	172	159	144	135	153	150	159	160	148	153	181	156	169	170	197	168	181
ENSG00000048471	SNX29	43	55	47	49	62	34	48	36	35	33	24	34	62	51	45	37	42	44	30	34	38	34	38	28	33	21	46	38	56	36
ENSG00000048540	LMO3	7	7	3	3	13	2	5	2	6	8	11	12	3	5	5	2	4	5	2	6	6	5	2	6	8	5	4	3	8	1
ENSG00000048544	MRPS10	358	368	329	339	349	279	300	321	309	272	298	305	274	352	278	280	270	286	324	327	336	275	283	273	276	330	297	322	338	272
ENSG00000048545	GUCA1A	0	0	1	0	0	0	0	0	0	0	0	0	0	0	0	0	0	0	0	0	0	0	0	0	0	0	0	0	0	0
ENSG00000048649	RSF1	349	382	302	282	291	365	325	489	230	468	545	601	445	447	360	149	287	317	331	365	226	240	311	356	325	422	493	544	400	398
ENSG00000048707	VPS13D	327	267	245	267	204	254	230	260	189	229	320	302	230	297	264	205	215	277	243	259	194	209	285	253	246	255	300	298	306	315
ENSG00000048740	CELF2	68	52	71	49	80	56	55	38	43	42	69	71	50	54	39	27	36	50	59	57	43	44	60	52	47	50	54	64	60	71
ENSG00000048828	FAM120A	423	419	437	435	353	351	387	361	324	267	312	364	420	428	486	391	478	431	394	329	347	399	411	390	403	407	384	470	464	470
ENSG00000048991	R3HDM1	84	72	53	52	69	49	61	52	47	55	57	42	59	65	62	48	57	54	58	44	41	39	50	47	53	45	63	49	54	53
ENSG00000049089	COL9A2	61	63	57	59	114	79	63	67	53	52	32	53	81	72	114	73	72	88	63	41	76	111	127	56	89	85	96	114	105	84
ENSG00000049130	KITLG	333	322	287	342	253	293	318	452	202	332	268	322	228	320	232	225	220	278	308	284	222	227	231	262	224	296	253	324	235	275
ENSG00000049167	ERCC8	259	260	251	264	302	219	244	249	290	210	208	189	182	217	185	280	203	231	259	269	260	179	218	220	238	244	214	231	230	229
ENSG00000049192	ADAMTS6	126	136	143	158	78	141	138	150	217	145	100	106	108	116	116	175	140	122	151	158	146	119	124	122	129	136	110	103	124	100
ENSG00000049239	H6PD	206	175	179	176	115	149	164	144	122	96	76	116	224	265	294	160	226	216	162	122	133	207	238	194	246	195	188	336	370	217
ENSG00000049245	VAMP3	308	326	357	287	273	289	282	304	303	326	381	363	333	364	323	324	350	344	278	302	356	261	325	312	301	295	318	372	401	365
ENSG00000049246	PER3	305	264	315	249	262	281	272	321	151	289	347	394	333	320	293	251	290	299	265	263	176	206	252	281	273	287	304	388	391	349
ENSG00000049247	UTS2	0	0	0	0	0	0	0	0	0	0	0	0	0	0	0	0	0	0	1	0	0	0	0	0	0	0	0	0	0	0
ENSG00000049249	TNFRSF9	11	5	7	7	0	9	7	5	7	2	5	3	10	8	3	9	0	6	10	6	6	7	8	13	12	5	5	13	7	11
ENSG00000049283	EPN3	4	5	10	12	16	8	9	4	11	7	6	14	3	3	3	20	10	7	6	15	8	17	10	11	16	10	10	2	7	12
ENSG00000049323	LTBP1	316	338	293	434	232	427	412	466	382	601	625	594	343	425	302	238	317	371	462	508	429	271	396	377	395	462	451	458	361	385
ENSG00000049449	RCN1	1396	1303	1481	1369	1538	1473	1438	1596	1225	1512	1647	1637	1560	1549	1664	1137	1508	1467	1485	1474	1062	1361	1284	1352	1374	1447	1678	1772	1822	1703
ENSG00000049540	ELN	2	3	1	1	0	0	5	5	2	1	1	3	0	1	0	1	0	1	5	2	3	0	0	0	1	5	1	1	3	0
ENSG00000049541	RFC2	403	448	485	497	424	418	439	460	405	384	378	377	438	428	471	490	482	472	453	455	388	487	489	446	391	403	435	486	517	508
ENSG00000049618	ARID1B	291	242	269	221	201	236	204	229	178	196	186	198	209	236	234	214	274	241	209	202	182	206	218	227	246	264	236	231	282	228
ENSG00000049656	CLPTM1L	1612	1613	1625	1789	1825	1746	1722	1534	1693	1613	1561	1524	1544	1493	1604	1860	1584	1653	1740	1800	1974	1692	1672	1734	1743	1659	1564	1573	1622	1550
ENSG00000049759	NEDD4L	394	358	342	366	311	433	377	382	269	366	448	492	438	440	478	293	393	409	385	357	301	368	359	369	414	381	441	513	452	507
ENSG00000049768	FOXP3	0	0	0	0	3	1	0	0	0	0	0	1	0	0	0	0	1	0	0	0	0	0	2	0	0	1	0	0	0	0
ENSG00000049769	PPP1R3F	8	15	11	14	60	33	25	14	18	27	14	8	22	17	17	33	23	14	14	26	24	22	17	10	39	15	27	33	18	25
ENSG00000049860	HEXB	501	405	487	508	515	417	506	471	466	473	475	345	458	465	507	555	496	450	454	468	420	506	457	473	435	475	444	474	523	513
ENSG00000049883	PTCD2	88	98	93	124	81	105	109	110	69	117	114	108	94	106	104	81	105	100	109	112	100	88	83	98	102	117	97	125	98	107
ENSG00000050030	NEXMIF	13	4	1	1	0	1	9	3	4	9	6	9	3	1	4	7	3	5	5	2	11	0	7	7	1	5	4	8	4	3
ENSG00000050130	JKAMP	604	656	518	603	713	546	553	546	735	827	860	735	561	613	574	558	563	585	655	714	671	507	559	556	562	646	634	631	669	610
ENSG00000050165	DKK3	977	987	916	1013	939	1044	1053	1077	905	845	929	957	1036	1027	1054	1008	1091	963	1031	1059	856	963	1050	976	1069	1087	977	1206	1185	1052
ENSG00000050327	ARHGEF5	0	0	0	0	0	0	3	0	1	0	2	0	0	0	0	0	0	0	0	0	0	0	0	2	0	1	0	1	5	0
ENSG00000050344	NFE2L3	0	0	0	0	5	0	5	0	0	0	4	0	0	0	0	0	1	0	0	0	0	1	0	2	0	1	0	0	0	3
ENSG00000050393	MCUR1	151	143	166	138	212	157	177	163	168	138	174	141	173	177	162	136	144	154	160	157	165	152	168	127	151	159	161	202	197	179
ENSG00000050405	LIMA1	292	272	245	243	155	291	275	349	291	348	347	396	340	358	315	177	243	294	335	310	193	227	279	276	293	292	333	406	358	361
ENSG00000050426	LETMD1	325	283	295	262	335	313	290	277	278	304	376	316	330	327	280	281	229	322	284	275	270	294	282	323	297	308	265	317	331	341
ENSG00000050438	SLC4A8	62	75	74	61	113	88	68	82	48	38	47	55	67	47	73	64	60	76	56	66	56	54	85	70	58	64	64	72	86	46
ENSG00000050555	LAMC3	8	4	12	11	16	10	4	7	9	6	6	2	12	14	14	8	21	20	16	7	9	28	18	10	22	11	20	17	24	19
ENSG00000050628	PTGER3	4	8	0	3	0	4	5	0	0	3	1	8	4	1	3	1	2	3	3	4	3	0	5	2	1	4	3	2	5	4
ENSG00000050730	TNIP3	3	4	6	10	0	5	8	7	5	9	3	5	4	8	8	4	2	2	9	3	1	4	10	4	7	7	6	8	3	9
ENSG00000050748	MAPK9	315	336	311	322	357	311	309	327	246	303	311	260	370	322	313	287	311	326	338	329	185	277	300	307	284	280	294	301	325	339
ENSG00000050767	COL23A1	0	0	0	0	0	0	0	0	0	0	0	0	0	0	0	0	0	0	0	1	0	0	0	0	0	0	0	0	0	0
ENSG00000050820	BCAR1	200	158	233	195	274	212	224	197	141	94	70	104	208	226	263	288	265	210	182	154	170	292	269	229	277	240	209	244	303	295
ENSG00000051009	FAM160A2	153	129	107	144	140	132	128	149	89	98	113	126	150	132	130	123	164	148	118	149	105	138	148	153	138	126	96	142	175	143
ENSG00000051108	HERPUD1	230	201	253	214	270	249	196	224	162	152	186	245	296	275	327	217	243	219	236	211	167	251	225	231	253	221	248	273	357	312
ENSG00000051128	HOMER3	148	106	124	115	167	176	161	146	149	108	85	80	188	178	190	174	154	148	165	141	179	187	204	165	174	159	144	181	162	175
ENSG00000051180	RAD51	83	63	89	73	96	68	67	85	46	48	50	80	65	59	94	63	79	81	58	82	53	97	81	92	78	73	52	69	93	100
ENSG00000051341	POLQ	240	290	256	190	108	211	231	264	197	230	224	279	229	234	207	177	232	231	237	256	160	155	206	229	232	237	269	264	244	275
ENSG00000051382	PIK3CB	66	77	54	67	90	60	45	47	42	67	51	78	84	63	67	51	60	60	58	38	46	28	57	57	61	60	59	56	66	71
ENSG00000051523	CYBA	1	0	0	0	0	0	3	0	0	1	0	0	1	0	0	1	0	0	1	0	0	0	0	2	0	0	1	0	0	0
ENSG00000051596	THOC3	53	49	71	73	38	101	89	100	83	69	48	53	88	82	59	119	71	69	100	84	81	105	104	97	105	118	76	88	102	102
ENSG00000051620	HEBP2	352	371	393	430	425	343	433	430	395	376	340	376	439	463	450	447	379	378	441	360	442	402	443	363	414	491	417	584	450	438
ENSG00000051825	MPHOSPH9	486	505	478	471	465	472	476	479	533	502	535	486	431	503	425	295	498	466	473	500	531	355	424	455	437	507	480	589	497	452
ENSG00000052126	PLEKHA5	308	326	296	268	268	266	255	299	344	326	367	353	309	328	315	194	286	340	264	273	265	245	261	281	277	316	296	453	374	303
ENSG00000052344	PRSS8	0	0	1	1	0	3	0	0	1	1	1	0	1	0	2	1	0	3	2	0	0	1	1	2	3	0	2	4	1	0
ENSG00000052723	SIKE1	734	687	598	723	537	573	677	737	626	592	668	687	645	703	641	603	627	686	703	799	694	553	638	634	607	696	603	745	659	619
ENSG00000052749	RRP12	134	84	123	128	212	136	93	55	100	94	123	76	143	123	169	114	127	129	103	85	103	146	115	149	165	142	167	134	125	147
ENSG00000052795	FNIP2	137	152	150	158	71	120	116	132	83	108	121	133	115	139	122	116	109	115	130	160	109	93	138	115	123	126	122	130	139	129
ENSG00000052802	MSMO1	449	522	475	531	508	465	488	456	528	424	403	355	360	390	367	528	413	464	506	506	537	441	392	416	427	465	367	382	394	422
ENSG00000052841	TTC17	442	421	366	355	364	446	432	448	543	573	516	550	452	380	428	272	386	426	442	482	471	393	380	357	396	479	466	517	439	451
ENSG00000052850	ALX4	6	0	3	2	4	3	3	0	0	3	0	1	0	0	0	1	0	1	1	2	0	1	3	4	7	3	1	1	1	2
ENSG00000053108	FSTL4	9	8	7	14	2	8	16	10	15	11	8	7	20	13	10	6	5	15	8	11	11	11	13	8	11	9	10	10	9	17
ENSG00000053254	FOXN3	341	293	310	272	253	269	238	312	194	288	307	370	372	312	287	227	286	346	227	223	151	259	304	319	262	259	307	337	370	344
ENSG00000053328	METTL24	3	1	1	11	0	2	2	3	6	0	0	0	4	1	2	2	2	2	1	0	4	1	0	1	2	1	2	3	0	2
ENSG00000053371	AKR7A2	437	408	392	480	476	436	507	486	546	444	429	492	486	502	458	556	428	439	420	493	539	585	547	483	523	497	451	436	509	474
ENSG00000053372	MRTO4	351	333	338	336	280	330	344	298	424	302	294	322	344	356	370	291	317	354	300	268	394	366	336	280	324	341	329	370	379	421
ENSG00000053501	USE1	78	44	74	51	96	67	81	58	34	56	51	62	87	57	83	67	67	74	55	53	37	64	73	58	61	48	60	47	64	67
ENSG00000053524	MCF2L2	28	26	28	38	32	27	28	34	24	26	28	21	24	30	40	33	24	27	26	25	41	48	38	25	39	33	37	36	48	28
ENSG00000053702	NRIP2	0	0	0	0	0	0	0	0	0	0	1	0	1	0	0	0	0	0	0	0	0	0	0	2	0	0	0	1	0	0
ENSG00000053747	LAMA3	10	16	15	8	21	10	11	11	10	23	21	12	10	16	18	4	6	17	19	19	18	8	13	26	21	24	15	14	18	9
ENSG00000053770	AP5M1	956	1071	972	993	768	878	950	1220	925	1124	1120	1043	881	958	845	930	909	923	1046	1078	851	863	949	924	884	1028	964	905	932	962
ENSG00000053900	ANAPC4	119	130	126	138	156	129	130	161	130	117	159	133	113	125	121	140	106	120	149	156	109	117	113	120	131	144	116	124	129	110
ENSG00000053918	KCNQ1	4	4	6	11	2	5	8	9	3	3	1	1	5	5	7	6	5	2	5	4	1	4	3	8	5	4	5	11	13	3
ENSG00000054116	TRAPPC3	453	476	529	542	553	494	487	483	517	491	579	495	445	457	477	589	485	464	482	437	525	500	486	493	454	432	487	453	473	481
ENSG00000054118	THRAP3	813	819	655	696	587	728	787	812	505	856	1033	1040	810	860	789	364	694	777	797	716	502	559	642	721	719	872	992	1149	898	832
ENSG00000054148	PHPT1	640	694	803	741	1062	705	822	680	733	640	554	586	812	755	869	1011	864	791	680	770	802	948	811	798	753	642	684	636	827	781
ENSG00000054219	LY75	0	0	0	0	0	1	1	0	0	1	0	0	0	2	0	0	0	0	0	0	0	0	0	0	0	0	0	0	0	0
ENSG00000054267	ARID4B	267	279	185	163	168	171	163	238	136	266	317	293	248	263	190	140	197	203	221	227	136	146	174	192	197	289	249	315	258	251
ENSG00000054277	OPN3	4	4	3	1	0	1	1	7	6	5	9	4	6	8	3	3	3	4	0	2	0	3	1	4	4	1	1	2	2	0
ENSG00000054282	SDCCAG8	66	94	55	74	94	78	80	81	91	84	102	93	87	100	70	80	71	67	82	72	86	79	66	82	86	60	63	80	79	84
ENSG00000054356	PTPRN	75	41	47	51	64	60	49	26	51	26	22	37	56	35	68	40	55	53	45	41	40	72	45	58	75	54	54	66	69	76
ENSG00000054392	HHAT	144	150	146	139	140	150	173	145	82	162	143	151	125	125	133	136	151	141	103	166	140	141	131	118	150	136	102	134	158	139
ENSG00000054523	KIF1B	370	392	357	336	281	285	302	370	230	312	385	385	391	342	347	189	288	332	298	331	196	274	309	334	310	312	338	406	389	333
ENSG00000054598	FOXC1	30	22	40	23	35	33	17	29	35	16	15	19	24	34	20	25	31	31	25	19	12	17	17	26	19	49	14	35	21	25
ENSG00000054611	TBC1D22A	172	138	200	129	157	154	135	168	135	140	122	129	198	171	200	197	201	167	132	135	131	170	186	172	193	157	179	189	227	199
ENSG00000054654	SYNE2	948	912	747	741	658	743	817	957	844	1019	1198	1085	925	965	743	518	687	786	841	846	718	574	741	785	720	975	1042	1336	980	900
ENSG00000054690	PLEKHH1	32	23	22	29	18	15	13	22	9	12	15	24	29	37	28	29	17	28	17	19	20	17	23	22	18	16	25	30	26	22
ENSG00000054793	ATP9A	634	500	524	535	504	531	470	593	370	577	601	603	678	683	671	493	518	543	490	499	329	471	550	549	507	577	552	672	733	632
ENSG00000054796	SPO11	0	0	0	0	0	0	0	0	0	0	0	0	0	0	0	0	1	0	0	0	0	0	0	0	0	0	0	0	0	0
ENSG00000054803	CBLN4	2	1	2	1	0	2	4	0	1	4	5	7	4	2	1	7	4	3	2	2	2	2	1	0	0	0	3	4	2	2
ENSG00000054938	CHRDL2	0	1	0	0	0	0	0	0	0	0	0	0	0	0	0	0	0	0	0	0	0	0	0	0	0	0	0	0	0	0
ENSG00000054965	FAM168A	227	202	179	178	108	155	148	193	88	152	165	139	233	240	197	136	179	185	158	189	108	148	193	188	151	148	163	252	239	212
ENSG00000054967	RELT	86	103	112	106	136	98	114	79	92	64	65	71	88	73	94	154	103	103	108	92	108	115	112	95	126	109	98	126	78	100
ENSG00000054983	GALC	378	368	412	428	268	311	471	423	370	330	399	379	397	434	410	400	372	390	442	505	403	416	414	364	408	466	390	420	424	431
ENSG00000055044	NOP58	359	321	327	302	150	282	290	375	212	391	471	450	326	300	271	210	313	302	316	358	239	239	296	358	323	375	436	326	370	318
ENSG00000055070	SZRD1	705	574	686	550	495	665	458	429	306	388	411	531	758	602	741	584	731	780	381	450	341	566	647	699	672	489	577	651	805	670
ENSG00000055118	KCNH2	23	11	11	8	1	13	21	19	10	8	12	17	17	14	17	32	32	24	13	16	31	18	39	15	16	17	21	15	25	21
ENSG00000055130	CUL1	187	196	153	169	241	191	190	169	202	227	251	222	181	197	172	144	163	228	190	191	178	146	161	205	161	191	202	204	203	174
ENSG00000055147	FAM114A2	269	218	241	224	170	223	248	291	276	303	287	286	210	267	212	230	241	245	241	253	252	204	229	234	209	237	246	228	252	248
ENSG00000055163	CYFIP2	217	150	148	135	135	169	143	139	122	144	228	239	225	209	199	123	192	149	118	145	122	145	157	165	188	161	160	222	216	201
ENSG00000055208	TAB2	278	336	258	236	275	253	350	456	191	206	353	302	313	323	273	156	277	273	312	305	145	180	211	308	243	278	281	378	308	307
ENSG00000055211	GINM1	287	312	330	271	179	262	299	270	325	296	296	252	328	311	287	285	283	279	289	267	283	331	330	249	253	288	312	390	308	359
ENSG00000055332	EIF2AK2	292	335	302	239	196	263	286	313	175	236	217	245	339	327	305	228	251	303	259	262	170	216	238	252	273	250	285	382	335	372
ENSG00000055483	USP36	119	122	122	96	67	98	101	114	81	70	92	83	97	101	111	113	137	118	103	100	78	99	111	127	111	95	119	106	129	115
ENSG00000055609	KMT2C	309	308	283	302	402	300	263	308	417	274	295	243	289	268	267	337	276	328	301	353	434	274	339	268	305	305	271	304	290	294
ENSG00000055732	MCOLN3	0	0	0	0	0	0	0	2	0	1	0	0	0	0	0	0	0	0	0	0	0	0	0	0	0	0	0	2	0	2
ENSG00000055813	CCDC85A	7	2	4	4	13	1	7	2	8	3	6	5	4	7	3	10	6	6	5	5	9	12	9	3	4	4	7	2	1	3
ENSG00000055917	PUM2	1529	1412	1496	1385	1319	1489	1330	1792	887	1239	1617	1701	1411	1288	1217	1204	1372	1431	1249	1387	927	1014	1172	1508	1320	1398	1331	1249	1453	1370
ENSG00000055950	MRPL43	333	320	411	333	538	348	410	320	326	297	258	294	425	391	402	478	439	404	348	349	324	463	443	408	380	341	331	395	447	448
ENSG00000055955	ITIH4	1	0	0	0	0	0	3	2	0	1	0	3	1	0	1	0	1	1	2	0	1	0	1	1	0	0	1	0	1	0
ENSG00000055957	ITIH1	0	0	0	0	0	0	0	0	0	0	1	1	0	0	0	0	0	0	0	0	0	0	0	0	0	1	1	0	0	0
ENSG00000056050	HPF1	121	114	143	117	170	130	102	137	128	158	153	132	107	112	117	94	110	127	100	100	91	127	121	117	98	121	127	123	130	165
ENSG00000056097	ZFR	1813	1847	1652	1745	1250	1563	1688	2038	1677	2012	1996	2058	1692	1840	1507	1143	1519	1697	1766	1834	1434	1314	1495	1502	1500	1797	1703	1873	1861	1705
ENSG00000056277	ZNF280C	57	75	75	97	34	61	76	77	48	59	71	78	54	57	51	46	49	70	81	78	39	51	51	55	36	63	49	73	85	58
ENSG00000056291	NPFFR2	99	90	142	90	53	85	90	93	110	95	75	99	102	121	86	110	94	132	98	109	95	97	118	107	111	101	87	118	155	111
ENSG00000056487	PHF21B	25	14	33	10	28	26	29	23	13	14	20	22	25	33	24	25	27	34	42	20	21	43	39	17	34	31	21	41	34	21
ENSG00000056558	TRAF1	10	7	10	7	0	5	6	8	7	13	4	5	6	9	11	12	1	6	6	9	4	1	5	7	9	5	4	8	6	7
ENSG00000056586	RC3H2	641	628	537	679	346	633	612	722	464	728	679	746	603	618	531	494	454	527	648	742	483	446	555	579	627	673	631	741	617	689
ENSG00000056736	IL17RB	36	27	18	27	60	20	16	20	26	21	26	29	18	26	19	17	20	29	23	16	19	14	29	16	16	25	20	16	21	30
ENSG00000056972	TRAF3IP2	48	42	45	26	45	25	41	39	42	31	42	35	35	36	53	53	49	42	51	41	39	43	43	41	41	43	39	63	63	66
ENSG00000056998	GYG2	103	88	110	91	244	100	84	109	50	65	101	109	123	100	86	91	89	92	62	72	59	71	107	80	80	88	85	108	87	123
ENSG00000057019	DCBLD2	5559	5376	4707	5896	4744	5639	5489	6494	4211	5625	6054	6144	5072	5552	4351	3951	4314	4969	5652	5848	4111	4144	4967	5152	4915	5569	5021	5688	4859	5536
ENSG00000057149	SERPINB3	0	3	2	2	0	1	0	7	1	6	6	3	1	3	0	0	0	2	1	0	1	0	4	1	1	2	1	2	0	1
ENSG00000057252	SOAT1	503	565	614	577	436	606	517	604	380	508	581	599	597	516	499	512	562	552	537	601	390	454	510	589	505	605	511	578	573	608
ENSG00000057294	PKP2	1105	1166	1085	1144	1074	968	1045	1147	714	1111	1221	1138	1258	1285	1162	810	1099	1065	1019	1070	696	950	1085	1016	1057	1114	1101	1373	1318	1226
ENSG00000057468	MSH4	8	2	4	7	12	1	3	12	6	4	0	3	5	8	6	5	7	2	1	1	10	1	4	3	7	2	2	6	4	4
ENSG00000057593	F7	0	0	0	0	7	0	0	0	0	2	0	1	1	1	0	0	1	0	0	0	0	0	0	0	0	0	0	0	0	0
ENSG00000057608	GDI2	3054	3355	3430	3523	3259	3145	3337	3682	3713	3326	3154	3117	3075	3431	3086	3446	3120	3164	3599	3567	3321	3243	3213	3028	2974	3275	3108	3246	3384	3350
ENSG00000057657	PRDM1	9	5	10	7	9	8	8	9	4	26	8	12	5	8	9	8	13	11	17	11	1	8	11	13	14	15	11	19	16	11
ENSG00000057663	ATG5	290	299	326	363	343	325	271	274	363	401	401	344	320	322	304	329	317	356	341	343	390	335	317	308	364	357	313	291	331	335
ENSG00000057704	TMCC3	7	3	10	11	0	7	10	9	10	9	14	9	12	13	10	11	6	5	7	8	14	6	9	9	7	4	11	14	7	10
ENSG00000057757	PITHD1	250	235	231	235	242	225	252	196	249	219	231	214	241	244	270	292	243	273	271	254	290	273	224	233	222	228	195	285	270	260
ENSG00000057935	MTA3	349	352	316	339	270	327	321	360	301	292	333	354	360	362	388	383	359	367	307	324	233	309	375	329	342	319	326	403	396	418
ENSG00000058056	USP13	355	315	304	293	294	344	251	389	184	278	333	319	377	307	317	235	357	363	235	303	189	271	348	335	356	294	309	366	351	300
ENSG00000058063	ATP11B	1357	1407	1291	1351	1120	1295	1259	1523	1209	1358	1426	1484	1167	1315	1128	990	1179	1261	1471	1508	1331	1086	1179	1280	1256	1384	1363	1411	1196	1293
ENSG00000058085	LAMC2	31	35	26	29	54	30	32	35	24	45	59	56	47	49	60	28	35	32	38	36	50	37	32	41	57	53	52	43	50	44
ENSG00000058091	CDK14	1514	1248	1290	1249	1055	1230	1317	1444	1022	1344	1304	1330	1301	1387	1248	1150	1194	1290	1407	1411	959	1131	1292	1271	1344	1314	1339	1579	1388	1488
ENSG00000058262	SEC61A1	1512	1522	1409	1774	1864	1891	1607	1705	1368	1649	1767	1908	1527	1486	1479	1372	1442	1642	1629	1895	1561	1505	1728	1715	1698	1652	1612	1574	1568	1540
ENSG00000058272	PPP1R12A	377	358	314	300	219	243	271	403	279	336	382	341	350	378	333	170	290	359	293	309	230	271	278	275	285	349	388	484	398	400
ENSG00000058335	RASGRF1	70	62	54	55	52	64	41	57	36	35	45	54	98	62	106	48	89	91	35	58	29	48	88	74	81	58	68	75	76	89
ENSG00000058404	CAMK2B	1	1	2	1	7	3	2	0	1	4	3	8	2	7	3	1	5	5	5	3	4	3	3	5	7	3	6	6	3	5
ENSG00000058453	CROCC	17	12	14	11	16	14	13	18	11	7	4	9	16	21	20	19	29	22	24	16	12	17	15	17	17	22	17	28	31	21
ENSG00000058600	POLR3E	194	179	195	172	152	192	183	174	189	177	160	170	176	199	199	166	165	186	216	187	188	203	191	177	170	204	200	167	178	195
ENSG00000058668	ATP2B4	126	124	89	88	100	132	107	142	65	93	231	180	144	119	143	77	122	142	99	129	63	106	115	136	123	138	136	130	163	125
ENSG00000058673	ZC3H11A	16	22	18	17	21	13	21	14	12	21	16	14	14	19	10	18	16	13	12	18	8	12	20	25	20	15	21	27	25	31
ENSG00000058729	RIOK2	187	190	157	166	175	184	159	199	186	255	234	200	146	155	154	138	171	150	195	166	167	165	154	136	147	192	173	215	218	172
ENSG00000058799	YIPF1	190	230	216	221	279	242	243	285	324	236	293	238	272	287	234	266	245	253	231	255	303	272	302	235	238	262	248	241	260	265
ENSG00000058804	NDC1	913	1032	907	1054	787	906	1055	1009	1117	949	963	966	778	969	780	989	878	961	1064	1155	1059	890	908	952	900	972	810	919	814	935
ENSG00000058866	DGKG	12	17	12	6	0	6	9	11	6	11	16	16	17	7	15	6	8	9	12	19	10	9	12	4	12	8	7	8	21	12
ENSG00000059122	FLYWCH1	69	75	69	57	90	66	92	96	48	29	19	33	90	75	102	97	101	80	81	50	56	96	127	78	120	94	75	121	116	67
ENSG00000059145	UNKL	59	36	59	65	68	67	79	72	56	37	33	42	64	58	77	98	65	74	47	62	73	69	60	57	92	58	63	67	83	48
ENSG00000059377	TBXAS1	3	4	2	0	6	5	2	5	9	12	12	4	4	6	10	1	4	5	4	1	3	1	3	6	5	1	5	6	5	2
ENSG00000059378	PARP12	105	110	87	119	137	84	102	84	93	84	80	77	95	110	87	89	117	110	83	82	95	113	117	85	101	85	95	127	92	90
ENSG00000059573	ALDH18A1	796	868	760	896	928	823	859	843	886	798	924	959	863	877	773	734	830	777	893	919	965	783	832	794	816	843	804	919	978	844
ENSG00000059588	TARBP1	29	44	22	30	25	22	34	37	39	21	19	25	34	38	30	25	26	32	39	24	37	18	29	23	28	30	35	40	38	35
ENSG00000059691	GATB	178	153	191	169	203	163	210	194	154	187	192	211	214	189	212	156	165	151	151	168	165	184	191	181	169	164	158	176	190	161
ENSG00000059728	MXD1	31	23	23	32	26	27	30	27	12	24	30	32	25	22	26	28	22	23	29	25	15	34	32	22	24	19	22	39	27	39
ENSG00000059758	CDK17	427	519	423	447	460	409	443	424	474	422	357	415	365	416	354	413	350	393	453	406	419	327	404	383	362	454	356	411	392	414
ENSG00000059769	DNAJC25	69	46	69	33	21	51	50	59	39	56	74	54	52	44	53	35	41	48	59	52	46	56	64	55	47	43	59	53	50	62
ENSG00000059804	SLC2A3	1245	1303	1127	1579	1402	1523	1432	1465	1302	1468	1484	1482	1325	1352	1289	1211	1236	1429	1621	1725	1550	1388	1554	1577	1427	1519	1491	1487	1456	1406
ENSG00000059915	PSD	50	49	38	34	70	52	50	31	35	22	28	27	38	49	48	43	27	47	37	36	52	49	64	30	52	61	37	49	66	41
ENSG00000060069	CTDP1	92	75	95	102	74	85	109	93	107	47	62	50	118	128	131	123	124	88	75	79	91	123	99	88	142	119	114	164	120	131
ENSG00000060138	YBX3	965	771	970	804	868	844	661	715	601	584	729	736	1146	981	1213	761	1048	976	647	683	531	1010	963	922	1045	835	1071	1195	1288	1150
ENSG00000060140	STYK1	19	15	16	22	22	13	10	19	17	10	21	12	11	10	12	13	13	21	15	17	13	10	11	5	22	18	10	22	13	16
ENSG00000060237	WNK1	146	136	146	130	80	134	145	153	115	127	139	140	162	149	184	117	182	165	117	132	67	134	114	145	155	130	181	178	181	199
ENSG00000060303	RPS17P5	0	0	0	0	0	0	0	1	0	0	0	0	0	0	0	0	0	0	0	1	0	0	1	0	0	0	0	1	0	0
ENSG00000060339	CCAR1	292	254	275	245	241	275	240	315	271	400	431	397	308	326	285	202	275	296	287	327	280	216	280	257	236	318	374	361	308	298
ENSG00000060491	OGFR	210	205	278	190	225	225	284	229	245	104	80	112	260	269	327	216	266	256	248	194	251	323	347	211	323	244	268	341	319	269
ENSG00000060558	GNA15	0	0	0	0	0	1	1	0	0	0	0	0	0	0	0	2	0	0	0	0	0	0	1	0	2	0	0	0	0	0
ENSG00000060642	PIGV	189	134	156	192	152	193	194	197	208	164	196	179	174	167	154	203	146	168	169	175	189	175	172	216	198	198	177	202	172	165
ENSG00000060656	PTPRU	231	163	177	193	237	194	180	181	147	77	92	101	225	231	222	215	243	212	198	123	167	242	290	202	228	241	212	252	225	227
ENSG00000060688	SNRNP40	1068	1037	1064	1155	1129	994	1014	1051	1179	1076	1020	931	839	969	918	1066	1039	1049	1103	1180	1209	1011	984	1015	972	1033	991	922	885	894
ENSG00000060709	RIMBP2	5	8	5	2	0	0	3	2	3	2	4	5	4	4	6	4	10	8	3	7	3	12	2	5	3	2	4	8	8	6
ENSG00000060718	COL11A1	382	478	289	384	228	315	277	378	366	320	388	436	342	362	344	208	348	391	338	288	347	285	300	300	338	381	452	527	427	354
ENSG00000060749	QSER1	431	380	377	429	301	386	437	478	413	507	623	618	466	427	373	270	354	399	376	482	357	316	366	397	407	430	446	470	441	433
ENSG00000060762	MPC1	146	147	141	125	123	135	119	137	194	125	144	166	139	120	170	165	162	134	121	161	162	153	160	152	162	148	127	147	152	155
ENSG00000060971	ACAA1	177	113	163	161	141	192	195	171	91	104	144	163	196	153	164	160	177	158	139	169	66	153	165	197	174	157	147	162	139	174
ENSG00000060982	BCAT1	1464	1475	1307	1577	1428	1285	1585	1663	1319	1475	1615	1746	1376	1531	1350	1274	1286	1304	1594	1653	1198	1285	1559	1512	1263	1575	1390	1658	1507	1585
ENSG00000061273	HDAC7	182	152	187	183	219	190	121	141	118	92	74	88	144	152	174	145	200	134	123	125	131	171	201	147	230	149	187	130	214	150
ENSG00000061337	LZTS1	5	9	6	8	0	4	3	3	4	3	4	3	10	7	8	9	8	9	6	7	5	7	3	11	4	5	2	4	12	4
ENSG00000061455	PRDM6	3	3	1	0	1	1	1	0	0	2	2	1	2	2	1	2	1	5	0	0	0	2	3	1	2	3	4	0	2	2
ENSG00000061492	WNT8A	0	0	0	0	0	0	0	0	0	0	0	0	0	1	0	0	0	0	0	0	0	0	0	0	0	0	0	0	1	0
ENSG00000061656	SPAG4	13	24	33	22	69	17	25	18	19	8	8	17	11	18	23	24	32	20	17	9	13	27	14	15	19	21	18	22	29	20
ENSG00000061676	NCKAP1	2982	2991	2615	2782	2188	2416	2679	2811	2530	2463	2541	2573	2709	2951	2359	2463	2411	2577	2571	2710	2301	2254	2336	2442	2259	2687	2351	2938	2730	2730
ENSG00000061794	MRPS35	317	319	334	343	281	297	296	256	359	357	370	318	322	334	267	303	261	264	368	357	429	293	271	283	254	331	282	311	311	340
ENSG00000061918	GUCY1B3	35	20	20	20	7	28	26	22	18	14	17	25	22	30	29	20	35	31	28	26	16	22	20	29	26	25	20	30	29	29
ENSG00000061936	SFSWAP	180	150	175	125	78	127	147	135	130	103	142	130	174	176	173	142	145	136	148	149	143	127	154	167	160	171	155	187	193	149
ENSG00000061938	TNK2	49	37	54	36	64	40	58	57	34	21	34	27	52	60	62	52	58	52	35	51	49	62	65	57	49	49	49	65	96	65
ENSG00000061987	MON2	359	303	328	262	310	313	276	355	225	312	299	327	363	386	286	261	290	321	280	313	214	278	282	311	340	327	305	344	399	276
ENSG00000062038	CDH3	0	0	0	1	0	0	0	0	0	1	0	0	2	0	1	0	0	0	0	3	1	1	0	1	0	0	0	0	2	0
ENSG00000062096	ARSF	0	0	0	0	0	0	0	0	0	0	0	0	0	0	0	0	0	0	0	0	0	1	0	0	0	0	0	0	2	0
ENSG00000062194	GPBP1	1164	1175	1196	1187	967	1139	1119	1264	1301	1297	1382	1165	1038	1111	930	893	1066	1153	1145	1267	1313	926	1029	1114	1120	1276	1168	1088	1091	1175
ENSG00000062282	DGAT2	70	74	67	54	52	53	55	53	47	50	55	60	74	56	61	79	65	84	62	75	80	84	113	72	69	74	77	68	84	70
ENSG00000062370	ZNF112	91	93	79	84	68	90	72	90	96	106	125	121	72	80	84	48	65	64	73	95	75	73	93	65	68	117	86	98	61	79
ENSG00000062485	CS	419	334	420	298	259	319	295	249	198	243	305	308	449	424	496	316	371	419	295	281	219	320	404	392	347	292	338	465	511	447
ENSG00000062524	LTK	1	0	0	4	0	2	2	1	0	0	3	2	2	1	0	0	4	1	1	0	0	1	0	4	0	2	0	0	0	0
ENSG00000062582	MRPS24	9	10	30	20	9	23	25	16	15	20	20	16	14	11	14	15	9	34	28	17	23	15	18	13	24	13	27	12	14	10
ENSG00000062598	ELMO2	408	431	444	346	307	403	260	392	268	327	413	457	451	441	449	343	382	450	352	356	224	339	398	429	412	370	350	449	551	463
ENSG00000062650	WAPL	724	782	652	682	494	542	595	754	462	717	833	701	645	747	587	497	585	713	693	729	529	538	633	571	624	710	716	886	738	623
ENSG00000062716	VMP1	8068	8288	7755	7647	6171	6787	7976	8818	6619	7688	7556	7968	6936	8068	7411	7878	7379	7549	7954	7497	5916	6847	7010	7434	7018	7732	7394	7475	7292	7902
ENSG00000062725	APPBP2	1386	1392	1242	1280	1313	1186	1349	1366	1373	1258	1217	1245	1134	1384	1093	1224	1167	1196	1347	1402	1227	1131	1268	1225	1177	1225	1207	1215	1166	1286
ENSG00000062822	POLD1	335	272	307	377	371	371	386	372	343	153	145	146	393	362	421	428	389	379	335	334	408	435	480	424	434	382	339	444	429	409
ENSG00000063015	SEZ6	0	0	0	0	0	0	0	0	0	3	0	0	0	0	0	0	0	0	0	0	0	0	0	0	0	0	0	0	0	0
ENSG00000063046	EIF4B	5467	5667	5057	5179	4665	5249	5616	6083	6791	7115	7707	7180	6125	6735	5756	3822	4967	5371	6038	5873	6049	4869	5283	5124	4895	6190	6076	6986	6369	6182
ENSG00000063127	SLC6A16	9	8	3	5	0	12	7	16	10	0	8	8	8	22	10	15	10	14	17	8	9	8	17	4	27	12	13	8	17	2
ENSG00000063169	BICRA	3	5	12	4	11	2	10	15	2	4	3	5	10	14	4	20	17	3	7	14	5	15	6	6	9	7	16	23	7	11
ENSG00000063176	SPHK2	22	14	31	31	22	26	29	12	24	5	13	15	27	21	27	25	24	18	14	21	18	25	19	11	27	25	24	29	29	25
ENSG00000063177	RPL18	4739	4531	5211	4865	5349	5041	5227	4930	5777	4894	4540	4542	6555	6417	6593	6275	5610	5639	4724	4814	5796	6757	6132	5626	5696	4905	5144	5869	6420	6308
ENSG00000063180	CA11	275	283	243	243	321	299	267	294	285	295	276	328	413	331	360	276	271	309	259	268	273	306	319	311	280	330	378	388	365	382
ENSG00000063241	ISOC2	343	310	333	328	388	457	443	287	368	297	278	285	401	380	385	518	423	342	346	365	491	467	487	375	433	386	303	383	457	398
ENSG00000063244	U2AF2	696	571	657	682	830	751	715	730	553	564	554	666	737	691	759	656	755	704	706	750	607	650	782	753	773	704	778	749	769	758
ENSG00000063245	EPN1	42	50	61	46	41	68	41	43	24	23	18	34	47	48	70	51	88	67	44	33	29	74	43	56	58	58	64	53	66	64
ENSG00000063322	MED29	165	115	174	174	120	137	156	150	77	120	142	137	202	198	218	162	174	192	140	157	115	171	177	192	167	155	166	194	181	138
ENSG00000063438	AHRR	22	29	13	29	15	13	24	15	5	6	19	14	21	19	33	27	33	22	25	28	28	23	30	24	28	20	18	34	34	23
ENSG00000063587	ZNF275	88	68	49	59	76	50	73	86	47	50	80	68	99	79	82	34	62	45	72	73	55	63	77	57	65	61	63	56	73	70
ENSG00000063601	MTMR1	128	114	134	124	72	139	153	136	132	119	128	166	116	124	145	100	123	150	164	168	90	134	116	112	139	140	141	131	159	164
ENSG00000063660	GPC1	236	200	272	267	355	271	273	239	241	85	97	91	327	276	366	310	334	277	234	220	280	403	379	237	363	255	287	377	387	356
ENSG00000063761	ADCK1	22	10	17	19	19	11	13	7	18	19	11	12	17	12	13	14	26	8	16	18	16	20	12	11	14	17	16	17	16	14
ENSG00000063854	HAGH	148	148	151	174	160	155	155	194	212	183	133	173	175	141	174	183	195	148	142	149	162	170	156	156	178	161	179	179	190	183
ENSG00000063978	RNF4	294	240	312	264	331	296	252	239	263	406	313	387	297	227	284	305	307	252	256	262	321	277	291	293	278	264	300	279	297	261
ENSG00000064012	CASP8	262	243	285	208	176	260	256	271	198	254	316	268	263	292	250	219	217	245	246	286	254	232	295	244	205	250	233	282	262	234
ENSG00000064042	LIMCH1	232	230	194	196	144	171	199	243	188	226	312	292	269	266	221	129	169	214	222	233	147	131	197	197	206	226	247	387	253	275
ENSG00000064102	INTS13	306	272	306	310	251	295	306	364	270	305	325	339	325	304	318	276	303	310	319	334	219	260	288	275	280	333	320	323	337	352
ENSG00000064115	TM7SF3	1228	1315	1328	1286	1378	1164	1349	1214	1262	1261	1177	1239	1175	1382	1022	1215	1070	1143	1307	1347	1227	1084	1142	1071	1031	1211	1078	1179	1089	1238
ENSG00000064195	DLX3	0	0	0	2	0	2	0	0	0	0	0	0	3	0	4	0	1	0	1	0	0	4	1	1	0	0	1	0	3	0
ENSG00000064199	SPA17	92	98	98	75	105	110	89	132	109	88	112	99	91	101	109	98	98	117	119	118	122	75	95	68	75	87	98	87	96	97
ENSG00000064201	TSPAN32	0	0	3	1	0	0	0	0	0	0	0	0	2	3	0	1	0	0	2	0	0	2	0	0	0	0	1	1	0	1
ENSG00000064205	WISP2	5	3	5	2	0	5	6	2	8	12	8	3	6	10	3	7	0	4	3	3	1	3	8	3	7	8	6	4	12	1
ENSG00000064218	DMRT3	2	1	1	3	0	4	0	0	0	0	2	0	3	1	0	2	2	2	0	3	0	8	1	0	0	4	0	6	5	0
ENSG00000064225	ST3GAL6	118	116	104	105	97	127	115	106	136	111	98	137	107	118	100	95	103	127	121	146	128	92	117	116	101	122	112	126	105	118
ENSG00000064270	ATP2C2	0	0	0	1	18	0	0	0	0	0	0	0	1	1	0	0	0	0	0	0	0	0	0	0	0	0	1	0	0	0
ENSG00000064300	NGFR	43	35	43	58	27	70	65	48	43	25	24	15	68	52	74	39	47	68	41	43	50	67	64	51	72	58	42	93	70	87
ENSG00000064309	CDON	54	66	59	46	36	55	50	58	41	39	59	57	65	63	62	41	48	44	24	42	36	45	58	26	54	44	44	76	53	50
ENSG00000064313	TAF2	830	922	827	876	707	855	854	886	878	920	818	905	812	902	742	654	742	813	968	886	883	701	752	777	732	904	794	866	896	811
ENSG00000064393	HIPK2	90	80	97	73	43	94	92	92	22	69	71	88	105	110	88	64	92	102	77	93	42	72	79	77	107	64	89	95	97	105
ENSG00000064419	TNPO3	342	339	324	286	302	317	301	326	260	326	343	377	344	390	333	225	281	378	330	341	261	279	324	342	282	367	294	418	373	331
ENSG00000064489	BORCS8-MEF2B	0	0	0	0	0	0	0	0	0	0	0	0	0	0	1	0	1	0	0	1	0	1	0	0	1	0	0	0	1	3
ENSG00000064490	RFXANK	123	117	114	114	61	119	109	89	106	116	135	118	139	131	144	151	119	121	114	133	118	147	171	137	146	124	104	98	134	166
ENSG00000064545	TMEM161A	57	42	58	56	89	63	32	55	46	65	49	58	58	63	51	47	62	54	48	68	73	67	63	50	56	59	56	60	82	75
ENSG00000064547	LPAR2	1	0	0	0	0	0	0	0	0	0	0	0	0	2	2	3	0	1	1	2	2	3	2	0	0	0	0	0	0	1
ENSG00000064601	CTSA	450	367	387	424	544	526	424	427	488	473	564	527	498	485	499	363	504	511	350	381	443	502	540	452	570	423	535	512	580	529
ENSG00000064607	SUGP2	415	341	290	309	285	310	310	333	278	248	320	288	336	345	346	221	265	307	268	252	260	233	303	329	271	336	305	378	345	352
ENSG00000064651	SLC12A2	1153	1058	997	1116	958	1101	1079	1266	846	1021	992	1037	879	1035	955	813	905	984	1087	1153	811	841	1000	964	928	1038	1020	1064	1075	1084
ENSG00000064652	SNX24	139	106	134	108	126	87	104	92	99	133	137	130	117	134	170	92	140	134	121	131	110	142	129	107	107	116	108	156	128	181
ENSG00000064655	EYA2	36	49	38	40	32	36	54	40	31	33	50	38	73	51	63	33	43	52	26	37	25	48	58	57	38	31	55	59	72	45
ENSG00000064666	CNN2	336	266	307	306	283	311	246	269	196	130	210	234	393	306	381	306	368	356	252	255	216	409	353	292	364	239	276	342	402	323
ENSG00000064687	ABCA7	8	6	11	11	0	16	2	11	2	2	5	5	8	10	12	10	11	13	11	3	7	13	22	11	7	7	12	7	11	6
ENSG00000064692	SNCAIP	17	18	11	13	13	7	10	11	19	12	12	11	20	13	8	3	7	9	10	14	6	14	11	14	11	8	19	21	11	19
ENSG00000064703	DDX20	419	397	421	391	222	386	399	377	423	386	428	369	381	416	423	375	390	395	406	408	479	404	380	384	394	435	382	468	427	480
ENSG00000064726	BTBD1	1196	1233	1201	1196	1256	1160	1317	1245	1453	1468	1337	1237	1078	1141	1046	1100	1118	1212	1411	1404	1430	1052	1216	1117	1182	1387	1243	1466	1112	1352
ENSG00000064763	FAR2	29	22	37	30	9	31	36	32	20	39	31	33	23	31	25	36	25	17	37	43	26	25	32	23	33	37	32	28	25	19
ENSG00000064787	BCAS1	0	1	1	2	1	0	0	0	4	2	7	4	2	0	0	0	3	0	2	1	0	2	0	0	1	5	0	0	0	0
ENSG00000064835	POU1F1	1	0	0	0	0	0	0	0	0	0	0	0	0	0	0	0	0	0	0	0	0	0	0	0	0	0	0	0	0	0
ENSG00000064886	CHI3L2	7	3	6	5	11	8	4	2	20	12	10	9	2	9	4	2	3	2	4	7	5	8	9	6	3	7	8	5	5	13
ENSG00000064932	SBNO2	62	38	54	33	51	57	79	56	52	13	23	26	72	72	66	73	63	68	73	56	46	89	87	54	97	63	67	100	71	74
ENSG00000064933	PMS1	245	233	200	204	178	230	267	206	245	260	233	202	187	196	184	170	195	196	253	211	233	161	166	192	179	187	196	209	195	214
ENSG00000064961	HMG20B	382	382	406	482	493	527	598	527	440	398	414	399	556	579	526	518	519	465	514	569	465	545	615	455	592	521	526	686	610	487
ENSG00000064989	CALCRL	35	34	24	40	17	28	22	36	46	40	29	19	43	29	12	19	30	21	43	42	46	35	23	42	44	40	32	34	51	22
ENSG00000064995	TAF11	376	333	466	448	334	345	340	319	388	201	239	240	369	405	374	401	386	360	356	301	356	410	363	352	343	333	347	336	367	404
ENSG00000064999	ANKS1A	160	110	122	134	118	121	112	86	70	64	63	85	146	128	152	95	121	119	87	93	83	134	141	109	104	110	104	176	175	133
ENSG00000065000	AP3D1	143	110	124	92	93	95	87	78	86	53	55	67	137	113	162	117	129	156	69	53	78	136	147	115	112	109	110	154	201	160
ENSG00000065029	ZNF76	143	133	101	109	145	122	114	133	73	72	84	93	143	121	134	124	121	139	109	99	52	110	136	138	163	110	105	122	163	106
ENSG00000065054	SLC9A3R2	25	30	28	30	32	33	31	26	27	16	23	10	54	38	46	37	40	35	30	27	13	51	45	55	46	34	50	53	44	55
ENSG00000065057	NTHL1	111	112	100	113	151	134	118	99	112	73	90	102	116	116	122	130	109	123	106	105	103	126	124	103	133	115	121	126	89	95
ENSG00000065060	UHRF1BP1	219	200	188	183	183	156	198	242	114	167	168	208	270	277	240	142	179	229	170	182	94	200	223	235	154	199	185	329	260	257
ENSG00000065135	GNAI3	2381	2342	2409	2321	2061	2207	2241	2392	2494	2229	2187	2125	2119	2198	1894	2126	2178	2204	2317	2313	2112	1899	2077	2106	2035	2197	2130	2178	2005	2208
ENSG00000065150	IPO5	1217	1177	1062	1246	1161	1146	1183	1226	1178	1256	1286	1264	1245	1296	1133	881	1027	1177	1158	1136	1039	1070	1193	1178	1202	1200	1138	1288	1299	1277
ENSG00000065154	OAT	1809	1753	1733	1920	1653	1892	1899	1799	2118	1933	1808	1699	1596	1630	1526	1832	1713	1732	1976	1918	2198	1696	1666	1681	1702	1911	1751	1715	1643	1685
ENSG00000065183	WDR3	721	858	747	792	770	765	845	831	916	905	938	903	762	846	732	621	639	690	934	852	789	719	753	714	720	843	873	846	812	881
ENSG00000065243	PKN2	624	564	617	599	477	587	565	702	462	646	730	693	630	594	527	408	513	606	555	648	367	431	564	584	552	611	582	652	631	616
ENSG00000065268	WDR18	114	104	152	163	281	198	190	164	117	118	123	118	227	186	213	174	177	162	138	156	103	199	215	172	240	184	171	212	238	209
ENSG00000065308	TRAM2	284	281	268	278	192	247	188	259	199	262	314	323	296	291	299	252	264	323	212	285	213	237	321	313	277	256	290	355	370	286
ENSG00000065320	NTN1	32	18	48	34	40	36	24	24	20	21	9	17	31	37	34	27	40	30	21	29	17	36	53	35	53	44	45	41	55	38
ENSG00000065325	GLP2R	17	12	13	12	0	18	11	9	7	7	11	8	8	9	13	12	11	10	13	19	7	10	10	9	10	15	11	4	6	8
ENSG00000065328	MCM10	310	321	343	292	135	262	254	231	330	338	371	310	300	263	272	223	240	286	294	270	309	247	242	278	242	257	283	350	343	337
ENSG00000065357	DGKA	24	19	14	19	9	15	28	22	8	19	21	35	29	30	23	15	23	14	22	9	8	23	22	35	28	29	24	26	29	27
ENSG00000065361	ERBB3	9	6	11	7	0	9	15	18	10	6	27	11	18	14	16	12	9	12	10	7	4	23	15	10	12	11	16	21	25	27
ENSG00000065371	ROPN1	3	0	0	0	0	1	1	0	0	1	1	0	0	0	3	0	0	0	0	0	0	0	0	0	0	1	0	1	0	0
ENSG00000065413	ANKRD44	94	98	98	117	80	86	73	127	78	104	91	91	92	118	61	65	70	84	88	96	92	71	99	103	85	102	97	91	79	67
ENSG00000065427	KARS	1202	1375	1261	1310	1255	1357	1344	1368	1496	1716	1780	1658	1325	1405	1267	1038	1209	1282	1414	1464	1509	1196	1321	1267	1280	1413	1498	1441	1322	1310
ENSG00000065457	ADAT1	173	186	189	195	139	132	168	178	134	138	184	163	162	180	193	164	157	169	162	175	131	138	151	187	160	167	142	156	164	174
ENSG00000065485	PDIA5	128	133	122	133	95	121	133	122	97	124	113	131	145	135	139	105	124	143	158	141	118	159	142	143	150	95	128	151	157	132
ENSG00000065491	TBC1D22B	142	104	114	133	169	111	105	118	81	118	138	113	141	105	130	118	128	146	100	82	106	124	135	117	137	110	131	142	162	130
ENSG00000065518	NDUFB4	339	361	338	286	339	317	378	367	300	439	533	461	408	372	346	350	395	407	314	338	340	362	360	345	325	309	365	434	400	408
ENSG00000065526	SPEN	63	80	66	60	58	72	68	63	84	63	95	60	69	78	64	69	73	49	59	84	41	63	71	57	39	76	68	66	57	64
ENSG00000065534	MYLK	63	67	63	33	51	44	56	40	53	28	44	45	67	72	71	31	35	69	44	49	44	45	48	55	59	49	56	88	58	58
ENSG00000065548	ZC3H15	390	424	411	494	317	392	385	493	474	679	668	605	381	434	368	291	365	437	519	476	490	357	412	398	377	484	522	524	430	444
ENSG00000065559	MAP2K4	543	526	527	507	420	436	502	579	563	506	559	464	493	503	437	432	456	500	565	551	587	425	468	494	463	571	517	495	413	470
ENSG00000065600	TMEM206	132	128	119	111	50	127	124	94	143	124	141	140	126	123	108	146	139	115	125	137	159	127	141	124	117	129	112	138	119	137
ENSG00000065609	SNAP91	6	7	5	10	11	3	4	7	3	7	7	4	8	9	7	4	7	3	3	6	5	4	8	6	4	8	10	4	5	5
ENSG00000065613	SLK	462	450	376	339	211	356	410	450	444	553	678	631	480	514	353	237	346	372	485	498	336	278	358	310	439	552	547	719	536	444
ENSG00000065615	CYB5R4	239	258	230	263	263	257	233	241	245	280	244	238	238	241	189	246	199	235	277	314	242	183	211	206	219	312	253	240	241	233
ENSG00000065618	COL17A1	0	1	4	2	3	3	4	1	5	2	5	1	6	10	0	0	7	4	4	0	1	3	9	5	2	6	5	4	0	4
ENSG00000065621	GSTO2	145	157	132	150	112	115	120	114	145	141	132	145	128	142	108	140	123	142	136	148	126	130	138	154	131	157	122	128	164	135
ENSG00000065665	SEC61A2	84	74	94	70	68	66	93	97	71	71	55	76	70	96	62	69	78	69	109	110	61	90	60	61	69	93	76	70	77	92
ENSG00000065675	PRKCQ	56	80	63	58	8	54	57	88	56	69	116	81	79	78	61	55	64	49	75	59	71	62	76	79	58	84	78	80	95	70
ENSG00000065717	TLE2	54	33	57	54	59	56	45	48	34	28	37	24	63	53	67	57	59	61	45	34	35	41	55	61	87	40	62	56	51	60
ENSG00000065802	ASB1	363	320	272	295	442	308	308	338	248	199	262	249	327	319	352	353	330	307	309	316	302	354	366	321	376	305	281	318	384	315
ENSG00000065809	FAM107B	225	233	225	277	293	241	234	296	142	200	230	213	224	240	250	210	245	252	294	317	161	181	228	295	238	270	290	237	243	244
ENSG00000065833	ME1	96	80	103	72	83	90	82	86	64	60	56	71	101	83	77	96	73	82	88	66	43	72	69	79	65	65	77	81	106	114
ENSG00000065882	TBC1D1	866	786	773	768	943	691	759	778	777	664	781	753	829	832	788	669	770	816	718	739	724	756	806	771	700	814	761	962	833	786
ENSG00000065883	CDK13	471	504	509	469	373	474	555	516	640	446	345	395	509	531	474	454	512	502	515	547	540	517	546	446	484	505	561	547	593	527
ENSG00000065911	MTHFD2	1909	1654	1637	2444	2020	2237	2379	2041	2483	1905	1862	1737	1954	2144	1847	1630	1441	1647	2262	2119	2472	1959	1935	2159	1857	2075	1917	1984	1962	1997
ENSG00000065923	SLC9A7	293	254	287	224	224	234	228	231	178	163	114	175	320	328	331	253	254	304	254	251	186	290	272	249	257	256	240	389	356	309
ENSG00000065970	FOXJ2	89	82	87	66	26	89	82	78	37	51	47	68	97	60	86	84	96	95	79	63	48	77	88	73	97	73	92	95	93	82
ENSG00000065978	YBX1	3679	3737	3645	3309	3253	3457	3750	3872	3958	3549	4075	3586	4621	4686	4509	3319	3885	4181	3773	3852	3394	3862	3921	3363	3619	3825	4442	5225	4584	4721
ENSG00000065989	PDE4A	17	10	15	2	9	12	9	10	4	5	3	12	21	11	19	14	11	16	15	5	7	10	17	15	18	10	12	25	14	20
ENSG00000066027	PPP2R5A	273	295	284	265	180	294	328	303	286	279	254	278	279	257	248	257	251	273	294	293	273	250	283	263	236	293	281	344	277	320
ENSG00000066032	CTNNA2	3	2	1	2	19	4	2	6	5	4	7	0	3	4	2	0	2	2	6	0	0	2	2	6	6	4	4	7	4	0
ENSG00000066044	ELAVL1	262	261	293	250	272	268	239	237	221	203	197	196	315	306	344	270	314	267	278	285	222	297	323	309	289	241	246	331	329	344
ENSG00000066056	TIE1	1	0	1	0	0	0	1	0	0	2	0	0	0	2	0	0	1	0	0	1	3	3	4	2	0	0	0	2	1	4
ENSG00000066084	DIP2B	259	297	253	208	192	204	219	231	178	261	232	215	312	319	294	199	259	232	199	230	192	220	322	258	220	290	228	376	330	304
ENSG00000066117	SMARCD1	181	165	218	211	148	245	200	218	160	176	227	209	150	182	182	167	233	200	166	193	115	147	218	191	191	185	220	226	198	167
ENSG00000066135	KDM4A	566	600	540	548	445	471	487	528	443	508	573	639	628	606	643	440	525	580	483	509	384	541	543	550	602	591	537	750	715	687
ENSG00000066136	NFYC	216	209	194	219	232	218	188	207	151	177	212	170	296	271	254	278	247	251	182	228	158	248	221	260	226	227	226	269	301	240
ENSG00000066185	ZMYND12	8	1	0	3	0	0	5	1	4	2	1	0	5	3	1	3	0	4	4	6	2	1	2	0	1	0	2	1	1	0
ENSG00000066230	SLC9A3	2	2	5	2	3	0	6	0	5	4	0	6	5	4	4	1	8	4	0	1	3	1	3	2	3	5	2	6	9	9
ENSG00000066248	NGEF	28	21	26	21	21	21	21	21	24	20	21	14	25	24	32	32	26	20	24	16	19	39	48	31	25	24	29	48	46	14
ENSG00000066279	ASPM	716	758	576	627	277	548	631	713	542	797	972	918	578	671	497	283	504	621	676	721	522	399	565	517	556	708	734	902	603	609
ENSG00000066294	CD84	0	0	0	0	0	3	0	0	0	4	1	1	1	0	0	1	3	0	1	0	0	0	1	0	0	0	0	0	0	0
ENSG00000066322	ELOVL1	443	393	409	447	490	408	397	375	386	446	401	425	419	381	377	392	404	389	413	411	407	373	446	431	402	398	372	396	382	374
ENSG00000066336	SPI1	0	0	0	0	0	1	0	1	0	0	0	1	0	0	0	0	0	0	0	0	0	1	1	0	0	0	0	0	0	0
ENSG00000066379	ZNRD1	209	253	217	237	412	270	241	204	247	202	197	218	213	227	228	258	189	243	187	234	247	207	223	248	218	179	219	159	194	153
ENSG00000066382	MPPED2	8	20	13	9	0	11	5	4	19	12	3	6	6	7	2	6	6	7	9	10	8	13	7	6	10	11	9	8	9	16
ENSG00000066405	CLDN18	0	0	0	0	0	0	0	1	0	0	0	0	0	0	0	0	0	0	0	0	0	0	0	0	0	0	0	0	0	0
ENSG00000066422	ZBTB11	343	391	367	267	223	252	327	344	387	394	397	350	362	434	312	273	279	300	387	320	314	271	288	273	307	352	299	442	341	362
ENSG00000066427	ATXN3	119	139	119	138	92	112	100	119	133	141	158	139	88	126	104	99	144	125	128	119	117	102	128	116	125	157	135	151	125	128
ENSG00000066455	GOLGA5	205	274	233	254	242	248	257	279	245	336	303	281	246	225	247	164	259	258	285	314	193	237	238	271	247	296	300	295	247	304
ENSG00000066468	FGFR2	69	65	56	56	57	42	41	67	52	42	47	58	70	67	72	71	72	94	55	51	39	39	49	59	43	61	56	67	62	74
ENSG00000066557	LRRC40	382	376	355	379	411	331	359	388	394	420	426	388	287	311	266	304	325	359	339	371	372	257	304	311	351	387	328	287	312	342
ENSG00000066583	ISOC1	327	309	396	375	394	416	290	376	278	343	337	306	344	324	354	383	431	398	377	332	299	337	309	366	386	298	330	327	339	361
ENSG00000066629	EML1	28	23	31	29	29	20	25	19	24	20	37	26	40	34	34	18	23	39	25	26	20	26	18	34	16	21	26	40	43	42
ENSG00000066651	TRMT11	153	156	148	132	172	135	138	165	142	182	176	152	128	159	128	111	153	175	159	166	130	127	181	132	150	163	150	148	139	147
ENSG00000066654	THUMPD1	439	551	457	405	353	379	450	511	463	499	476	470	450	426	394	367	449	463	480	534	449	331	439	456	411	527	494	502	456	430
ENSG00000066697	MSANTD3	423	380	417	366	384	357	389	353	327	405	354	399	462	469	462	425	411	371	390	428	301	439	380	312	366	414	391	445	448	408
ENSG00000066735	KIF26A	10	8	16	13	0	10	13	15	14	3	3	1	19	8	17	21	5	7	10	13	20	12	15	12	16	18	12	27	23	13
ENSG00000066739	ATG2B	133	121	115	124	118	128	147	177	104	141	127	133	130	141	114	93	99	103	136	121	87	104	112	117	119	123	115	141	117	108
ENSG00000066777	ARFGEF1	455	524	450	458	434	400	415	556	340	471	538	524	483	513	453	305	421	473	503	470	311	343	439	419	446	503	470	544	535	451
ENSG00000066813	ACSM2B	4	0	0	0	0	0	3	2	0	3	7	2	1	3	0	0	1	0	0	2	1	1	3	2	1	4	1	0	1	1
ENSG00000066827	ZFAT	158	135	140	125	97	127	109	134	151	165	147	150	156	167	139	129	117	141	135	132	158	126	166	104	145	112	153	148	118	142
ENSG00000066855	MTFR1	271	270	266	242	149	195	224	223	179	198	177	188	217	285	226	242	229	293	252	245	190	273	216	231	188	256	177	256	206	232
ENSG00000066923	STAG3	2	1	3	5	0	2	2	1	2	0	1	4	2	2	1	2	1	3	5	0	0	2	3	6	1	2	3	2	3	4
ENSG00000066926	FECH	157	185	159	176	192	192	217	167	199	144	187	196	186	185	195	198	200	173	204	202	195	177	182	190	178	199	185	224	222	204
ENSG00000066933	MYO9A	428	461	404	405	444	373	406	522	303	445	505	511	388	447	360	292	319	402	437	425	375	374	362	367	356	461	394	577	464	414
ENSG00000067057	PFKP	179	161	224	156	218	159	173	143	168	180	162	173	219	216	191	183	212	224	156	171	150	228	231	150	240	195	189	255	255	243
ENSG00000067064	IDI1	211	182	184	174	129	174	172	185	180	178	161	159	105	148	109	156	195	164	165	156	217	133	146	140	146	159	132	153	121	152
ENSG00000067066	SP100	167	162	206	178	231	174	141	182	203	171	167	192	205	205	183	167	193	150	189	163	165	194	151	164	154	211	170	215	212	203
ENSG00000067082	KLF6	360	327	399	315	375	335	288	391	175	391	331	429	546	406	526	333	429	453	278	309	172	388	415	449	402	371	483	521	556	468
ENSG00000067113	PLPP1	61	57	55	55	81	63	63	48	53	43	42	33	66	62	52	82	68	59	61	53	76	70	94	69	48	72	56	80	86	43
ENSG00000067141	NEO1	152	172	136	137	164	135	120	193	103	138	173	164	216	187	169	109	167	192	145	128	99	140	138	117	136	165	179	217	206	174
ENSG00000067167	TRAM1	3104	3249	3121	3237	2641	2882	3215	3543	2550	3010	2906	2945	2585	2942	2522	3091	2898	2928	3425	3296	2574	2473	2603	2832	2429	3010	2532	2852	2576	3004
ENSG00000067177	PHKA1	107	111	131	120	58	110	119	151	99	152	103	150	153	141	147	120	118	125	132	124	114	127	146	141	144	157	145	132	136	119
ENSG00000067182	TNFRSF1A	563	520	597	509	846	636	492	536	292	450	476	579	664	584	612	541	645	591	461	468	307	511	672	651	670	510	586	630	667	625
ENSG00000067191	CACNB1	39	41	46	55	83	46	34	42	28	25	42	32	47	47	52	52	50	68	43	48	52	65	66	59	59	56	49	52	48	37
ENSG00000067208	EVI5	412	350	399	382	426	339	383	354	416	341	404	366	389	413	380	355	406	348	447	340	386	363	354	348	324	382	345	385	444	366
ENSG00000067221	STOML1	85	90	109	137	116	103	124	127	106	77	57	85	107	114	98	124	107	83	72	90	96	125	114	97	131	98	87	91	93	96
ENSG00000067225	PKM	16958	15829	15994	17440	17641	17543	16924	18420	12984	13271	13697	15302	18379	16238	18602	14899	17016	17944	16154	16854	13254	18197	18275	18819	17805	15821	15793	16116	17679	17277
ENSG00000067248	DHX29	559	516	459	476	425	455	404	567	442	542	565	523	505	486	439	282	464	454	569	541	445	331	443	379	492	585	504	519	484	406
ENSG00000067334	DNTTIP2	341	359	343	302	332	323	284	376	317	385	472	415	332	362	324	197	276	295	370	355	256	234	326	309	326	371	408	357	335	350
ENSG00000067365	METTL22	144	141	123	140	165	142	133	166	129	87	96	127	135	132	139	154	149	156	127	133	117	159	174	158	141	131	113	110	123	146
ENSG00000067369	TP53BP1	646	672	589	591	423	552	571	660	563	705	808	769	623	634	562	353	530	558	519	532	486	492	540	589	591	658	658	755	659	592
ENSG00000067445	TRO	454	425	406	431	349	406	431	378	386	428	499	519	435	426	370	355	427	484	354	427	466	390	464	440	436	461	435	449	448	404
ENSG00000067533	RRP15	71	58	45	53	29	49	35	49	59	46	57	70	72	75	72	41	55	42	53	78	59	36	54	41	45	53	45	70	57	80
ENSG00000067560	RHOA	1247	1363	1357	1384	1338	1365	1345	1355	755	927	1054	1149	1725	1854	1939	1601	1549	1578	1506	1433	1051	1517	1356	1379	1279	1344	1221	1689	1899	1918
ENSG00000067596	DHX8	410	418	338	387	374	337	347	385	309	350	524	540	407	425	424	291	384	385	409	412	357	322	422	378	435	462	385	523	461	373
ENSG00000067601	PMS2P4	6	10	8	11	9	11	3	4	4	8	9	9	13	6	16	12	7	13	8	4	14	7	10	9	4	11	7	8	5	14
ENSG00000067606	PRKCZ	168	145	129	115	115	138	89	101	127	98	150	126	188	187	176	155	165	143	133	110	82	174	149	128	122	136	119	158	202	169
ENSG00000067704	IARS2	1029	1026	1002	1005	908	953	1020	1075	802	948	1018	1034	1059	1047	990	991	855	966	1167	985	856	932	1134	1071	1068	1115	1072	1112	1156	1123
ENSG00000067715	SYT1	32	26	33	19	14	23	15	31	23	16	7	11	21	24	25	22	32	18	17	26	25	18	23	30	28	23	24	29	29	6
ENSG00000067798	NAV3	423	414	332	375	251	386	373	439	332	451	503	504	475	494	513	260	425	446	437	422	334	380	449	364	381	465	533	738	560	508
ENSG00000067829	IDH3G	130	105	98	114	66	111	115	127	104	108	104	143	164	160	187	115	125	131	114	119	95	162	112	120	134	109	119	128	172	152
ENSG00000067836	ROGDI	134	126	132	119	204	162	147	157	121	147	112	114	160	121	139	149	153	155	147	140	123	131	153	128	138	163	156	140	139	133
ENSG00000067840	PDZD4	63	82	65	58	12	55	79	73	68	26	11	32	85	69	88	81	91	73	68	54	59	108	88	57	75	43	86	104	101	76
ENSG00000067842	ATP2B3	3	1	0	0	0	0	0	0	5	0	0	0	0	0	0	0	0	0	2	0	0	0	0	1	1	3	1	1	0	1
ENSG00000067900	ROCK1	447	406	324	333	327	393	374	450	263	461	510	573	413	462	378	200	364	378	414	396	260	274	311	367	403	432	533	582	434	443
ENSG00000067955	CBFB	760	718	738	786	668	663	723	691	716	556	642	582	654	733	687	799	778	740	726	805	655	707	642	647	633	734	655	811	700	722
ENSG00000067992	PDK3	107	107	90	113	144	90	104	136	72	87	88	81	83	94	76	65	95	92	91	133	116	93	98	123	96	100	85	103	100	96
ENSG00000068001	HYAL2	764	668	675	868	851	773	785	704	929	586	552	603	715	691	657	908	812	770	678	722	997	836	809	681	771	684	620	631	781	684
ENSG00000068024	HDAC4	30	12	10	21	7	20	17	17	21	10	15	15	28	23	28	18	14	26	13	18	5	13	21	16	27	16	17	22	28	22
ENSG00000068028	RASSF1	103	119	106	127	113	112	118	91	75	88	89	117	114	118	125	141	139	107	126	134	81	128	117	90	131	131	101	114	138	91
ENSG00000068078	FGFR3	13	12	16	16	0	12	9	8	11	9	1	6	8	8	14	19	17	14	9	11	7	11	13	14	11	8	11	10	14	10
ENSG00000068079	IFI35	0	2	0	0	2	0	1	1	0	3	0	1	1	1	0	3	0	0	1	0	0	0	0	0	5	0	0	0	1	1
ENSG00000068097	HEATR6	227	239	205	163	161	211	181	197	150	257	302	281	244	241	294	195	208	254	209	192	161	223	282	258	222	214	184	295	276	270
ENSG00000068120	COASY	249	190	265	226	341	230	200	223	148	195	163	230	320	258	300	255	295	287	174	182	117	266	292	340	326	176	223	253	357	289
ENSG00000068137	PLEKHH3	60	50	83	69	109	80	76	69	62	21	26	54	87	77	79	76	65	68	63	66	78	92	105	67	108	82	85	88	71	72
ENSG00000068305	MEF2A	282	264	270	262	252	316	218	241	200	286	378	336	324	303	322	264	285	310	225	291	240	235	297	261	266	261	313	352	340	317
ENSG00000068308	OTUD5	220	209	178	156	239	227	180	173	191	136	175	222	246	227	247	181	266	220	183	184	200	229	282	222	225	193	254	306	258	227
ENSG00000068323	TFE3	196	160	227	149	108	175	192	168	103	129	126	162	268	207	233	182	246	193	149	169	109	190	234	245	231	180	191	255	262	251
ENSG00000068354	TBC1D25	45	31	60	46	26	56	32	22	26	50	43	34	60	57	58	67	58	49	30	33	42	55	62	52	72	63	69	66	74	75
ENSG00000068366	ACSL4	549	582	516	511	460	487	475	584	517	544	562	561	519	527	451	388	444	463	508	565	480	418	467	434	428	580	491	626	587	565
ENSG00000068383	INPP5A	90	93	99	64	91	91	88	67	70	92	67	77	98	100	91	99	97	101	91	100	84	113	72	73	105	72	72	131	122	117
ENSG00000068394	GPKOW	196	196	203	235	241	229	162	198	241	251	248	206	195	193	218	143	195	185	175	197	240	199	238	196	202	207	204	236	217	206
ENSG00000068400	GRIPAP1	101	102	78	104	103	102	75	111	73	88	85	101	128	135	95	48	103	99	114	108	76	79	96	77	128	76	102	151	106	110
ENSG00000068438	FTSJ1	483	416	462	467	453	426	433	412	576	360	378	383	507	507	513	520	486	455	445	435	609	564	531	467	477	408	419	498	571	519
ENSG00000068489	PRR11	87	113	63	78	83	68	63	85	37	87	48	85	124	86	77	40	86	89	75	70	57	79	90	95	70	61	128	153	152	94
ENSG00000068615	REEP1	7	9	5	4	0	6	8	7	2	7	3	4	7	4	4	4	6	8	8	16	2	1	7	3	3	3	10	9	4	7
ENSG00000068650	ATP11A	182	132	165	165	126	150	102	141	80	104	124	128	164	177	193	140	189	158	129	109	103	137	178	165	172	167	191	204	230	226
ENSG00000068654	POLR1A	136	121	121	121	137	109	86	66	73	63	94	101	164	168	146	88	116	159	114	115	87	135	119	136	136	118	119	161	196	144
ENSG00000068697	LAPTM4A	1399	1440	1511	1394	1355	1454	1358	1900	695	1388	1499	1743	1405	1371	1388	1456	1665	1655	1382	1393	806	1221	1428	1782	1446	1383	1413	1210	1581	1406
ENSG00000068724	TTC7A	78	73	66	73	58	40	44	44	51	39	33	54	61	57	64	57	67	54	50	51	31	74	106	62	65	54	52	79	73	49
ENSG00000068745	IP6K2	641	599	615	603	835	575	618	596	639	606	563	591	612	622	642	608	712	650	561	567	537	665	688	671	613	580	668	653	735	576
ENSG00000068784	SRBD1	390	447	409	361	378	414	378	392	410	385	455	413	351	377	363	344	396	401	400	464	361	361	325	379	342	421	381	444	417	408
ENSG00000068796	KIF2A	436	482	467	496	449	506	484	649	444	448	488	506	453	493	482	399	491	478	506	507	381	415	508	458	496	507	493	506	488	573
ENSG00000068831	RASGRP2	7	3	4	10	0	6	12	4	10	5	1	5	6	4	6	8	8	6	8	3	6	4	5	3	2	14	7	8	5	5
ENSG00000068878	PSME4	526	553	526	436	431	561	475	711	299	420	582	636	552	517	428	360	532	537	458	490	279	309	441	498	543	490	531	485	588	532
ENSG00000068885	IFT80	130	158	120	137	123	120	133	149	151	158	145	101	124	147	133	107	141	125	152	139	137	89	95	122	100	138	136	116	92	138
ENSG00000068903	SIRT2	119	88	97	108	46	89	74	83	122	55	89	91	115	136	120	101	105	99	86	80	115	97	78	113	118	88	96	100	149	125
ENSG00000068912	ERLEC1	602	591	665	533	625	629	661	714	694	591	665	629	619	649	658	565	605	623	660	639	576	611	641	554	637	665	664	735	683	654
ENSG00000068971	PPP2R5B	41	25	53	31	52	39	46	33	38	43	30	40	38	50	49	43	37	59	37	43	41	36	57	34	41	55	30	51	45	52
ENSG00000068976	PYGM	0	6	2	2	0	1	4	3	3	6	4	4	2	2	4	1	7	1	2	0	0	7	1	2	3	3	1	8	0	2
ENSG00000068985	PAGE1	0	1	0	0	0	0	1	0	0	0	0	1	0	0	0	0	0	0	0	0	0	0	0	0	0	0	0	0	0	0
ENSG00000069011	PITX1	12	17	36	19	57	36	30	20	8	8	5	2	24	22	21	26	31	13	25	16	24	33	39	20	41	34	35	40	40	27
ENSG00000069018	TRPC7	0	0	1	0	0	0	0	0	0	2	1	1	0	0	0	0	1	0	0	0	1	0	7	0	0	1	0	0	0	4
ENSG00000069020	MAST4	35	33	19	22	75	29	31	18	23	21	33	22	36	25	35	23	22	38	24	29	23	24	30	47	24	33	29	56	29	30
ENSG00000069122	ADGRF5	0	0	0	1	3	1	0	0	0	0	5	3	1	0	0	0	2	0	2	0	3	0	0	1	1	2	1	2	1	2
ENSG00000069188	SDK2	13	7	18	20	2	8	4	13	16	4	11	15	17	15	14	6	20	15	12	13	11	16	7	7	13	9	9	11	24	14
ENSG00000069206	ADAM7	0	1	0	0	0	0	0	0	0	0	0	0	0	0	0	0	0	0	0	0	4	1	4	4	0	0	0	0	0	1
ENSG00000069248	NUP133	607	636	554	615	692	635	564	683	654	609	690	627	576	667	584	571	549	557	666	615	714	571	575	571	534	586	571	583	664	636
ENSG00000069275	NUCKS1	5150	5458	4670	4990	3830	4825	4616	5836	3071	5014	5430	5382	4700	5079	4273	3449	4300	5019	5209	5629	3539	3647	4289	4487	4532	5136	5040	5254	4583	4701
ENSG00000069329	VPS35	1843	1939	1853	1884	2000	1662	1842	1906	1659	1701	1849	1735	1727	1877	1714	1647	1713	1732	1853	1948	1647	1574	1722	1769	1760	1706	1723	1775	1756	1775
ENSG00000069345	DNAJA2	888	976	848	940	855	830	921	837	1073	769	735	667	848	984	922	895	813	870	931	857	945	875	815	783	734	858	864	896	877	950
ENSG00000069399	BCL3	9	7	7	12	3	11	3	3	4	2	4	8	10	8	13	2	4	10	13	5	2	9	21	7	17	7	9	9	11	7
ENSG00000069424	KCNAB2	46	33	30	30	39	43	34	38	22	27	25	26	44	52	60	38	45	46	34	32	15	52	43	43	48	40	37	45	48	41
ENSG00000069431	ABCC9	1	1	0	1	1	1	5	2	3	1	3	7	2	2	1	4	1	2	3	1	0	3	0	1	0	3	6	1	1	1
ENSG00000069482	GAL	0	0	0	0	0	0	0	0	0	0	0	0	0	0	0	0	0	0	0	0	2	0	0	0	0	0	0	0	0	0
ENSG00000069493	CLEC2D	36	56	35	36	39	36	40	54	35	43	48	50	48	45	53	42	32	46	28	46	40	29	49	46	35	48	33	47	54	45
ENSG00000069509	FUNDC1	156	177	205	185	160	159	161	181	194	214	219	169	175	144	184	145	180	168	181	182	183	171	163	189	154	166	180	158	165	182
ENSG00000069535	MAOB	196	201	238	160	149	234	219	288	94	173	157	224	260	210	268	209	287	231	217	225	80	164	227	273	202	199	231	227	331	256
ENSG00000069667	RORA	330	361	235	260	217	230	336	429	156	253	298	317	280	310	252	215	254	272	338	358	198	210	278	323	275	293	269	330	271	266
ENSG00000069696	DRD4	0	0	0	1	0	0	0	0	0	0	0	0	0	1	0	0	1	0	0	0	0	0	0	0	0	0	0	0	0	1
ENSG00000069702	TGFBR3	70	69	86	92	68	65	79	100	77	87	85	79	86	100	98	56	75	77	68	69	58	83	70	74	67	81	72	104	108	112
ENSG00000069812	HES2	0	0	1	4	0	1	0	0	0	0	0	3	0	1	0	0	0	0	0	1	0	0	0	0	0	1	0	0	1	0
ENSG00000069849	ATP1B3	278	240	299	275	302	260	237	276	204	178	204	233	216	232	233	176	276	262	245	232	180	198	261	275	234	250	248	228	285	298
ENSG00000069869	NEDD4	912	1050	896	1092	836	898	969	1165	1198	1044	1057	1057	812	992	836	706	783	902	1100	1145	1001	798	882	907	844	1035	961	1038	924	946
ENSG00000069943	PIGB	89	87	96	102	93	96	118	78	101	87	58	90	69	53	59	97	69	81	90	80	89	106	75	65	79	101	91	76	68	81
ENSG00000069956	MAPK6	1311	1396	1374	1559	1187	1240	1357	1621	1038	1382	1487	1514	1193	1299	1291	1193	1328	1251	1583	1552	1062	1190	1141	1212	1248	1482	1343	1310	1431	1374
ENSG00000069966	GNB5	273	285	323	298	297	305	276	273	278	285	270	319	302	314	295	287	295	271	291	327	317	298	294	330	342	314	311	372	325	312
ENSG00000069974	RAB27A	87	83	80	78	57	73	91	88	56	74	46	89	83	84	85	62	86	96	88	82	40	73	63	84	99	65	82	102	96	107
ENSG00000069998	HDHD5	300	288	244	275	312	282	256	257	220	181	166	189	259	256	251	361	264	305	213	252	260	310	296	317	308	275	250	225	295	252
ENSG00000070010	UFD1	1235	1190	1254	1112	920	999	1145	1149	1018	864	847	953	1130	1096	1091	1322	1249	1255	1193	1195	1062	1186	1213	1158	1018	1133	1003	1108	1173	1162
ENSG00000070018	LRP6	919	892	864	902	754	909	916	1256	579	1023	1237	1132	877	891	782	634	777	838	897	972	658	681	822	886	928	956	929	951	931	781
ENSG00000070047	PHRF1	53	41	48	39	43	49	62	39	32	14	23	17	51	65	57	42	54	45	54	42	45	63	57	51	48	57	78	91	78	75
ENSG00000070061	ELP1	461	452	429	441	468	407	416	525	445	521	501	529	447	516	389	367	409	462	410	456	363	364	440	435	437	498	488	472	494	483
ENSG00000070081	NUCB2	254	285	274	243	268	247	209	275	223	368	474	437	246	297	288	158	304	260	314	288	177	233	314	239	269	306	359	352	344	314
ENSG00000070087	PFN2	1686	1684	1674	1641	1365	1480	1777	1638	1017	1318	1326	1340	1441	1524	1462	1885	1667	1758	1799	1817	1137	1514	1516	1490	1347	1492	1397	1528	1556	1572
ENSG00000070159	PTPN3	214	167	190	158	134	193	195	183	156	182	180	224	231	237	203	150	183	177	174	146	119	161	194	172	210	174	222	233	268	235
ENSG00000070182	SPTB	16	8	8	10	17	11	15	15	12	11	10	10	15	14	12	8	11	12	18	15	13	15	15	17	15	15	12	26	21	23
ENSG00000070190	DAPP1	0	0	0	0	0	0	0	0	0	0	0	0	0	0	0	0	0	0	0	0	0	0	0	0	1	0	0	1	0	4
ENSG00000070193	FGF10	39	24	19	36	23	23	37	28	26	32	42	32	21	39	23	30	34	41	34	34	13	40	26	35	23	33	32	34	31	35
ENSG00000070214	SLC44A1	885	891	834	835	815	737	812	809	833	755	754	733	829	869	710	776	870	828	816	844	638	732	857	808	708	816	770	832	798	858
ENSG00000070269	TMEM260	150	185	133	139	50	162	175	172	149	178	162	198	129	177	118	116	145	142	148	148	128	106	117	150	129	165	168	149	158	159
ENSG00000070366	SMG6	54	59	53	53	48	41	53	42	41	44	44	61	47	54	64	40	48	46	51	50	22	52	52	45	49	52	62	62	63	58
ENSG00000070367	EXOC5	1988	2022	1872	1852	1742	1762	1769	1922	1714	1766	1830	1848	1664	1944	1521	1641	1767	1850	1981	2075	1596	1466	1784	1675	1628	1845	1709	1796	1695	1802
ENSG00000070371	CLTCL1	71	86	74	58	117	72	79	36	59	82	56	57	68	78	71	58	66	63	64	69	56	64	55	61	66	63	65	56	86	79
ENSG00000070388	FGF22	0	0	0	0	0	0	0	0	0	0	1	0	0	0	0	0	0	0	0	0	0	0	0	1	0	0	0	0	0	0
ENSG00000070404	FSTL3	341	297	385	366	330	372	382	410	349	239	215	253	431	358	420	358	408	340	391	352	319	404	403	309	423	364	364	401	438	413
ENSG00000070413	DGCR2	362	304	345	329	227	348	343	273	199	165	175	223	370	303	378	411	390	379	293	294	251	378	394	381	377	262	320	372	361	367
ENSG00000070423	RNF126	29	41	49	58	58	61	63	47	46	30	28	33	61	54	67	99	50	52	54	49	51	79	82	64	83	75	77	91	64	47
ENSG00000070444	MNT	11	7	11	8	18	14	17	5	11	6	12	15	12	10	17	11	9	18	9	8	12	21	24	14	12	15	24	17	18	12
ENSG00000070476	ZXDC	134	103	87	88	100	84	103	93	72	80	59	73	115	116	104	98	117	93	70	80	69	115	107	109	99	113	96	91	119	123
ENSG00000070495	JMJD6	120	109	114	102	67	77	109	86	96	89	95	96	139	132	131	139	107	104	104	86	94	116	136	95	99	104	89	137	149	103
ENSG00000070501	POLB	157	221	192	181	265	192	206	180	211	203	208	178	209	178	196	194	212	185	208	180	188	243	206	158	230	178	163	161	172	177
ENSG00000070526	ST6GALNAC1	4	0	3	1	0	0	1	0	1	1	2	5	2	1	2	0	0	2	1	1	0	3	0	0	1	1	0	1	0	1
ENSG00000070540	WIPI1	173	200	198	168	145	220	235	216	198	165	165	230	206	244	204	218	197	230	210	215	249	216	216	231	218	204	206	271	237	220
ENSG00000070601	FRMPD1	0	0	0	0	0	0	0	0	5	0	0	1	5	0	0	0	0	1	0	3	0	1	1	0	0	0	1	2	0	0
ENSG00000070610	GBA2	426	411	388	398	401	348	358	373	383	320	336	336	378	376	375	381	372	350	366	447	394	423	386	375	455	403	361	337	417	352
ENSG00000070614	NDST1	321	304	326	247	476	337	225	224	226	214	231	285	372	285	434	302	371	361	244	246	209	322	412	384	375	305	322	387	469	442
ENSG00000070669	ASNS	12	19	15	28	19	37	20	25	13	33	20	28	24	34	25	25	19	29	17	35	21	30	33	19	21	28	43	25	29	36
ENSG00000070718	AP3M2	303	332	292	262	371	235	280	280	325	292	332	310	284	306	282	242	306	263	315	333	299	228	237	302	286	315	312	311	330	277
ENSG00000070729	CNGB1	0	3	0	0	0	0	0	4	0	0	0	0	0	0	1	0	0	0	1	1	0	0	0	0	0	1	2	0	3	0
ENSG00000070731	ST6GALNAC2	0	0	0	0	0	0	0	0	0	0	0	0	0	0	0	0	0	0	1	0	0	0	0	0	1	1	0	1	0	0
ENSG00000070748	CHAT	2	1	0	0	0	0	1	0	0	1	0	1	4	0	0	0	0	1	0	0	0	0	0	1	0	0	1	1	3	0
ENSG00000070756	PABPC1	770	671	847	542	810	836	536	679	350	599	763	1015	1136	810	1052	505	975	1066	578	572	299	633	823	897	830	640	958	1107	1284	1013
ENSG00000070759	TESK2	52	38	52	35	50	62	47	58	36	29	32	51	61	48	70	42	57	52	25	40	23	79	58	51	41	44	44	56	58	63
ENSG00000070761	CFAP20	381	364	398	462	500	447	379	442	532	437	429	439	461	442	421	428	489	468	488	456	594	454	491	344	435	424	384	427	446	439
ENSG00000070770	CSNK2A2	209	211	207	145	147	190	168	197	92	132	188	181	259	222	267	164	238	255	157	164	109	172	182	169	173	161	205	239	285	236
ENSG00000070778	PTPN21	93	89	108	89	70	86	98	79	67	32	59	52	97	98	91	78	92	74	75	63	35	58	73	86	89	78	81	119	80	86
ENSG00000070785	EIF2B3	203	228	206	216	221	194	201	206	232	164	177	201	192	193	169	198	182	167	269	224	266	185	172	178	203	201	186	226	232	226
ENSG00000070808	CAMK2A	0	0	2	0	0	0	0	0	0	0	2	0	0	2	1	0	1	0	0	0	0	0	0	1	2	0	0	1	0	0
ENSG00000070814	TCOF1	71	78	89	61	23	71	62	51	38	50	43	78	87	70	121	52	70	82	67	56	65	79	91	70	79	79	80	110	87	65
ENSG00000070831	CDC42	3053	3298	3096	3418	2845	3466	3427	3433	3394	3429	3503	3127	2979	3296	2957	3028	2915	3376	3779	3817	3360	2967	3121	3151	2895	3340	3097	3249	2881	3111
ENSG00000070882	OSBPL3	248	270	275	253	170	257	280	265	189	233	210	290	284	256	265	248	230	240	241	248	186	241	283	239	257	244	217	286	285	296
ENSG00000070886	EPHA8	1	2	3	1	0	1	2	2	1	1	3	0	0	3	3	0	1	0	0	0	0	4	1	2	3	2	1	3	1	2
ENSG00000070915	SLC12A3	0	0	0	0	0	0	0	1	0	0	0	0	1	3	0	0	0	0	0	0	4	1	1	1	0	1	2	6	0	2
ENSG00000070950	RAD18	279	329	283	295	236	264	329	307	240	312	316	344	256	279	242	251	281	283	349	325	256	270	241	273	274	316	279	279	296	261
ENSG00000070961	ATP2B1	1535	1523	1366	1342	1068	1356	1336	1558	1249	1514	1581	1647	1509	1591	1385	950	1292	1560	1494	1476	1154	1067	1297	1365	1328	1532	1607	1770	1577	1496
ENSG00000071051	NCK2	205	197	272	198	370	254	226	186	206	176	194	183	307	300	321	263	272	267	232	237	197	262	311	279	278	255	280	407	321	327
ENSG00000071054	MAP4K4	811	770	753	704	515	741	670	889	442	662	773	873	1014	950	877	473	803	830	635	750	452	640	759	747	783	816	1018	1176	1141	1003
ENSG00000071073	MGAT4A	112	130	108	151	70	136	114	137	135	120	135	115	112	147	87	71	74	92	102	88	99	99	100	90	109	112	101	135	99	139
ENSG00000071082	RPL31	10822	10784	10515	11019	11614	10465	11152	9300	11997	11598	10814	10524	9837	10226	9480	10556	9967	10127	11049	10239	12399	10238	9142	9705	10848	10573	10868	9948	9280	9953
ENSG00000071127	WDR1	999	876	939	1016	1023	999	1094	1063	636	814	838	1065	1187	1124	1066	952	997	1082	1031	990	653	942	1109	933	955	966	996	1140	1153	1067
ENSG00000071189	SNX13	1648	1629	1571	1686	1457	1498	1514	1715	1794	1523	1702	1602	1365	1355	1218	1349	1362	1482	1748	1731	1653	1273	1422	1362	1384	1667	1429	1452	1344	1453
ENSG00000071205	ARHGAP10	204	202	276	244	196	180	220	229	286	244	216	209	210	223	213	245	250	187	204	218	233	218	212	204	195	204	243	196	219	252
ENSG00000071242	RPS6KA2	115	104	100	71	86	85	99	123	87	88	101	104	113	142	137	100	91	109	94	82	83	132	144	93	109	99	105	145	141	152
ENSG00000071243	ING3	112	111	93	93	70	82	111	119	82	134	111	95	95	99	76	66	77	81	108	94	88	111	89	94	95	120	93	83	85	112
ENSG00000071246	VASH1	117	136	131	95	102	116	95	118	46	64	42	78	111	97	124	104	150	138	110	114	79	100	123	136	153	134	121	105	136	151
ENSG00000071282	LMCD1	145	152	177	124	168	127	112	128	117	151	161	119	169	142	128	128	144	128	128	113	146	132	136	148	132	138	126	124	150	149
ENSG00000071462	BUD23	312	339	367	294	329	291	338	337	334	289	289	342	404	349	385	336	380	379	361	300	310	378	375	369	344	361	352	357	415	366
ENSG00000071537	SEL1L	1136	1277	979	1309	1026	1343	1140	1311	905	1512	1684	1732	1108	1162	948	689	1019	1188	1375	1636	980	794	1082	1229	1229	1364	1249	1325	1141	1201
ENSG00000071539	TRIP13	354	311	290	294	260	292	277	226	248	267	328	271	309	324	353	338	332	352	294	308	305	338	335	294	251	288	255	395	385	376
ENSG00000071553	ATP6AP1	382	320	354	402	509	420	347	420	228	364	388	482	459	455	470	347	418	389	379	392	332	443	457	437	494	428	417	505	508	434
ENSG00000071564	TCF3	143	153	186	133	178	174	176	146	133	46	60	84	193	186	206	172	178	209	162	140	124	198	174	132	187	157	168	244	210	185
ENSG00000071575	TRIB2	1854	1769	1939	1810	1672	2006	1665	1896	1462	1668	1789	1826	1762	1840	1862	1824	1894	2006	1827	1947	1649	1734	1952	1712	1978	1888	2015	2071	2147	1983
ENSG00000071626	DAZAP1	337	297	369	337	282	382	438	382	303	299	282	283	361	365	396	459	347	386	417	352	339	400	418	327	375	360	399	463	395	371
ENSG00000071655	MBD3	154	122	179	170	269	176	186	149	160	65	42	64	182	176	169	210	209	184	146	153	193	247	183	184	213	176	154	224	181	189
ENSG00000071794	HLTF	936	1005	792	833	603	701	904	1002	926	951	1018	964	758	973	706	594	716	773	978	1005	964	609	742	807	810	981	905	893	836	884
ENSG00000071859	FAM50A	249	267	283	221	303	270	285	269	201	253	200	266	347	274	278	218	270	275	234	230	165	260	282	244	267	228	265	308	293	288
ENSG00000071889	FAM3A	57	73	51	61	108	80	102	103	106	59	50	63	95	103	99	82	87	83	59	93	123	92	105	79	97	96	77	129	92	119
ENSG00000071894	CPSF1	475	361	448	420	452	435	346	364	261	239	200	335	553	487	636	434	550	542	313	316	315	524	588	480	503	377	509	570	694	566
ENSG00000071909	MYO3B	1	0	0	1	0	5	0	4	7	1	1	0	1	1	2	7	0	0	2	1	0	1	2	0	0	3	1	4	0	2
ENSG00000071967	CYBRD1	460	482	493	550	538	485	538	532	524	526	546	455	542	571	498	489	470	558	516	567	509	519	552	545	475	544	510	600	577	577
ENSG00000071991	CDH19	3	0	2	3	0	1	2	1	1	6	3	1	5	1	1	0	1	1	4	2	2	0	0	0	5	0	2	0	0	3
ENSG00000071994	PDCD2	749	678	741	729	764	648	735	698	841	719	714	670	687	694	647	697	669	712	718	696	806	666	688	602	672	709	687	687	693	703
ENSG00000072041	SLC6A15	166	104	124	100	48	92	149	129	122	99	97	112	140	179	131	147	128	131	123	108	99	128	124	144	97	123	126	209	136	166
ENSG00000072042	RDH11	1034	905	972	986	838	940	936	1020	1119	1081	1051	1015	878	976	913	826	985	1000	1051	1104	1222	901	973	944	905	1032	994	961	933	854
ENSG00000072062	PRKACA	9	29	18	25	21	19	4	15	10	15	14	17	21	16	16	24	24	22	15	14	13	11	12	23	21	14	25	21	15	25
ENSG00000072071	ADGRL1	63	61	56	58	65	63	59	37	26	41	18	29	72	69	65	54	65	50	40	38	48	77	65	47	66	63	73	57	73	60
ENSG00000072080	SPP2	0	0	0	0	0	0	0	0	0	0	0	1	0	0	1	0	0	0	0	0	0	2	4	1	0	0	1	0	0	0
ENSG00000072110	ACTN1	1052	820	934	842	675	803	720	859	495	587	627	708	1089	1032	1192	730	1011	1024	697	701	487	810	965	868	872	850	863	1289	1194	1107
ENSG00000072121	ZFYVE26	494	422	390	392	373	373	376	403	249	305	354	454	392	407	434	345	415	431	318	373	295	401	406	367	415	401	369	471	451	377
ENSG00000072133	RPS6KA6	181	186	143	186	222	161	163	191	114	141	210	171	141	142	163	159	143	156	155	200	134	114	131	138	152	170	174	168	155	179
ENSG00000072134	EPN2	217	169	172	200	221	155	190	177	119	138	132	173	220	189	184	188	180	229	164	181	107	192	198	210	203	172	202	224	204	203
ENSG00000072135	PTPN18	104	73	89	62	134	78	92	87	32	37	48	68	98	88	111	60	100	95	80	55	54	74	95	87	72	56	104	101	105	94
ENSG00000072163	LIMS2	4	4	1	10	4	5	4	5	0	3	4	1	3	4	8	10	6	3	4	7	3	7	7	5	6	9	4	1	7	6
ENSG00000072182	ASIC4	0	4	0	0	0	1	0	2	2	1	3	4	0	4	5	5	0	1	0	5	0	3	2	0	2	2	2	1	0	1
ENSG00000072195	SPEG	67	54	72	61	36	67	90	65	71	33	26	56	59	57	68	79	46	63	62	56	35	59	64	73	93	61	96	70	56	69
ENSG00000072201	LNX1	52	61	38	55	82	58	53	46	58	33	54	31	44	56	73	64	56	51	36	54	52	48	68	46	64	40	41	67	67	48
ENSG00000072210	ALDH3A2	517	498	513	495	513	424	527	468	487	485	455	476	517	610	489	509	488	448	483	459	523	435	483	445	456	480	455	539	506	551
ENSG00000072274	TFRC	3333	3832	2997	3426	2712	3042	3228	3452	3289	3139	3342	3252	2407	2900	2449	2757	2775	3038	3584	3753	3274	2722	3157	2880	2994	3417	3017	2946	2752	2737
ENSG00000072310	SREBF1	164	126	153	142	203	134	120	121	129	52	55	63	155	146	155	177	190	164	116	127	121	177	180	177	212	175	130	202	191	147
ENSG00000072315	TRPC5	0	1	0	0	0	0	0	0	0	0	0	0	1	0	0	0	0	0	0	0	0	0	0	0	0	0	0	0	0	0
ENSG00000072364	AFF4	1026	875	856	784	650	771	840	959	431	852	1078	1151	1009	1095	1028	547	883	868	871	836	421	631	826	787	830	894	898	1239	1163	1061
ENSG00000072401	UBE2D1	371	378	304	320	275	360	309	333	317	394	354	378	325	334	240	298	299	306	346	342	341	237	304	291	319	403	312	341	275	295
ENSG00000072415	MPP5	1153	1177	1176	982	756	932	979	1175	999	898	1008	976	1055	1121	1054	966	971	1100	1113	944	803	935	950	928	909	972	980	1197	1102	1180
ENSG00000072422	RHOBTB1	266	344	294	305	212	246	288	346	373	354	356	308	278	308	263	237	282	299	340	337	394	315	320	307	308	351	332	306	348	336
ENSG00000072501	SMC1A	283	277	288	231	251	279	272	415	148	286	380	450	361	304	322	153	275	352	241	289	101	198	262	283	285	280	377	471	428	362
ENSG00000072506	HSD17B10	541	517	609	538	560	550	530	516	540	451	451	505	615	548	569	681	638	586	473	550	600	609	649	629	554	528	508	525	634	501
ENSG00000072518	MARK2	49	31	47	27	21	29	34	36	13	11	13	30	30	24	61	31	60	57	30	23	9	44	43	35	41	29	42	43	42	52
ENSG00000072571	HMMR	496	562	544	519	363	502	447	486	587	657	640	471	497	566	397	292	474	533	584	583	479	408	439	435	453	596	563	566	479	526
ENSG00000072609	CHFR	54	67	24	29	65	61	57	74	46	37	44	33	57	63	52	52	60	42	60	39	37	59	54	51	61	54	42	78	35	51
ENSG00000072657	TRHDE	21	23	17	14	36	10	13	15	21	15	12	17	8	15	18	14	11	12	14	24	9	8	6	16	21	13	8	17	26	23
ENSG00000072682	P4HA2	293	316	310	278	409	306	220	244	283	289	397	313	351	283	320	206	301	326	248	284	323	301	325	264	310	326	282	350	347	318
ENSG00000072694	FCGR2B	0	0	0	2	0	0	0	0	0	0	3	1	0	0	0	0	0	2	0	0	0	0	0	0	0	0	0	2	1	0
ENSG00000072736	NFATC3	345	335	341	319	522	377	351	424	263	490	479	440	405	379	306	291	320	370	321	398	227	312	396	368	333	352	352	336	306	384
ENSG00000072756	TRNT1	204	208	208	196	245	208	140	203	183	246	254	230	237	197	192	202	204	228	165	196	215	175	205	179	204	208	249	182	197	212
ENSG00000072778	ACADVL	1612	1488	1451	1575	1497	1386	1456	1414	1655	1297	1483	1446	1729	1558	1715	1553	1493	1585	1384	1359	1548	1682	1751	1490	1635	1535	1532	1763	1728	1681
ENSG00000072786	STK10	105	62	75	80	86	64	66	74	70	48	47	45	86	80	116	51	76	96	54	68	72	65	81	85	90	71	93	128	110	78
ENSG00000072803	FBXW11	663	714	617	813	793	761	704	778	699	899	846	885	753	839	691	683	603	726	826	922	814	615	643	709	621	828	663	771	694	761
ENSG00000072818	ACAP1	9	26	24	20	8	25	27	16	17	16	30	12	24	15	25	19	11	19	19	23	21	21	28	21	16	10	15	17	23	18
ENSG00000072832	CRMP1	303	246	320	280	356	328	222	266	153	256	232	282	356	305	380	271	336	305	249	257	261	300	315	345	332	251	295	332	385	359
ENSG00000072840	EVC	16	8	16	12	3	8	21	12	14	14	5	9	13	22	16	9	12	9	15	12	11	19	8	13	12	17	25	20	16	6
ENSG00000072849	DERL2	410	405	396	428	341	435	409	389	457	414	449	430	313	354	312	374	394	371	471	412	411	395	386	401	392	426	429	375	382	389
ENSG00000072858	SIDT1	0	0	0	0	0	0	1	0	0	1	0	0	0	0	0	0	1	0	0	0	0	0	0	2	2	2	2	3	1	0
ENSG00000072864	NDE1	139	126	118	71	91	95	89	110	71	85	64	81	110	119	122	121	126	128	75	90	104	104	112	114	100	103	102	144	123	103
ENSG00000072952	MRVI1	1	1	1	1	0	0	0	1	0	0	0	1	2	1	1	0	0	0	1	0	0	0	0	1	0	0	0	1	2	2
ENSG00000072954	TMEM38A	98	83	94	98	83	70	84	79	77	92	90	88	99	108	95	82	100	86	86	112	87	86	83	96	116	100	92	111	108	97
ENSG00000072958	AP1M1	195	162	227	188	248	225	177	166	132	138	157	185	224	181	190	193	167	210	180	181	134	177	229	212	214	160	182	232	245	247
ENSG00000073008	PVR	119	150	143	111	110	120	126	136	136	78	77	97	138	160	156	119	124	127	124	118	107	152	150	105	130	136	119	174	179	137
ENSG00000073050	XRCC1	80	80	90	80	27	104	49	87	62	69	102	93	127	131	125	95	115	112	89	81	60	95	107	71	110	103	94	120	130	141
ENSG00000073060	SCARB1	53	72	52	51	28	48	42	39	43	38	49	45	68	56	60	41	56	62	35	35	27	63	60	58	68	43	48	88	64	54
ENSG00000073067	CYP2W1	0	0	0	0	0	0	0	0	0	0	0	0	0	0	1	0	0	0	0	0	0	0	0	0	0	0	0	0	0	0
ENSG00000073111	MCM2	1171	1029	1163	1179	1169	1132	1043	1040	1190	774	823	813	1155	1183	1220	1114	1126	1074	1001	1116	1195	1243	1305	1098	1146	1056	943	1266	1260	1114
ENSG00000073146	MOV10L1	5	3	6	3	0	3	4	2	7	2	5	5	2	4	5	1	4	4	4	1	6	7	9	2	7	4	2	1	5	7
ENSG00000073150	PANX2	1	0	0	0	5	3	2	2	0	0	1	0	3	1	3	0	4	3	1	2	3	2	3	2	2	4	3	4	4	5
ENSG00000073169	SELENOO	62	44	70	72	77	69	93	61	78	39	26	35	84	73	84	75	71	59	57	37	91	76	110	75	80	67	53	84	75	73
ENSG00000073282	TP63	0	2	4	0	12	5	1	3	0	4	4	6	1	1	1	0	4	2	3	1	2	1	13	3	7	0	3	9	3	4
ENSG00000073331	ALPK1	184	190	154	131	117	124	177	202	169	216	229	238	205	242	201	153	187	167	169	195	168	146	153	166	152	228	191	234	245	254
ENSG00000073350	LLGL2	2	0	0	0	0	0	4	0	0	0	0	1	0	0	0	0	0	0	1	2	0	3	0	0	0	0	0	0	0	4
ENSG00000073417	PDE8A	302	314	360	279	269	297	288	295	361	289	378	335	320	299	325	312	318	356	309	284	327	309	270	280	278	281	300	344	311	330
ENSG00000073464	CLCN4	70	92	72	76	67	45	55	66	45	62	67	84	64	102	85	63	72	76	65	61	41	69	89	78	84	58	69	73	110	80
ENSG00000073536	NLE1	186	151	208	194	237	164	164	173	194	152	157	144	190	183	204	213	189	180	191	151	160	209	169	189	168	178	146	207	208	207
ENSG00000073578	SDHA	626	594	591	617	554	535	592	579	582	535	594	628	699	634	690	546	622	661	524	569	546	660	652	614	588	643	575	649	792	728
ENSG00000073584	SMARCE1	366	416	399	385	451	415	386	464	343	439	521	497	424	492	403	341	354	403	418	448	306	298	462	400	375	405	433	425	449	398
ENSG00000073598	FNDC8	0	0	0	0	0	0	0	0	0	0	0	0	0	0	0	0	0	0	0	0	0	1	0	0	0	0	0	0	1	0
ENSG00000073605	GSDMB	9	4	11	6	3	1	3	10	7	8	3	8	5	8	7	11	7	3	2	2	5	7	19	2	4	9	4	4	10	4
ENSG00000073614	KDM5A	875	985	759	861	573	792	853	958	722	935	1234	1185	887	914	728	551	742	836	887	804	653	691	826	801	841	976	949	1105	946	886
ENSG00000073670	ADAM11	10	9	15	7	6	23	13	9	16	8	9	10	12	11	24	13	15	18	10	16	19	12	18	12	25	10	17	14	14	22
ENSG00000073711	PPP2R3A	138	160	167	116	87	139	129	189	99	144	171	183	183	156	151	109	142	137	192	196	134	131	181	136	156	182	140	185	172	172
ENSG00000073712	FERMT2	578	607	681	669	503	612	650	607	662	605	659	615	639	682	662	578	623	617	661	707	620	633	658	606	541	620	598	729	722	627
ENSG00000073734	ABCB11	1	0	0	0	0	0	3	0	0	1	3	4	0	0	0	0	0	0	1	0	0	0	0	0	0	0	0	2	0	0
ENSG00000073737	DHRS9	1	0	1	3	0	1	0	0	3	2	1	1	2	0	1	0	3	6	2	0	0	1	2	0	1	2	1	1	2	2
ENSG00000073754	CD5L	0	1	0	1	0	0	2	2	0	0	0	1	0	0	0	0	0	1	0	0	0	0	0	2	1	0	0	1	0	0
ENSG00000073756	PTGS2	63	48	33	24	44	40	42	31	32	40	20	28	37	39	36	44	41	51	43	49	28	28	30	46	32	35	42	44	46	29
ENSG00000073792	IGF2BP2	180	162	150	143	108	142	142	168	115	194	175	211	168	204	201	103	174	182	149	130	100	125	162	170	179	171	237	235	243	206
ENSG00000073803	MAP3K13	155	174	169	168	150	162	146	179	162	182	212	198	185	197	171	171	192	203	184	188	187	170	161	188	190	171	201	235	179	155
ENSG00000073849	ST6GAL1	55	72	46	81	82	76	85	91	72	73	65	90	67	67	78	51	62	56	35	62	58	82	89	61	87	64	69	91	77	69
ENSG00000073861	TBX21	0	0	0	1	0	0	0	1	0	0	0	0	2	0	0	0	1	0	0	0	2	0	0	0	2	1	0	0	0	0
ENSG00000073905	VDAC1P1	4	0	1	2	0	0	1	2	2	2	1	4	0	2	0	1	1	1	0	3	0	0	0	1	1	0	0	0	2	0
ENSG00000073910	FRY	102	84	87	73	70	69	68	87	85	98	113	111	85	99	91	78	71	81	87	97	59	85	94	67	90	74	85	97	105	64
ENSG00000073921	PICALM	879	853	891	880	692	819	818	975	729	872	1000	1021	919	851	778	746	819	880	919	893	657	737	862	854	771	829	838	806	833	895
ENSG00000073969	NSF	289	270	257	248	260	280	250	287	166	187	301	304	264	294	247	186	242	273	303	268	148	213	218	231	238	258	251	276	275	278
ENSG00000074047	GLI2	21	16	13	20	12	13	15	16	14	14	21	14	12	17	30	25	23	25	21	11	22	23	20	15	18	14	11	19	23	21
ENSG00000074054	CLASP1	617	664	616	549	633	569	570	651	465	589	735	749	643	616	682	467	611	660	617	603	390	505	515	591	646	626	700	746	702	669
ENSG00000074071	MRPS34	437	330	435	403	610	451	545	429	480	452	374	378	563	503	524	504	446	429	449	466	513	517	607	444	461	534	513	588	463	557
ENSG00000074181	NOTCH3	33	35	41	41	4	47	41	34	20	16	20	41	43	40	48	32	44	27	37	34	33	40	46	41	63	52	33	44	50	40
ENSG00000074201	CLNS1A	825	918	899	908	840	814	992	971	1082	1053	908	888	855	936	886	970	894	881	1016	871	1026	1017	973	842	883	963	1087	913	985	1023
ENSG00000074211	PPP2R2C	51	49	62	48	76	51	31	53	21	29	44	64	73	70	66	42	82	67	37	54	23	58	68	75	94	57	50	87	64	67
ENSG00000074219	TEAD2	640	546	547	637	750	594	655	623	499	407	422	461	671	588	575	746	680	630	562	622	554	649	703	597	597	574	553	543	602	598
ENSG00000074266	EED	221	229	238	219	173	198	206	172	186	162	199	199	170	187	193	216	186	208	187	191	175	168	174	206	232	196	193	189	179	186
ENSG00000074276	CDHR2	0	0	0	0	1	0	0	0	0	0	0	0	0	0	0	0	0	0	0	0	0	0	0	0	0	0	1	0	0	0
ENSG00000074317	SNCB	1	0	0	0	0	1	4	0	1	0	2	0	0	4	1	0	1	2	2	0	0	0	0	1	3	1	1	4	2	1
ENSG00000074319	TSG101	389	336	432	416	439	411	342	403	267	389	430	447	423	442	373	399	347	381	384	378	292	395	369	423	386	446	343	369	375	460
ENSG00000074356	NCBP3	183	170	214	141	124	165	137	201	104	99	157	163	188	196	190	147	186	190	154	155	88	151	151	144	122	185	173	235	204	185
ENSG00000074370	ATP2A3	43	19	21	21	11	22	20	11	7	15	11	13	25	26	22	23	33	36	19	13	12	23	29	28	36	25	27	50	45	25
ENSG00000074410	CA12	81	81	79	103	96	84	63	93	56	99	116	93	83	86	91	50	79	69	69	102	60	88	88	99	99	71	66	95	88	91
ENSG00000074416	MGLL	55	42	67	43	21	35	37	36	45	41	36	34	34	55	63	40	52	49	60	59	64	51	52	56	51	54	49	70	85	61
ENSG00000074527	NTN4	34	39	27	34	14	28	48	30	35	48	32	58	43	40	34	27	30	44	32	29	22	23	45	37	32	38	28	46	34	53
ENSG00000074582	BCS1L	164	205	184	137	209	146	183	185	165	130	138	133	166	186	155	199	176	178	162	192	163	180	212	188	178	149	168	144	184	134
ENSG00000074590	NUAK1	305	224	252	258	214	286	206	231	194	204	215	230	254	270	294	238	262	273	226	290	187	278	231	250	249	263	254	278	249	233
ENSG00000074603	DPP8	479	494	426	420	433	455	459	538	333	450	506	503	453	459	434	389	424	489	446	498	327	421	383	463	438	483	441	498	509	491
ENSG00000074621	SLC24A1	48	28	32	34	7	25	21	34	26	21	27	32	47	43	43	25	48	32	28	36	25	32	43	53	32	34	45	43	51	48
ENSG00000074657	ZNF532	348	376	334	245	366	337	287	369	332	317	382	409	371	393	341	237	375	346	337	362	341	336	349	327	286	347	365	446	404	321
ENSG00000074660	SCARF1	0	0	3	1	0	0	3	0	0	1	0	0	0	1	0	2	2	0	0	4	1	0	1	0	1	0	0	1	0	0
ENSG00000074695	LMAN1	1691	1736	1581	1619	1392	1487	1602	1799	1555	1845	1886	1849	1586	1644	1483	1274	1587	1652	1639	1768	1518	1236	1474	1635	1464	1717	1581	1652	1564	1649
ENSG00000074696	HACD3	1715	1907	1928	1864	1335	1712	1883	1974	2186	1728	1633	1651	1686	1852	1616	1747	1654	1795	1828	1998	1990	1683	1952	1644	1645	1798	1691	1834	1730	1822
ENSG00000074706	IPCEF1	2	5	3	5	0	1	1	3	1	1	2	5	0	3	1	1	1	0	1	0	0	0	3	4	1	4	1	4	4	1
ENSG00000074755	ZZEF1	142	118	117	105	48	119	98	88	86	100	99	113	126	124	142	100	142	139	87	112	72	164	118	108	134	143	134	137	165	138
ENSG00000074771	NOX3	0	0	0	0	0	0	0	0	0	0	0	0	0	0	0	0	0	0	0	0	1	0	0	0	0	0	0	0	0	0
ENSG00000074800	ENO1	15470	15054	14254	15516	16668	16249	15452	16044	18924	19078	20115	19268	16917	16061	16162	13511	14561	15397	14835	16362	18896	16183	17186	16682	17248	17050	15504	16828	16807	15626
ENSG00000074803	SLC12A1	0	2	1	0	0	1	0	0	0	0	1	0	1	0	0	1	0	0	0	0	0	0	1	0	0	2	0	2	0	0
ENSG00000074842	MYDGF	399	435	399	368	479	405	376	382	334	330	367	314	379	378	402	452	395	412	399	392	351	431	403	406	414	437	384	397	383	361
ENSG00000074855	ANO8	7	6	9	12	9	15	10	5	8	8	6	10	10	14	17	13	4	13	13	7	8	17	19	11	21	11	10	14	15	15
ENSG00000074935	TUBE1	81	101	86	87	93	92	114	140	114	93	113	102	91	96	83	109	98	74	127	128	127	115	105	102	93	108	91	95	85	110
ENSG00000074964	ARHGEF10L	61	54	66	37	32	47	46	59	40	26	19	30	52	64	62	66	49	54	45	43	60	65	42	49	71	50	46	73	63	41
ENSG00000074966	TXK	2	2	1	2	0	0	1	0	8	1	1	1	1	1	2	1	3	1	1	2	0	1	3	1	1	1	0	1	2	5
ENSG00000075035	WSCD2	1	2	1	0	0	4	0	3	3	2	2	4	1	0	2	3	2	1	2	3	1	4	1	6	3	4	2	10	4	0
ENSG00000075043	KCNQ2	0	1	2	4	0	7	3	0	2	4	6	0	3	1	1	3	6	1	2	5	2	1	1	1	1	2	1	3	4	0
ENSG00000075073	TACR2	1	0	0	0	0	1	0	0	0	0	2	0	0	0	1	0	1	1	0	0	0	0	0	0	0	0	2	0	0	0
ENSG00000075089	ACTR6	191	183	232	192	82	185	181	203	213	221	221	189	169	166	177	213	185	190	225	199	203	170	164	201	211	169	154	208	145	185
ENSG00000075131	TIPIN	105	107	103	107	136	96	119	99	110	132	136	110	82	81	113	82	110	108	122	87	128	99	96	84	76	97	119	92	123	93
ENSG00000075142	SRI	638	668	660	614	678	616	671	563	712	505	547	484	736	719	793	815	748	737	709	659	701	820	667	709	599	599	592	700	667	753
ENSG00000075151	EIF4G3	154	151	162	190	141	158	157	185	148	199	187	208	146	193	158	151	133	153	154	163	136	135	133	161	144	158	186	212	185	182
ENSG00000075188	NUP37	185	196	192	206	123	165	209	149	241	222	219	199	176	178	169	171	163	166	191	184	222	166	199	183	191	213	169	212	146	202
ENSG00000075213	SEMA3A	2039	2130	2021	2261	1977	2154	2171	2659	2412	2831	2906	2810	2399	2615	1948	1383	1745	2030	2168	2322	1926	1687	1990	1943	2006	2451	2243	2499	2264	2506
ENSG00000075218	GTSE1	318	269	330	258	251	329	272	285	175	186	243	248	310	267	331	250	297	298	322	316	155	274	303	326	288	271	324	370	303	363
ENSG00000075223	SEMA3C	5834	5923	5247	5437	4050	4689	5680	5861	6668	6225	6193	5944	4910	5732	4513	4636	4658	4954	5584	5763	5806	4498	4827	4719	4600	5598	4932	5747	5259	5400
ENSG00000075234	TTC38	197	227	212	166	153	155	169	162	231	143	142	165	222	224	231	217	212	187	156	191	169	239	202	214	177	147	190	229	199	184
ENSG00000075239	ACAT1	220	233	236	315	312	213	275	268	315	316	261	273	255	269	235	193	242	188	272	291	269	244	265	259	263	280	295	269	266	273
ENSG00000075240	GRAMD4	119	113	96	92	103	117	106	122	97	63	54	74	127	136	137	116	126	125	109	114	93	173	147	92	130	120	137	157	142	125
ENSG00000075275	CELSR1	1	2	3	0	0	1	3	0	2	0	0	0	1	1	2	0	1	0	2	0	0	0	1	0	1	0	1	0	0	1
ENSG00000075290	WNT8B	0	0	0	0	0	0	0	0	0	1	0	0	0	1	0	0	2	0	0	0	0	0	0	0	0	0	0	0	0	0
ENSG00000075292	ZNF638	1576	1753	1376	1311	1035	1237	1353	1646	1490	1843	2038	1853	1359	1691	1223	755	1193	1392	1538	1659	1438	971	1190	1217	1340	1721	1746	1994	1510	1431
ENSG00000075303	SLC25A40	245	253	237	259	191	229	248	252	165	235	285	278	295	231	230	219	255	223	250	252	154	188	205	264	219	251	245	267	267	292
ENSG00000075336	TIMM21	162	190	216	191	178	231	157	172	190	206	217	211	174	187	178	163	226	196	184	203	164	169	159	197	181	175	189	177	183	194
ENSG00000075340	ADD2	6	3	2	1	0	1	1	4	5	4	6	5	2	5	3	7	1	5	4	3	1	4	3	8	1	2	3	1	1	5
ENSG00000075388	FGF4	1	0	4	0	0	1	2	1	0	1	2	1	1	2	0	2	1	1	1	0	0	1	1	1	1	3	1	4	0	4
ENSG00000075391	RASAL2	169	207	133	123	98	152	156	151	97	121	172	154	154	132	144	132	170	156	139	188	99	137	150	121	144	167	150	221	185	165
ENSG00000075399	VPS9D1	32	27	22	17	21	31	36	24	21	19	12	24	28	27	35	33	26	39	27	16	24	20	24	25	20	29	29	31	32	25
ENSG00000075407	ZNF37A	139	140	86	83	121	81	76	110	132	173	167	153	144	143	103	45	91	125	125	109	88	89	111	90	91	120	138	183	110	141
ENSG00000075413	MARK3	237	262	219	180	254	225	231	206	208	203	234	224	229	278	224	202	199	244	228	205	198	202	229	193	238	232	241	262	236	259
ENSG00000075415	SLC25A3	1808	1722	2094	1913	2336	2095	2093	1822	1987	2126	1883	2021	2344	2354	2252	2041	1854	1919	1929	1938	2198	2303	2177	2122	1937	2209	2009	2446	2450	2427
ENSG00000075420	FNDC3B	347	344	298	339	260	341	288	344	228	378	419	405	392	442	343	274	297	357	302	324	209	243	264	318	301	324	360	427	444	355
ENSG00000075426	FOSL2	563	447	460	531	369	550	388	368	266	233	342	482	488	475	559	417	490	518	414	418	299	432	475	457	554	438	480	585	603	557
ENSG00000075461	CACNG4	0	0	0	0	0	0	0	0	0	2	0	0	0	0	0	0	0	0	0	0	0	0	0	1	0	0	0	0	0	0
ENSG00000075539	FRYL	683	629	538	626	467	618	667	785	480	850	1023	966	680	663	643	410	538	669	701	796	590	520	582	586	654	806	699	814	758	779
ENSG00000075568	TMEM131	160	134	132	118	142	120	159	147	149	145	142	139	138	159	169	98	142	146	133	153	102	131	123	139	141	145	146	155	160	179
ENSG00000075618	FSCN1	705	620	821	639	1067	924	871	709	515	276	261	341	1064	913	1056	1031	935	809	695	722	607	1126	1302	818	1152	899	794	1286	1005	918
ENSG00000075624	ACTB	9055	7339	9068	8004	8960	9359	6644	5955	3018	5034	5703	6787	11068	9548	11401	8913	10609	9955	6413	7123	3754	9084	9932	9359	9252	7527	8081	10718	11844	10400
ENSG00000075643	MOCOS	86	75	85	97	120	80	103	94	82	74	88	97	101	115	94	84	77	96	66	91	94	106	83	87	73	57	63	92	92	105
ENSG00000075651	PLD1	173	147	178	137	111	144	154	187	146	212	240	202	191	210	172	80	132	145	179	158	113	105	157	161	161	174	182	208	176	253
ENSG00000075673	ATP12A	0	0	0	1	0	1	1	0	1	1	0	0	1	1	0	0	0	0	2	4	1	1	0	0	2	2	0	2	2	2
ENSG00000075702	WDR62	129	100	133	100	67	138	99	127	96	78	58	74	103	96	86	134	130	110	99	82	94	93	127	101	118	84	93	123	108	89
ENSG00000075711	DLG1	796	815	779	734	576	769	678	853	665	706	843	771	671	680	674	715	761	823	696	739	599	599	624	708	656	728	745	745	662	690
ENSG00000075785	RAB7A	348	318	410	295	479	358	356	460	178	287	311	398	523	362	469	315	432	449	295	338	159	310	425	492	381	293	394	387	500	439
ENSG00000075790	BCAP29	588	583	578	653	645	532	602	606	667	774	800	651	547	500	502	502	536	634	656	623	529	469	552	578	549	657	586	659	575	592
ENSG00000075826	SEC31B	32	27	12	11	10	10	11	8	15	10	6	18	22	9	12	14	12	17	15	13	14	9	23	30	18	14	24	15	14	8
ENSG00000075856	SART3	214	187	196	240	117	196	170	180	169	194	196	189	229	232	197	156	218	179	170	173	195	185	178	204	221	161	203	261	215	262
ENSG00000075884	ARHGAP15	15	19	14	23	10	13	10	17	26	15	19	31	8	19	9	15	12	22	20	13	24	13	11	19	23	19	14	14	29	36
ENSG00000075886	TUBA3D	4	6	5	6	5	3	7	2	6	4	4	8	6	7	24	5	13	10	8	16	7	18	10	9	10	6	9	3	9	9
ENSG00000075891	PAX2	4	0	0	1	0	0	0	1	0	0	0	0	0	2	0	1	1	2	0	1	0	1	2	0	0	1	1	0	1	2
ENSG00000075914	EXOSC7	189	167	188	200	243	228	189	180	214	205	199	199	181	194	213	226	204	187	212	182	268	204	192	199	224	214	199	201	216	203
ENSG00000075945	KIFAP3	169	173	172	177	109	104	155	162	165	138	121	128	147	170	156	139	164	136	158	129	131	135	139	134	132	172	152	191	185	167
ENSG00000075975	MKRN2	324	301	338	294	354	312	264	279	307	282	289	294	297	292	274	304	311	279	349	335	377	322	331	280	353	327	288	343	296	315
ENSG00000076003	MCM6	617	666	729	730	560	741	526	540	418	650	743	817	755	676	745	591	723	766	531	559	455	631	678	734	678	614	742	683	868	857
ENSG00000076043	REXO2	353	383	385	441	438	397	395	397	454	402	409	388	389	376	391	402	427	408	462	436	411	415	415	388	358	367	420	401	378	482
ENSG00000076053	RBM7	386	425	361	394	541	387	405	425	317	443	453	462	404	378	364	376	422	401	340	419	306	314	375	393	376	392	384	425	357	401
ENSG00000076067	RBMS2	137	107	111	148	124	124	103	148	100	97	100	116	143	117	105	85	119	126	86	118	85	81	118	130	117	120	105	111	94	141
ENSG00000076108	BAZ2A	101	83	81	98	65	72	62	94	48	63	80	101	96	78	78	62	82	86	71	49	51	76	72	76	95	60	79	84	107	100
ENSG00000076201	PTPN23	27	42	45	22	20	19	29	32	21	36	19	27	28	27	30	34	43	38	36	32	42	32	37	28	35	29	36	24	38	26
ENSG00000076242	MLH1	594	611	576	627	572	565	593	635	617	615	602	548	515	552	527	512	550	572	646	642	660	600	638	616	569	606	586	563	529	538
ENSG00000076248	UNG	275	236	301	311	337	333	270	216	266	318	277	306	300	320	285	318	258	285	337	334	294	318	340	264	297	249	299	286	306	289
ENSG00000076258	FMO4	29	26	21	39	23	10	29	40	15	27	24	20	20	18	20	23	13	19	13	15	20	21	20	18	17	21	17	24	26	12
ENSG00000076321	KLHL20	177	212	128	166	142	162	169	187	150	164	190	184	144	163	139	145	184	173	186	172	143	140	145	176	128	200	154	161	163	182
ENSG00000076351	SLC46A1	32	37	33	28	25	39	21	23	15	15	19	32	25	14	29	37	39	25	27	25	16	32	27	29	36	28	26	25	32	27
ENSG00000076356	PLXNA2	51	17	39	26	8	25	25	13	17	21	23	28	37	24	44	38	29	41	27	17	28	32	32	27	28	43	31	36	53	22
ENSG00000076382	SPAG5	516	541	477	516	558	483	399	465	506	659	806	741	469	510	441	321	419	499	452	492	488	423	478	454	556	543	589	691	570	455
ENSG00000076513	ANKRD13A	114	130	93	92	97	116	99	110	157	124	156	138	112	130	114	115	106	107	108	131	113	83	119	124	124	120	118	144	106	103
ENSG00000076554	TPD52	115	137	155	94	66	83	93	128	98	118	119	90	107	111	122	95	119	116	89	93	90	87	121	105	77	91	132	137	157	120
ENSG00000076555	ACACB	20	19	11	6	16	12	10	15	10	8	11	13	12	7	7	16	17	8	10	4	10	9	20	9	14	16	14	13	11	10
ENSG00000076604	TRAF4	663	580	630	514	578	458	500	426	414	350	329	317	646	641	606	992	647	660	455	431	493	766	756	604	595	448	389	611	794	598
ENSG00000076641	PAG1	9	15	8	8	14	21	14	11	5	11	4	10	4	14	17	11	10	8	8	7	7	6	17	9	13	4	6	10	10	8
ENSG00000076650	GPATCH1	57	68	74	74	48	80	67	78	82	72	114	106	70	94	59	35	70	89	69	54	50	60	71	62	51	65	82	93	91	102
ENSG00000076662	ICAM3	8	4	6	9	6	7	6	6	6	6	4	5	7	6	11	10	7	12	4	7	10	8	4	3	4	4	2	5	7	3
ENSG00000076685	NT5C2	184	177	169	159	171	184	191	217	146	151	207	192	182	200	174	150	210	204	198	199	147	143	163	207	190	167	201	200	213	165
ENSG00000076706	MCAM	302	307	303	283	370	271	319	264	341	225	256	221	305	328	373	238	290	297	282	292	250	344	308	307	272	283	265	389	351	317
ENSG00000076716	GPC4	64	51	86	46	35	64	31	35	34	49	56	72	70	56	77	33	68	67	46	45	38	75	72	68	81	53	65	70	91	68
ENSG00000076770	MBNL3	31	54	49	49	62	31	30	31	32	32	39	52	31	29	40	28	36	19	40	38	17	18	53	36	32	36	40	32	45	33
ENSG00000076826	CAMSAP3	3	3	6	2	9	2	3	0	1	0	2	0	7	3	8	3	1	1	4	0	7	5	4	1	3	5	5	5	5	7
ENSG00000076864	RAP1GAP	26	11	11	9	1	16	15	12	12	13	16	5	27	18	18	16	10	20	20	10	9	12	21	11	18	21	15	21	20	42
ENSG00000076924	XAB2	179	125	166	156	152	172	125	160	39	64	70	139	232	144	209	175	195	175	122	125	51	160	169	188	198	136	172	183	247	181
ENSG00000076928	ARHGEF1	96	97	114	100	92	100	101	95	84	65	61	61	150	132	158	109	128	147	102	91	93	161	143	117	116	102	132	151	194	130
ENSG00000076944	STXBP2	45	29	43	38	36	41	43	29	8	22	23	40	66	36	43	31	40	30	30	19	13	30	46	53	40	32	39	36	59	49
ENSG00000076984	MAP2K7	47	47	48	64	65	49	56	46	44	32	25	27	77	54	69	67	62	72	67	57	42	65	47	72	54	57	78	78	72	78
ENSG00000077009	NMRK2	3	2	1	0	11	10	1	3	3	1	0	3	7	9	5	0	8	2	1	4	7	2	4	7	1	4	7	8	8	6
ENSG00000077044	DGKD	145	119	119	136	73	113	143	114	75	73	63	78	136	161	165	123	166	152	124	145	90	127	137	143	154	125	132	156	182	155
ENSG00000077063	CTTNBP2	10	7	11	6	36	6	9	9	12	6	13	9	8	7	13	7	8	20	4	12	4	6	12	5	11	13	13	14	13	12
ENSG00000077092	RARB	9	10	15	20	18	13	7	10	15	12	25	22	13	10	10	10	19	11	14	9	9	7	13	21	9	17	14	10	13	18
ENSG00000077097	TOP2B	1543	1602	1252	1290	1031	1080	1199	1504	1133	1540	1759	1755	1279	1440	1227	727	1180	1348	1403	1415	996	970	1265	1157	1329	1555	1664	1857	1614	1437
ENSG00000077147	TM9SF3	1734	1644	1731	1715	1490	1716	1604	1950	1366	1761	1895	1846	1561	1601	1603	1511	1768	1698	1863	1841	1289	1483	1555	1686	1719	1875	1814	1728	1701	1828
ENSG00000077150	NFKB2	84	60	90	76	63	82	70	67	47	33	70	56	75	96	115	86	83	119	53	72	43	74	92	99	105	75	99	108	118	101
ENSG00000077152	UBE2T	205	236	232	245	289	253	208	187	287	295	329	296	206	213	225	252	261	240	268	246	319	286	233	228	220	221	256	203	232	249
ENSG00000077157	PPP1R12B	63	62	57	45	53	55	44	59	57	47	69	46	53	70	58	53	47	62	49	65	64	43	56	54	52	57	48	53	39	66
ENSG00000077232	DNAJC10	2347	2468	2325	2437	1869	2249	2569	2800	2303	2478	2564	2380	1982	2329	1969	1950	2101	2261	2512	2646	2184	1864	2248	2216	2281	2637	2496	2307	2247	2370
ENSG00000077235	GTF3C1	297	266	252	241	233	216	262	239	132	123	143	173	259	309	337	209	260	312	262	278	190	286	302	252	271	284	275	323	344	309
ENSG00000077238	IL4R	53	45	65	46	67	38	53	54	67	43	75	59	64	75	84	52	50	74	53	74	49	60	64	68	52	46	60	81	83	67
ENSG00000077254	USP33	1003	1096	1004	880	653	831	970	967	986	775	805	783	811	987	828	905	812	950	1006	942	919	779	861	816	770	928	878	927	895	900
ENSG00000077264	PAK3	124	120	103	88	102	102	86	111	139	105	99	140	135	126	92	85	112	147	107	107	120	88	115	94	122	125	147	130	108	148
ENSG00000077274	CAPN6	4	1	2	2	0	0	2	3	1	1	1	1	2	2	2	0	0	1	0	1	0	0	3	2	0	1	1	2	0	0
ENSG00000077279	DCX	1	0	0	0	0	0	0	0	0	0	0	0	0	0	0	0	0	0	0	0	0	0	0	0	0	0	0	1	0	0
ENSG00000077312	SNRPA	243	188	211	206	226	195	226	195	165	104	135	174	326	295	313	277	284	302	202	161	163	324	269	232	240	189	219	278	340	302
ENSG00000077327	SPAG6	0	0	0	0	0	0	0	0	1	1	0	0	0	0	0	0	0	0	0	0	0	0	2	0	0	0	0	6	0	0
ENSG00000077348	EXOSC5	123	116	134	189	210	148	141	96	106	116	112	158	138	131	136	127	109	117	117	169	164	145	155	179	133	104	131	129	162	133
ENSG00000077380	DYNC1I2	749	848	881	750	759	890	704	846	725	842	921	949	801	796	798	714	771	833	806	743	651	657	718	808	768	772	845	746	836	924
ENSG00000077420	APBB1IP	0	0	0	1	0	0	2	0	0	0	0	0	0	0	0	2	0	1	1	1	0	0	0	0	0	0	1	0	0	0
ENSG00000077454	LRCH4	47	48	41	39	20	78	59	45	46	36	51	47	42	46	78	65	61	58	65	57	57	58	52	56	52	39	58	53	54	38
ENSG00000077458	FAM76B	206	229	189	204	213	193	204	250	225	192	220	211	180	192	167	191	193	195	235	214	209	166	204	202	184	219	200	200	175	185
ENSG00000077463	SIRT6	49	44	65	48	43	57	84	68	47	50	44	39	71	67	74	88	71	72	53	66	73	90	74	57	83	66	65	65	57	64
ENSG00000077498	TYR	1	5	2	6	0	1	3	1	3	8	6	5	5	9	4	8	5	7	4	9	2	9	1	3	2	4	3	7	8	3
ENSG00000077514	POLD3	284	351	274	256	140	246	240	245	260	295	277	323	238	295	226	200	265	331	255	290	289	271	276	219	215	294	252	341	316	279
ENSG00000077522	ACTN2	1	3	2	0	0	2	3	1	0	1	6	4	1	1	1	1	0	0	3	1	1	4	4	4	2	1	0	4	1	2
ENSG00000077549	CAPZB	591	495	553	516	457	527	655	678	186	362	481	579	670	675	647	481	630	623	561	544	196	437	529	640	516	526	544	649	704	594
ENSG00000077585	GPR137B	234	211	200	199	267	210	205	195	233	243	247	246	239	280	251	230	209	234	211	233	196	221	225	197	203	226	238	256	253	283
ENSG00000077616	NAALAD2	78	69	82	82	71	65	80	96	71	76	112	89	72	81	65	73	97	84	99	78	92	94	79	82	84	94	69	77	72	82
ENSG00000077684	JADE1	555	530	531	460	529	407	509	458	493	473	460	436	547	556	509	432	467	472	433	443	374	485	474	514	444	473	464	606	552	618
ENSG00000077713	SLC25A43	75	65	81	62	91	46	66	77	50	46	66	65	57	73	80	61	75	80	55	44	74	63	70	69	78	60	52	84	90	73
ENSG00000077721	UBE2A	166	179	170	158	164	146	139	148	125	95	87	112	160	172	167	175	181	164	138	137	115	175	174	173	159	134	169	182	174	166
ENSG00000077782	FGFR1	330	279	263	317	261	286	262	222	209	190	186	206	309	291	334	284	307	309	253	230	261	337	334	320	376	274	322	334	363	360
ENSG00000077800	FKBP6	0	3	0	0	0	0	1	0	0	0	1	0	0	0	1	0	0	0	1	1	1	1	1	0	1	0	0	1	1	0
ENSG00000077935	SMC1B	0	0	0	0	0	0	0	0	1	0	0	0	0	1	0	0	0	1	3	0	0	0	1	0	0	0	0	0	2	0
ENSG00000077942	FBLN1	471	358	485	420	612	505	354	449	159	281	323	407	569	482	631	407	589	541	338	358	199	433	518	600	497	397	503	499	676	634
ENSG00000077943	ITGA8	95	66	76	57	34	58	43	60	71	63	57	79	65	61	55	65	78	87	85	67	61	67	40	61	45	65	58	75	81	70
ENSG00000077984	CST7	11	2	8	11	0	19	10	7	15	11	5	12	8	10	17	9	11	14	7	20	7	19	32	15	8	5	11	10	18	7
ENSG00000078018	MAP2	18	31	19	20	2	15	9	17	21	26	26	17	35	21	20	11	24	27	17	14	8	12	29	25	13	18	13	32	26	13
ENSG00000078043	PIAS2	352	351	352	311	262	316	350	271	248	264	281	284	317	357	327	315	332	306	308	299	187	284	365	293	288	319	319	337	298	339
ENSG00000078053	AMPH	58	60	65	53	27	61	47	74	36	55	67	72	83	56	72	46	59	75	56	56	36	62	58	49	55	52	57	74	90	54
ENSG00000078061	ARAF	198	216	231	189	180	218	211	153	143	175	213	183	237	208	224	210	238	201	164	183	208	215	206	202	200	209	217	219	249	206
ENSG00000078070	MCCC1	151	182	201	200	189	172	172	207	189	189	199	193	225	224	188	160	199	199	184	182	218	172	235	203	212	206	224	201	188	189
ENSG00000078081	LAMP3	11	8	4	2	0	5	2	3	0	0	0	2	5	8	3	2	3	3	1	0	1	1	8	4	4	3	6	4	8	9
ENSG00000078098	FAP	55	51	46	60	61	45	41	52	68	61	45	71	34	54	49	70	66	57	67	62	85	44	38	47	66	47	52	48	52	65
ENSG00000078114	NEBL	65	70	61	73	29	74	70	76	62	73	64	80	88	78	94	61	77	63	91	78	67	47	81	68	72	74	80	77	80	68
ENSG00000078124	ACER3	217	235	231	216	206	199	234	197	164	186	213	177	200	208	212	197	232	233	232	211	208	181	224	201	197	227	219	200	216	200
ENSG00000078140	UBE2K	442	375	478	411	418	417	304	424	196	379	394	469	456	405	463	414	466	448	327	307	222	357	381	503	439	339	464	405	541	548
ENSG00000078142	PIK3C3	307	365	293	359	290	282	360	374	322	344	357	319	288	302	269	272	256	296	335	349	304	297	312	292	302	320	308	320	254	299
ENSG00000078177	N4BP2	952	918	780	816	564	754	644	832	706	845	875	874	766	807	667	484	626	684	759	902	638	557	668	656	688	916	816	952	754	807
ENSG00000078237	TIGAR	229	232	294	234	209	219	230	221	228	181	184	237	208	213	235	213	226	203	201	194	140	212	252	242	208	199	227	228	202	259
ENSG00000078246	TULP3	187	177	172	136	94	126	136	139	104	159	153	170	181	184	173	143	185	171	113	170	150	151	179	154	144	166	174	222	207	187
ENSG00000078269	SYNJ2	219	173	163	188	188	148	170	136	134	156	179	167	201	212	210	141	180	192	210	141	184	190	187	168	189	176	186	250	235	191
ENSG00000078295	ADCY2	35	37	36	26	60	27	25	44	27	37	32	46	33	37	48	28	30	29	30	46	21	28	31	52	33	33	31	38	28	26
ENSG00000078304	PPP2R5C	844	882	852	907	918	883	830	970	921	1069	1055	996	936	947	891	753	869	955	830	989	918	786	905	910	838	936	979	959	966	967
ENSG00000078319	PMS2P1	63	63	53	38	65	59	48	41	53	49	78	64	49	69	75	52	82	51	57	60	48	60	65	68	73	52	58	71	83	67
ENSG00000078328	RBFOX1	0	2	1	1	0	1	5	2	0	2	0	3	4	3	0	0	2	1	3	1	0	2	1	2	2	2	0	2	2	1
ENSG00000078369	GNB1	1395	1202	1559	1365	1264	1471	1254	1561	848	1125	1387	1645	1710	1540	1843	1306	1649	1624	1293	1281	723	1376	1560	1591	1581	1396	1586	1717	1997	1709
ENSG00000078399	HOXA9	45	25	33	30	21	39	26	38	42	37	44	51	33	34	34	52	50	54	42	50	32	46	64	38	47	35	36	66	50	45
ENSG00000078401	EDN1	17	25	21	21	19	39	37	10	23	21	29	19	31	28	37	26	20	42	31	24	19	28	31	32	39	28	26	24	33	39
ENSG00000078403	MLLT10	267	233	235	240	332	239	244	339	220	266	299	291	274	244	245	183	237	246	258	256	185	182	226	241	223	255	255	294	261	274
ENSG00000078487	ZCWPW1	38	37	24	31	8	28	33	44	35	42	42	55	30	40	37	27	27	34	43	29	27	25	25	19	26	34	34	53	19	33
ENSG00000078549	ADCYAP1R1	1	7	0	10	0	1	1	10	3	2	1	3	5	1	6	7	8	5	1	5	6	4	6	5	7	5	7	6	9	2
ENSG00000078579	FGF20	3	1	7	1	0	0	2	3	4	1	4	2	2	3	0	2	6	1	1	1	0	1	2	3	2	0	2	1	1	3
ENSG00000078589	P2RY10	0	0	0	0	0	0	0	0	0	0	0	0	0	0	0	0	0	0	0	0	0	0	1	0	0	0	0	0	0	0
ENSG00000078596	ITM2A	1	0	0	0	0	2	0	0	0	0	2	2	1	4	0	1	1	3	1	1	0	3	0	0	1	2	4	2	0	1
ENSG00000078618	NRDC	930	956	936	851	1072	928	852	1091	534	906	1028	1171	1135	978	1027	739	994	1064	798	907	532	732	926	1060	962	949	1114	1035	1193	1064
ENSG00000078668	VDAC3	768	775	805	806	768	770	821	803	869	936	927	868	724	751	741	802	756	811	829	873	928	878	805	825	802	872	836	789	800	906
ENSG00000078674	PCM1	819	934	677	645	587	565	696	881	634	934	1099	1016	818	941	640	385	596	699	747	843	655	505	650	602	743	856	972	1282	912	837
ENSG00000078687	TNRC6C	33	41	45	36	10	37	28	40	31	30	35	30	46	39	41	35	44	35	41	37	31	38	32	30	42	28	29	37	39	30
ENSG00000078699	CBFA2T2	50	75	62	62	86	45	68	73	56	51	57	58	75	61	61	55	74	60	57	50	51	69	60	97	57	49	55	80	72	74
ENSG00000078725	BRINP1	52	57	53	51	100	62	58	40	60	64	63	53	72	65	78	52	73	49	64	59	52	66	44	39	64	68	56	101	77	56
ENSG00000078747	ITCH	1275	1237	1171	1195	952	1077	1094	1140	1162	1155	1138	1233	1089	1180	1070	966	1032	1150	1243	1091	1172	1030	1074	1054	942	1127	1103	1170	1165	1127
ENSG00000078795	PKD2L2	0	2	0	0	0	2	4	1	1	1	0	0	0	0	1	0	0	1	1	2	2	1	1	1	1	1	0	0	0	0
ENSG00000078804	TP53INP2	20	19	28	30	18	19	13	18	8	28	11	20	21	18	30	25	27	23	13	12	7	14	35	19	24	20	19	23	30	25
ENSG00000078808	SDF4	547	426	559	548	629	535	566	440	423	404	368	409	644	606	741	574	623	583	525	438	426	640	665	573	628	631	611	688	711	657
ENSG00000078814	MYH7B	2	5	4	0	0	1	2	3	2	5	2	1	4	2	1	2	4	3	2	1	0	0	2	2	0	1	4	4	4	2
ENSG00000078898	BPIFB2	0	0	0	0	0	0	0	0	0	0	0	0	0	0	1	0	0	0	0	0	0	0	0	0	0	0	0	0	0	0
ENSG00000078900	TP73	15	11	20	11	6	20	15	13	11	4	4	7	13	18	20	6	27	27	12	20	7	15	22	24	31	9	18	17	23	11
ENSG00000078902	TOLLIP	177	143	201	174	295	193	221	167	126	145	128	174	222	208	238	201	190	195	141	161	143	203	255	211	197	200	165	203	256	244
ENSG00000078967	UBE2D4	34	44	28	36	19	32	39	29	15	45	57	37	59	53	50	40	41	50	30	29	27	30	53	41	45	33	37	39	50	45
ENSG00000079101	CLUL1	14	8	7	15	0	3	9	6	8	5	9	4	10	4	10	9	5	10	13	1	13	8	5	7	8	9	11	12	6	15
ENSG00000079102	RUNX1T1	1	1	1	0	0	0	0	0	1	1	0	5	2	1	0	0	0	2	0	0	0	3	0	2	1	1	0	0	3	1
ENSG00000079112	CDH17	0	0	0	0	0	0	0	0	0	0	0	0	0	0	0	0	0	0	0	0	0	0	4	1	0	0	0	0	0	0
ENSG00000079134	THOC1	304	306	320	287	238	320	306	352	344	402	354	358	296	287	254	246	252	315	328	302	342	243	275	269	274	315	328	285	291	310
ENSG00000079150	FKBP7	133	148	142	185	121	139	135	176	185	171	226	143	130	153	147	154	151	174	159	150	171	125	176	122	133	158	148	152	156	158
ENSG00000079156	OSBPL6	40	43	36	50	50	37	41	45	22	29	45	52	43	54	39	39	42	34	25	45	26	46	45	55	41	36	41	51	47	72
ENSG00000079215	SLC1A3	460	502	462	477	405	505	451	529	448	459	546	540	443	513	427	353	470	500	507	545	532	408	513	433	465	531	540	504	461	489
ENSG00000079246	XRCC5	6278	6901	6339	6721	5907	6361	6683	6985	7678	6064	6141	6102	5908	6472	5623	5410	6066	6127	7201	7185	7735	6113	6386	5958	5867	6684	6355	6368	6385	6480
ENSG00000079263	SP140	40	32	31	24	7	44	28	35	39	33	41	43	32	23	26	19	18	16	13	24	19	37	26	26	20	28	27	33	33	24
ENSG00000079277	MKNK1	10	21	11	12	24	4	1	21	4	9	10	9	11	7	4	7	15	10	15	11	14	14	12	10	9	10	12	10	16	10
ENSG00000079308	TNS1	62	55	65	40	29	61	48	50	36	50	62	35	49	51	71	54	67	82	30	44	47	52	43	57	58	46	66	65	81	68
ENSG00000079313	REXO1	6	6	13	11	8	11	7	15	3	5	5	1	13	8	9	9	12	8	5	8	7	11	20	11	16	13	12	12	20	9
ENSG00000079332	SAR1A	1222	1231	1238	1315	1175	1253	1219	1345	1179	1311	1423	1312	1143	1205	1145	1167	1263	1229	1276	1432	1228	1172	1212	1090	1189	1276	1190	1219	1153	1235
ENSG00000079335	CDC14A	76	99	73	85	86	70	62	63	77	77	60	63	93	103	99	83	71	67	101	74	100	100	101	65	70	84	87	117	77	102
ENSG00000079337	RAPGEF3	10	12	23	24	22	18	16	24	25	11	15	21	11	22	24	20	17	29	15	12	12	15	18	23	32	20	18	16	22	11
ENSG00000079385	CEACAM1	2	2	2	1	0	2	2	8	0	5	2	3	4	3	8	6	3	1	4	4	2	4	8	11	8	4	5	2	4	9
ENSG00000079387	SENP1	277	337	314	310	359	301	304	400	322	306	337	317	305	288	288	267	281	308	329	414	252	263	281	289	254	326	292	344	253	331
ENSG00000079393	DUSP13	0	0	0	0	0	0	0	0	1	0	0	0	1	0	1	0	1	0	0	0	1	2	3	0	1	3	0	2	0	0
ENSG00000079432	CIC	33	36	36	35	72	49	44	51	49	21	23	22	52	40	40	54	55	56	27	37	32	56	35	49	57	44	48	46	53	41
ENSG00000079435	LIPE	21	23	19	22	26	27	28	44	13	10	18	17	30	28	40	32	23	30	22	30	20	26	40	21	36	26	29	19	24	23
ENSG00000079459	FDFT1	740	833	747	835	836	874	779	845	593	635	824	746	666	680	656	761	764	816	870	937	640	689	804	717	740	804	687	653	702	701
ENSG00000079462	PAFAH1B3	434	395	466	437	565	454	422	246	529	408	368	336	473	457	545	555	514	487	362	377	490	566	512	454	486	426	416	456	520	462
ENSG00000079482	OPHN1	105	112	84	123	73	86	83	129	68	79	117	94	103	80	94	73	92	113	91	86	57	83	103	111	69	109	107	129	120	90
ENSG00000079557	AFM	0	0	0	0	0	0	0	0	0	0	2	0	0	0	0	0	0	0	0	0	0	0	0	0	0	0	0	0	0	0
ENSG00000079616	KIF22	553	507	496	578	649	527	518	530	506	369	363	384	486	475	475	544	539	506	551	495	533	509	535	493	514	513	422	506	466	533
ENSG00000079689	SCGN	0	1	0	0	0	0	0	0	0	0	0	0	0	0	0	0	0	0	0	0	0	0	0	0	0	0	0	0	0	0
ENSG00000079691	CARMIL1	199	209	187	183	227	146	197	195	171	212	214	238	213	230	197	153	205	158	159	178	153	153	163	175	187	169	201	273	200	207
ENSG00000079739	PGM1	489	548	572	467	719	463	498	404	423	371	406	379	683	595	639	550	543	606	449	437	454	643	629	479	572	426	458	616	682	673
ENSG00000079785	DDX1	931	943	862	812	938	918	948	1192	456	863	967	1147	842	912	825	621	821	864	964	945	407	598	791	877	929	968	1034	913	887	1047
ENSG00000079805	DNM2	230	251	265	238	324	238	216	229	194	143	151	187	266	257	304	235	279	254	225	237	155	228	259	227	246	272	230	278	311	268
ENSG00000079819	EPB41L2	280	231	232	225	151	227	198	305	107	203	324	330	298	225	312	143	283	272	227	185	108	158	226	242	218	229	281	384	365	344
ENSG00000079841	RIMS1	16	34	24	32	46	21	24	25	9	16	25	18	30	18	18	27	20	26	14	22	27	27	13	12	21	33	16	18	22	23
ENSG00000079931	MOXD1	146	186	141	166	115	160	161	227	152	169	166	166	158	157	148	150	126	147	185	158	148	142	170	157	140	156	156	201	144	171
ENSG00000079950	STX7	377	373	315	427	348	353	400	447	310	346	398	377	377	373	367	303	347	336	403	344	291	323	318	361	339	381	328	359	372	382
ENSG00000079974	RABL2B	47	55	78	38	56	66	55	54	27	20	56	53	60	59	83	50	61	54	45	41	16	56	77	60	54	58	61	48	64	68
ENSG00000079999	KEAP1	364	260	367	335	421	295	368	242	294	198	213	223	367	363	349	365	320	329	262	238	283	350	377	311	357	321	266	408	404	403
ENSG00000080007	DDX43	62	85	48	76	30	62	55	53	64	104	69	63	83	67	69	61	57	49	78	74	80	46	53	62	53	70	56	63	80	73
ENSG00000080031	PTPRH	7	10	8	3	0	9	13	5	2	7	11	5	9	10	13	6	6	11	5	5	4	6	6	9	5	6	5	7	11	3
ENSG00000080166	DCT	0	0	0	0	0	1	0	0	0	3	0	0	2	1	0	0	0	0	5	1	0	0	2	0	0	0	0	0	0	0
ENSG00000080189	SLC35C2	613	501	574	590	605	540	479	489	601	499	500	542	604	559	584	619	604	630	530	553	614	674	649	596	622	565	560	574	700	574
ENSG00000080200	CRYBG3	321	319	263	228	184	245	262	374	262	344	459	416	323	330	269	151	212	302	285	292	165	187	242	211	226	315	330	460	297	302
ENSG00000080224	EPHA6	25	27	39	19	49	37	28	38	34	35	39	37	28	24	28	36	34	26	34	42	35	19	26	36	46	25	46	37	33	29
ENSG00000080293	SCTR	1	0	0	0	0	0	0	0	1	0	0	0	1	1	0	0	0	0	0	0	0	0	0	0	0	0	0	0	0	0
ENSG00000080298	RFX3	138	138	114	122	59	133	125	161	80	127	135	158	155	145	113	86	122	117	107	135	65	105	117	136	130	99	142	130	111	163
ENSG00000080345	RIF1	1150	1078	838	872	684	813	954	1142	718	1115	1209	1224	901	983	798	519	777	854	1025	999	701	573	779	856	818	1050	1059	1189	985	929
ENSG00000080371	RAB21	216	191	207	181	210	189	169	182	165	180	158	194	197	210	176	173	234	191	197	184	151	185	133	195	160	169	196	213	216	223
ENSG00000080493	SLC4A4	10	20	20	27	5	19	28	27	12	28	11	21	17	29	17	14	15	11	22	25	7	13	24	34	14	19	21	31	19	17
ENSG00000080503	SMARCA2	139	130	139	129	35	114	107	119	89	99	113	132	167	147	126	65	119	131	110	87	86	119	114	104	91	134	142	167	165	107
ENSG00000080511	RDH8	0	0	0	0	0	0	0	0	0	0	3	0	0	0	0	0	0	0	1	0	0	1	0	0	0	1	0	0	0	0
ENSG00000080546	SESN1	219	209	190	218	254	190	258	252	193	177	205	174	187	215	159	232	176	182	211	219	224	186	206	215	187	185	182	182	167	227
ENSG00000080561	MID2	30	46	41	55	56	36	50	76	41	51	39	67	37	36	54	41	35	47	60	58	39	38	53	43	54	51	46	41	37	40
ENSG00000080572	PIH1D3	0	0	0	0	0	1	0	1	1	0	1	0	0	0	0	1	0	0	1	0	0	0	0	1	1	0	0	0	0	3
ENSG00000080573	COL5A3	0	1	4	0	0	0	0	1	2	0	3	1	0	1	2	0	1	2	3	0	0	0	7	0	3	0	3	0	2	3
ENSG00000080603	SRCAP	16	15	16	11	54	12	12	10	21	14	12	16	17	14	5	19	13	15	8	12	11	11	16	7	12	14	13	12	10	17
ENSG00000080608	PUM3	152	214	205	205	108	207	165	201	216	179	223	176	183	179	158	148	174	163	210	237	221	154	184	169	148	189	204	207	191	218
ENSG00000080644	CHRNA3	5	8	5	5	16	6	2	8	4	9	15	7	10	4	4	1	3	5	0	5	1	5	2	7	8	10	10	7	7	11
ENSG00000080709	KCNN2	3	3	2	3	3	3	8	0	10	8	1	1	1	6	1	5	3	3	2	2	1	7	3	7	3	1	6	3	5	2
ENSG00000080802	CNOT4	29	32	35	29	19	27	44	52	26	43	35	45	33	41	32	24	33	29	35	34	25	29	23	30	25	32	23	33	28	43
ENSG00000080815	PSEN1	969	972	1034	1012	923	968	887	1158	1014	1030	1148	1061	1109	1011	982	946	1058	1144	892	1030	878	933	1085	1034	956	984	1085	988	1027	1082
ENSG00000080819	CPOX	345	365	381	345	374	352	318	308	328	313	329	367	378	359	349	363	391	404	339	311	305	349	370	323	307	342	292	404	359	383
ENSG00000080822	CLDND1	769	814	917	835	806	842	683	814	868	815	911	801	753	766	755	845	874	912	822	860	813	752	904	860	836	860	824	807	794	805
ENSG00000080823	MOK	31	32	29	43	50	25	57	42	18	31	35	24	42	45	50	45	37	60	52	43	44	58	58	45	48	43	47	45	38	40
ENSG00000080824	HSP90AA1	3858	3578	4968	3308	3655	4496	2543	5296	2007	4111	4899	5457	4806	3617	4122	2570	4554	4951	2750	3118	1592	2761	3726	4623	4362	3969	5584	3958	5069	4837
ENSG00000080839	RBL1	345	366	370	314	237	271	329	336	361	275	234	253	346	359	308	297	278	384	351	328	426	265	302	272	240	332	322	345	299	359
ENSG00000080845	DLGAP4	49	61	60	41	43	56	55	50	46	35	35	54	67	54	76	45	54	58	49	52	49	64	47	51	59	58	47	64	85	59
ENSG00000080854	IGSF9B	14	3	4	3	0	6	4	2	1	11	3	2	3	5	10	3	10	5	4	3	9	8	8	2	4	8	11	4	12	6
ENSG00000080947	CROCCP3	10	9	4	9	6	6	10	6	4	5	8	5	9	7	12	11	8	8	8	8	11	4	11	8	6	5	8	5	12	6
ENSG00000080986	NDC80	1365	1360	1459	1346	1174	1361	1306	1523	1604	1525	1411	1329	1274	1249	1095	1057	1269	1282	1483	1400	1538	1197	1195	1201	1191	1422	1433	1354	1192	1261
ENSG00000081014	AP4E1	192	225	197	198	246	169	186	201	134	143	131	133	172	227	175	148	184	179	187	175	157	166	183	177	172	200	182	226	216	154
ENSG00000081019	RSBN1	423	396	358	409	244	366	401	410	211	344	391	419	397	451	380	366	353	387	396	425	210	276	360	419	402	358	374	458	402	440
ENSG00000081026	MAGI3	179	197	135	144	149	139	161	155	137	133	167	160	151	198	141	113	137	153	144	157	139	133	125	145	144	176	150	219	160	180
ENSG00000081041	CXCL2	0	0	0	0	0	0	0	0	0	0	0	0	0	0	0	0	0	0	0	0	0	0	0	0	0	0	0	0	0	1
ENSG00000081051	AFP	0	0	1	0	0	1	1	0	1	7	2	0	4	1	2	3	0	4	0	0	0	0	1	3	0	1	2	0	2	0
ENSG00000081052	COL4A4	5	10	2	11	9	3	6	5	8	4	4	4	4	4	7	3	7	8	8	2	8	11	11	7	8	11	4	9	8	14
ENSG00000081059	TCF7	0	0	0	0	0	0	0	0	0	2	0	0	0	0	0	0	1	0	0	0	0	1	0	0	0	0	0	0	0	0
ENSG00000081087	OSTM1	343	326	293	347	323	320	356	307	349	385	385	379	274	337	252	316	296	313	387	405	345	291	344	345	292	340	291	292	324	275
ENSG00000081138	CDH7	4	6	7	9	0	4	6	8	5	10	7	14	7	3	8	3	6	9	6	10	4	4	12	9	6	12	4	7	13	7
ENSG00000081148	IMPG2	30	17	26	9	0	12	9	16	21	15	10	3	11	20	18	20	20	15	13	18	16	25	7	15	17	20	17	16	7	21
ENSG00000081154	PCNP	865	928	825	705	679	641	811	741	410	565	637	701	935	857	837	725	822	854	730	675	437	610	645	750	673	697	618	953	817	840
ENSG00000081177	EXD2	216	228	200	225	163	261	199	220	190	260	263	276	222	259	193	150	223	224	227	208	222	188	214	192	222	242	203	241	255	227
ENSG00000081181	ARG2	85	82	99	111	115	129	84	69	112	97	89	101	109	116	89	102	84	87	106	85	107	113	130	115	116	119	94	111	145	111
ENSG00000081189	MEF2C	10	15	6	9	9	15	7	10	10	17	11	16	11	9	8	12	23	15	18	23	11	8	17	24	22	22	11	15	14	12
ENSG00000081237	PTPRC	4	1	5	1	0	3	1	6	9	0	5	2	8	3	4	2	1	8	1	4	1	1	0	2	4	2	5	4	3	5
ENSG00000081248	CACNA1S	2	0	0	0	0	0	0	0	0	0	0	0	0	0	1	0	2	0	0	0	0	1	0	0	0	0	0	0	0	0
ENSG00000081277	PKP1	0	0	0	1	0	0	0	0	0	0	0	1	0	0	0	0	0	2	0	1	0	0	0	0	0	1	0	0	0	0
ENSG00000081307	UBA5	151	162	149	134	108	126	110	123	97	124	134	145	146	150	125	94	155	162	117	114	91	104	105	153	144	137	141	183	174	171
ENSG00000081320	STK17B	570	596	529	543	362	461	489	517	590	429	416	428	499	607	432	575	464	465	616	617	525	501	477	481	449	523	482	519	461	528
ENSG00000081377	CDC14B	294	258	291	327	243	282	263	252	340	209	243	269	258	233	215	253	232	260	231	251	247	270	230	244	262	236	228	231	218	307
ENSG00000081386	ZNF510	224	259	211	242	151	183	226	314	264	298	302	308	224	249	209	138	177	222	267	265	195	182	190	190	214	239	263	283	230	239
ENSG00000081479	LRP2	1	0	0	1	0	2	1	1	1	2	1	5	0	2	0	2	1	0	0	1	1	0	0	0	0	0	0	1	0	0
ENSG00000081665	ZNF506	0	0	0	0	0	0	3	0	0	0	0	0	0	0	0	0	0	0	0	0	0	0	0	0	0	0	0	0	0	0
ENSG00000081692	JMJD4	153	139	113	133	247	154	133	124	135	94	97	103	121	134	124	173	151	127	125	128	193	205	152	131	159	109	89	138	152	169
ENSG00000081721	DUSP12	189	145	198	184	122	153	180	140	218	178	161	173	167	140	169	163	160	156	198	180	244	159	195	174	194	172	165	155	173	161
ENSG00000081760	AACS	256	202	267	232	249	225	213	240	224	268	203	241	242	244	274	259	233	244	198	170	249	256	232	242	263	233	237	239	279	270
ENSG00000081791	KIAA0141	332	334	299	344	323	323	378	332	319	301	407	340	376	366	330	381	313	385	317	343	356	364	411	363	322	430	339	356	396	342
ENSG00000081800	SLC13A1	0	0	0	0	0	0	0	0	0	0	1	0	0	0	0	0	0	0	0	0	0	0	0	0	0	0	0	0	0	0
ENSG00000081803	CADPS2	185	205	184	216	200	170	169	180	201	173	191	170	196	234	166	153	181	192	211	207	193	186	190	150	195	203	199	240	190	226
ENSG00000081818	PCDHB4	1	2	7	1	7	4	4	0	4	7	2	7	6	1	7	6	7	6	1	2	3	9	11	6	5	5	5	4	6	6
ENSG00000081842	PCDHA6	41	44	53	58	74	71	60	55	44	47	68	52	64	74	70	80	78	68	84	62	54	62	60	77	74	59	64	70	51	61
ENSG00000081853	PCDHGA2	7	3	2	3	6	4	2	2	0	4	2	8	3	3	1	0	2	1	0	1	1	1	5	3	6	1	1	1	0	2
ENSG00000081870	HSPB11	209	199	223	178	253	197	181	195	262	236	250	250	197	180	219	159	209	191	195	240	216	182	208	187	182	207	238	220	186	164
ENSG00000081913	PHLPP1	14	21	26	17	58	19	24	31	20	8	8	18	19	12	33	20	29	21	10	11	15	25	26	21	16	27	23	30	26	22
ENSG00000081923	ATP8B1	4	2	5	6	0	1	2	3	2	1	0	2	4	1	0	2	2	1	8	0	3	1	2	5	8	4	7	5	0	1
ENSG00000081985	IL12RB2	0	0	0	0	0	0	0	0	2	2	0	0	0	0	0	0	0	0	0	0	0	0	0	0	0	0	2	0	1	1
ENSG00000082014	SMARCD3	116	100	114	106	68	103	92	88	84	103	79	74	100	104	147	80	99	103	101	94	84	127	117	91	114	71	111	114	121	117
ENSG00000082068	WDR70	378	373	354	387	337	386	393	406	503	456	527	498	413	423	378	339	432	386	397	441	451	419	459	443	375	508	414	476	389	419
ENSG00000082074	FYB1	0	0	0	0	0	0	0	0	1	1	0	0	0	0	1	0	0	0	1	3	0	0	0	0	0	1	0	0	0	1
ENSG00000082126	MPP4	1	0	2	1	0	0	0	0	9	4	0	1	1	2	2	0	1	1	2	3	1	0	0	0	0	0	3	0	2	2
ENSG00000082146	STRADB	164	120	136	157	113	120	149	135	183	161	133	130	140	148	144	136	132	153	144	133	169	127	165	123	126	164	138	127	147	137
ENSG00000082153	BZW1	1325	1537	1366	1554	1444	1322	1417	1345	1521	1521	1573	1404	1129	1203	1253	1311	1426	1296	1692	1542	1563	1381	1372	1311	1315	1389	1395	1337	1421	1296
ENSG00000082175	PGR	2	1	0	0	0	0	1	0	0	2	8	1	4	1	1	0	1	1	0	0	2	0	0	0	0	1	0	5	0	0
ENSG00000082196	C1QTNF3	3	4	3	4	0	1	1	4	6	1	2	2	4	3	0	3	2	3	2	1	1	2	4	4	3	5	1	5	12	0
ENSG00000082212	ME2	449	468	446	445	443	363	414	471	434	409	415	436	410	464	437	402	403	438	419	414	348	341	376	371	371	430	381	434	432	490
ENSG00000082213	C5orf22	344	321	395	333	227	349	301	383	216	348	346	358	311	366	322	321	318	313	356	357	230	300	311	397	285	341	380	371	312	284
ENSG00000082258	CCNT2	638	672	604	639	418	533	647	779	492	651	635	662	555	582	475	427	552	638	662	698	500	453	502	549	567	631	621	625	550	590
ENSG00000082269	FAM135A	313	300	291	254	275	243	287	309	298	258	298	286	269	284	267	268	262	275	268	265	283	219	235	278	242	298	273	310	236	311
ENSG00000082293	COL19A1	3	1	0	1	0	1	1	0	1	0	2	0	4	0	1	0	0	1	0	0	2	1	1	5	2	1	2	0	2	1
ENSG00000082397	EPB41L3	127	145	134	118	118	121	85	132	95	145	131	128	122	136	145	81	102	138	131	122	109	94	133	101	157	137	154	185	133	159
ENSG00000082438	COBLL1	17	25	22	25	8	18	19	27	14	25	31	33	24	21	20	15	20	28	23	25	14	13	27	31	27	16	30	27	21	20
ENSG00000082458	DLG3	109	116	115	115	65	93	118	146	121	107	122	128	116	133	106	110	128	144	129	154	113	122	102	135	105	111	110	163	159	124
ENSG00000082482	KCNK2	8	13	13	10	8	9	8	13	9	19	10	16	10	10	5	9	16	21	7	19	4	13	6	13	10	9	8	9	18	11
ENSG00000082497	SERTAD4	138	128	134	146	77	147	110	125	84	115	124	158	126	145	117	114	135	145	139	160	68	64	86	126	92	131	138	151	157	143
ENSG00000082512	TRAF5	61	43	77	46	69	62	72	59	52	52	71	50	78	53	72	34	65	56	62	58	40	49	37	67	64	74	64	70	73	88
ENSG00000082515	MRPL22	151	183	250	226	244	216	192	177	204	227	182	216	198	183	176	208	259	226	163	210	200	226	211	194	213	162	239	229	186	211
ENSG00000082516	GEMIN5	302	306	273	267	230	252	255	268	245	243	253	306	328	340	336	197	282	291	267	269	231	280	302	285	270	292	277	393	362	340
ENSG00000082556	OPRK1	26	30	15	31	22	23	18	23	14	14	25	32	40	43	24	22	31	36	17	26	27	21	23	31	18	40	14	30	29	37
ENSG00000082641	NFE2L1	826	778	750	721	822	742	676	836	490	654	759	825	837	757	947	597	845	871	670	733	450	764	815	859	852	871	989	1035	1009	867
ENSG00000082684	SEMA5B	0	0	0	0	0	2	0	0	0	0	0	0	0	0	0	0	0	0	0	0	0	0	1	0	0	0	0	0	0	0
ENSG00000082701	GSK3B	513	546	564	557	483	510	486	626	341	482	603	581	473	480	511	420	504	488	512	527	394	445	523	453	522	546	534	576	561	529
ENSG00000082781	ITGB5	2555	2269	2344	2488	2397	2352	2365	2287	2281	1805	1934	2140	2760	2505	3060	2434	2710	2625	2197	2066	2024	2684	2735	2611	2904	2449	2573	2892	3240	2826
ENSG00000082805	ERC1	472	388	411	385	333	401	351	482	368	360	435	423	435	383	366	333	359	416	337	372	292	289	345	389	351	343	386	453	433	432
ENSG00000082898	XPO1	4766	4945	4354	4499	3499	3911	4566	5000	3860	4247	4326	4389	3776	4198	3465	3868	4003	4313	4514	4544	3603	3415	3879	4018	3617	4251	4128	4205	3750	4054
ENSG00000082996	RNF13	388	365	374	340	400	327	401	412	460	421	397	385	333	354	359	368	393	361	395	443	390	351	337	352	385	373	325	403	376	391
ENSG00000083067	TRPM3	5	9	4	9	17	7	5	5	4	8	7	11	12	5	8	3	10	10	6	12	11	4	10	8	11	17	11	19	2	5
ENSG00000083093	PALB2	179	179	131	175	92	186	192	249	144	172	209	226	171	198	162	96	154	180	194	210	118	128	180	166	152	183	173	232	174	183
ENSG00000083097	DOPEY1	120	94	98	82	28	75	87	118	91	124	133	102	89	124	69	61	71	103	98	130	108	54	85	90	95	118	106	84	88	109
ENSG00000083099	LYRM2	169	218	169	181	146	187	171	213	172	168	165	156	172	193	172	157	192	211	219	191	181	155	191	191	171	200	188	257	193	191
ENSG00000083123	BCKDHB	92	78	100	67	65	81	74	109	74	72	101	96	96	89	98	107	74	93	86	98	86	83	99	82	89	88	84	87	82	81
ENSG00000083168	KAT6A	295	324	244	258	195	219	254	315	224	233	305	307	298	291	296	237	272	311	261	292	219	228	242	282	228	253	283	387	328	340
ENSG00000083223	ZCCHC6	248	261	194	211	306	230	215	309	168	289	319	309	231	264	210	160	208	233	225	216	171	162	187	198	230	261	270	293	230	259
ENSG00000083290	ULK2	50	47	34	43	10	40	44	48	39	34	27	43	53	45	37	31	36	43	30	50	24	37	37	33	45	35	41	46	48	39
ENSG00000083307	GRHL2	0	0	0	1	0	0	0	0	3	0	0	0	0	0	0	0	0	0	0	0	0	1	0	0	1	0	0	0	0	2
ENSG00000083312	TNPO1	3589	3755	3173	3538	2901	3212	3629	3718	3173	3160	3196	3377	2971	3292	2722	3081	3057	3250	3886	3965	3283	2829	3000	3177	3017	3511	3081	3431	3084	3212
ENSG00000083444	PLOD1	827	816	833	662	658	804	747	655	459	452	667	698	874	774	878	698	861	859	663	605	511	778	811	792	843	727	799	875	981	823
ENSG00000083454	P2RX5	0	2	12	2	13	3	3	3	1	6	7	2	5	11	2	7	3	6	7	6	3	4	4	4	2	9	6	4	13	5
ENSG00000083457	ITGAE	70	84	64	70	139	94	70	89	70	60	78	68	62	71	77	54	87	65	66	74	69	74	84	96	74	66	92	71	57	64
ENSG00000083520	DIS3	490	518	487	484	428	473	469	551	481	471	431	447	508	546	468	380	494	495	568	521	524	409	533	453	495	556	488	547	540	500
ENSG00000083535	PIBF1	127	155	128	139	83	137	113	138	181	244	193	152	122	136	97	70	124	124	133	146	161	100	117	116	115	171	159	180	158	151
ENSG00000083544	TDRD3	131	163	169	176	165	133	113	152	110	163	176	177	154	160	155	134	139	174	190	151	134	150	153	150	163	139	187	165	153	100
ENSG00000083635	NUFIP1	57	63	63	69	3	34	58	45	63	28	16	23	50	57	65	49	66	63	48	36	41	44	63	37	32	37	62	69	73	49
ENSG00000083642	PDS5B	304	330	320	309	235	333	270	430	230	348	409	389	365	283	294	232	355	346	291	296	220	175	245	360	247	306	353	301	292	338
ENSG00000083720	OXCT1	502	462	475	472	394	439	420	506	392	532	457	524	437	463	389	359	422	416	462	433	473	404	372	442	423	460	464	397	408	475
ENSG00000083750	RRAGB	85	83	81	71	80	98	98	118	110	105	121	117	69	83	80	72	92	72	94	110	105	93	97	85	93	109	86	72	75	92
ENSG00000083782	EPYC	19	13	11	10	5	16	6	14	15	36	13	27	22	14	11	6	13	15	6	16	7	11	11	16	10	12	6	13	12	13
ENSG00000083799	CYLD	405	374	392	443	370	340	394	441	385	408	438	400	391	391	379	393	349	391	433	465	330	328	385	403	424	423	416	351	373	408
ENSG00000083807	SLC27A5	47	31	47	38	107	49	53	45	30	44	46	36	46	44	51	41	61	41	19	34	49	38	50	45	41	54	48	42	38	26
ENSG00000083812	ZNF324	50	57	62	53	38	60	48	58	54	37	42	48	57	57	49	56	57	40	47	55	35	71	65	50	50	51	38	60	85	54
ENSG00000083814	ZNF671	77	84	85	68	92	75	86	71	77	86	72	70	82	78	52	83	73	58	81	78	81	97	68	83	91	93	69	98	87	77
ENSG00000083817	ZNF416	82	114	85	104	66	91	91	73	88	61	92	105	104	106	81	107	86	82	90	104	88	91	97	73	102	101	71	91	88	88
ENSG00000083828	ZNF586	72	86	73	67	91	94	58	79	90	73	42	51	80	106	77	73	67	70	84	81	105	63	70	79	65	69	66	71	63	78
ENSG00000083838	ZNF446	33	12	16	24	5	23	15	9	32	15	8	16	22	17	21	24	29	18	16	15	36	31	28	31	27	22	17	21	16	31
ENSG00000083844	ZNF264	206	259	187	255	103	191	260	234	186	122	113	133	206	197	192	209	164	216	174	189	160	206	220	169	185	210	176	272	232	226
ENSG00000083845	RPS5	7454	7498	7439	8012	8641	8142	8384	7707	9055	8152	7924	8274	8320	8027	7435	8922	7408	7458	7347	7784	9235	8181	8338	8471	8835	7964	6953	6893	7671	7647
ENSG00000083857	FAT1	2981	2847	2661	2935	2548	2616	2946	3281	3101	3128	3433	3241	3120	3320	2689	2268	2302	2656	2883	3093	2846	2352	2687	2552	2467	2840	2699	3248	3125	3209
ENSG00000083896	YTHDC1	349	353	334	352	342	303	331	342	299	346	312	393	375	374	378	262	327	391	319	353	217	291	397	324	318	420	435	515	450	444
ENSG00000083937	CHMP2B	531	606	574	596	543	540	553	525	597	584	680	552	637	613	549	520	554	559	560	541	611	521	514	503	500	584	526	614	662	690
ENSG00000084070	SMAP2	134	115	120	108	120	120	121	116	57	81	112	105	149	114	130	131	137	144	89	108	81	135	133	122	106	116	112	147	157	127
ENSG00000084072	PPIE	469	449	409	427	541	445	460	414	400	435	479	474	382	415	376	414	442	398	451	421	439	437	410	440	490	411	419	352	369	387
ENSG00000084073	ZMPSTE24	723	687	607	769	515	701	653	765	623	704	821	720	596	647	680	588	647	708	718	767	644	637	639	677	627	787	696	742	716	663
ENSG00000084090	STARD7	1854	1854	1966	1860	1943	1826	1820	1856	1511	1606	1625	1640	1629	1807	1833	1939	1797	1807	1790	1820	1657	1782	1819	1834	1653	1876	1781	1875	1979	1961
ENSG00000084092	NOA1	276	260	335	286	272	376	367	344	277	259	305	261	381	354	326	330	327	294	327	339	218	327	341	293	351	366	344	447	348	330
ENSG00000084093	REST	664	701	580	620	521	640	634	767	391	626	799	780	714	697	601	361	587	644	672	669	391	428	604	667	630	734	666	885	744	650
ENSG00000084110	HAL	1	0	0	0	0	2	0	0	0	0	0	2	2	2	2	0	0	0	0	0	0	0	1	0	0	1	1	2	0	0
ENSG00000084112	SSH1	112	96	124	109	83	104	81	81	70	69	75	100	135	116	126	77	113	100	72	91	72	68	102	133	135	79	112	130	130	160
ENSG00000084207	GSTP1	3233	3158	3404	3497	4326	3359	3458	3195	4025	3457	3391	3227	3912	3619	3707	3773	3799	3623	3216	3524	4161	4347	4037	3956	3753	3383	3386	3369	3874	3760
ENSG00000084234	APLP2	1526	1493	1488	1599	1651	1690	1446	1399	1516	2031	2323	2236	1671	1760	1733	1234	1686	1723	1505	1648	1386	1426	1837	1620	1770	1785	2026	2077	1976	1873
ENSG00000084444	FAM234B	128	132	140	196	186	145	121	125	139	134	175	147	158	142	139	109	136	131	131	114	135	128	132	126	132	124	128	156	148	137
ENSG00000084453	SLCO1A2	34	30	27	21	8	30	35	47	20	44	50	34	25	34	28	39	41	25	41	18	16	31	43	24	28	48	35	34	32	25
ENSG00000084463	WBP11	393	300	407	366	388	397	278	293	238	314	353	414	466	387	447	277	388	434	290	314	237	356	369	378	341	333	422	444	527	397
ENSG00000084623	EIF3I	1567	1671	1701	1557	1716	1591	1612	1386	1800	1162	1176	1225	2151	2199	2074	1986	1735	1771	1520	1453	1754	1956	1840	1757	1538	1539	1376	1885	2094	2048
ENSG00000084628	NKAIN1	0	1	1	0	0	1	0	0	0	0	0	0	0	0	0	2	0	0	0	0	0	2	0	1	0	1	1	0	0	3
ENSG00000084636	COL16A1	67	54	37	65	43	59	41	41	46	29	13	36	70	47	62	41	73	40	47	54	48	69	61	52	55	51	74	78	61	58
ENSG00000084652	TXLNA	812	726	735	709	627	694	749	677	612	601	680	560	809	904	832	696	736	819	641	723	782	804	791	619	687	674	688	928	934	837
ENSG00000084674	APOB	9	6	2	6	0	6	16	17	3	16	22	6	1	10	6	7	8	7	9	6	10	2	4	7	12	7	9	11	9	5
ENSG00000084676	NCOA1	283	236	260	230	57	206	165	268	150	200	266	272	257	272	213	153	207	212	212	227	175	188	187	214	219	204	237	305	260	218
ENSG00000084693	AGBL5	520	525	505	513	587	504	574	559	606	468	523	563	648	665	604	535	541	595	461	536	575	578	541	599	548	548	517	647	669	556
ENSG00000084710	EFR3B	27	32	24	29	36	18	17	14	18	14	13	16	25	26	26	23	32	29	14	18	17	20	10	14	29	22	10	32	35	24
ENSG00000084731	KIF3C	72	87	63	66	65	67	69	77	26	42	43	59	80	85	93	68	58	68	42	56	27	101	91	79	66	59	69	88	118	82
ENSG00000084733	RAB10	1632	1549	1620	1597	1738	1775	1778	1785	1628	1768	1683	1810	1574	1799	1548	1554	1636	1624	1643	1743	1562	1487	1734	1658	1538	1813	1474	1728	1652	1656
ENSG00000084734	GCKR	0	0	0	0	0	0	0	0	0	0	0	0	0	0	0	0	0	0	0	0	0	0	1	0	0	0	0	1	0	0
ENSG00000084754	HADHA	1754	1749	1767	1804	1861	1976	1784	2031	1837	2211	2462	2430	2216	2164	1993	1293	1653	1837	1742	1926	1671	1583	1955	1930	1918	2036	1925	2224	2086	1970
ENSG00000084764	MAPRE3	25	17	20	24	24	20	10	13	6	7	7	14	24	16	16	18	18	22	15	22	9	17	19	19	13	15	14	24	17	21
ENSG00000084774	CAD	280	246	224	211	159	213	144	173	137	120	167	167	254	228	358	240	312	279	160	170	135	285	313	303	300	230	260	279	385	301
ENSG00000085063	CD59	1824	1993	2053	2172	1915	2062	2128	1897	2321	2272	2299	2402	2006	2034	1948	2014	1819	2011	2109	2140	2254	2091	2002	2151	2164	2296	2219	2127	2205	2259
ENSG00000085117	CD82	228	204	205	173	167	178	220	191	56	136	127	138	220	217	188	176	222	187	181	188	52	162	171	193	181	152	163	189	186	211
ENSG00000085185	BCORL1	0	7	5	2	0	3	6	6	2	1	4	11	5	11	8	3	7	9	3	5	2	5	4	2	6	11	7	1	13	9
ENSG00000085224	ATRX	2663	2822	2420	2676	1845	2214	2491	2864	2187	2798	2803	2846	2317	2578	2206	2045	2205	2358	2693	2925	2075	2011	2286	2484	2159	2705	2465	2789	2370	2647
ENSG00000085231	AK6	208	207	248	219	162	213	207	199	235	238	274	232	192	181	186	187	174	194	183	204	225	147	162	193	191	183	263	157	181	182
ENSG00000085265	FCN1	1	0	0	0	0	0	0	0	0	0	0	0	0	0	0	0	0	0	0	0	0	3	0	1	0	0	0	0	0	0
ENSG00000085274	MYNN	174	181	123	149	109	154	155	160	173	168	147	176	157	129	94	133	123	160	185	147	180	131	132	122	133	160	144	129	138	131
ENSG00000085276	MECOM	163	176	160	162	117	169	202	178	174	200	216	218	173	218	147	124	156	185	161	216	177	136	164	179	155	193	174	228	155	193
ENSG00000085365	SCAMP1	961	1008	919	994	841	871	962	1078	1171	943	943	956	903	1022	855	888	865	907	967	987	919	763	867	843	850	990	844	1045	940	988
ENSG00000085377	PREP	135	173	164	126	285	153	146	123	81	116	157	140	186	162	176	162	193	138	119	112	84	150	186	152	151	137	166	190	200	149
ENSG00000085382	HACE1	158	166	132	163	152	131	167	139	145	163	125	154	131	154	130	157	129	123	155	146	149	120	172	113	117	145	114	120	148	175
ENSG00000085415	SEH1L	1152	1025	1220	1206	1159	1183	1141	1198	906	1181	1153	1275	1217	1123	1098	1164	1153	1183	1151	1195	957	1050	1160	1171	1230	1143	1160	1170	1189	1350
ENSG00000085433	WDR47	171	186	138	170	120	157	161	168	171	141	190	151	141	163	130	136	171	170	158	162	133	127	140	174	140	184	127	171	162	144
ENSG00000085449	WDFY1	884	830	740	784	629	760	846	890	868	779	793	705	702	804	678	681	669	767	892	805	809	670	766	757	711	824	744	855	750	814
ENSG00000085465	OVGP1	0	4	4	0	1	5	0	7	1	2	4	2	2	4	2	1	3	3	0	1	1	0	1	0	0	2	3	1	0	1
ENSG00000085491	SLC25A24	640	719	622	720	646	697	628	661	773	705	692	658	624	609	578	672	623	716	732	746	693	612	640	636	606	695	666	600	662	620
ENSG00000085511	MAP3K4	597	629	550	605	510	536	625	550	689	615	531	594	517	600	505	530	572	549	589	587	649	513	565	500	512	602	541	643	602	561
ENSG00000085514	PILRA	1	1	0	3	0	1	0	3	0	3	1	2	0	0	0	2	2	0	1	0	0	0	0	0	3	2	1	0	5	1
ENSG00000085552	IGSF9	21	16	23	26	72	26	13	13	9	11	19	24	15	32	38	24	25	27	20	20	15	23	37	17	27	21	24	9	19	27
ENSG00000085563	ABCB1	51	54	32	48	14	55	49	55	40	50	60	57	44	46	31	32	45	41	61	60	43	33	31	42	61	43	46	48	28	34
ENSG00000085644	ZNF213	12	11	19	14	19	21	15	31	10	9	15	12	14	16	23	21	15	26	19	17	15	24	21	11	24	19	21	17	18	11
ENSG00000085662	AKR1B1	695	684	768	706	815	697	667	747	520	671	706	773	741	664	677	624	732	727	570	673	555	656	701	815	787	678	611	661	689	723
ENSG00000085719	CPNE3	1513	1560	1382	1431	1104	1160	1409	1428	1046	1219	1274	1344	1269	1523	1310	1338	1242	1356	1401	1560	1101	1198	1343	1299	1279	1326	1230	1393	1407	1382
ENSG00000085721	RRN3	375	400	337	427	374	396	388	398	387	402	397	378	345	382	343	312	363	413	416	414	424	325	315	369	329	380	358	324	386	360
ENSG00000085733	CTTN	620	601	556	591	390	674	583	668	559	594	671	635	627	605	623	554	643	605	686	589	571	616	686	673	644	679	663	738	735	652
ENSG00000085741	WNT11	2	8	1	4	17	8	3	3	4	0	8	3	1	4	7	5	4	5	3	1	5	6	2	2	8	2	3	12	1	5
ENSG00000085760	MTIF2	323	333	331	298	273	350	365	352	405	468	471	364	293	379	301	247	283	324	355	349	374	284	329	292	321	369	385	414	396	356
ENSG00000085788	DDHD2	436	414	447	484	344	477	437	449	496	502	506	462	404	446	488	412	427	395	478	454	418	446	444	432	439	492	432	480	487	468
ENSG00000085831	TTC39A	25	27	14	26	49	15	17	27	43	40	27	27	32	38	41	33	37	17	13	24	21	20	27	25	33	30	31	36	36	34
ENSG00000085832	EPS15	438	475	476	476	465	483	530	592	416	474	592	534	560	565	448	357	390	491	432	525	330	426	463	488	475	519	492	476	507	558
ENSG00000085840	ORC1	164	136	131	143	89	116	106	96	122	122	112	128	148	179	158	117	147	152	132	114	96	140	133	104	126	109	100	129	157	134
ENSG00000085871	MGST2	158	210	221	186	263	204	228	206	216	229	301	228	213	207	185	200	217	235	210	224	199	234	175	218	172	223	183	177	201	224
ENSG00000085872	CHERP	14	3	19	13	24	13	6	10	10	12	9	12	28	14	31	14	18	23	11	12	20	13	12	14	26	13	24	29	22	16
ENSG00000085978	ATG16L1	188	198	177	190	155	182	153	166	220	184	173	171	220	223	193	184	188	199	191	182	201	189	238	199	176	178	169	189	206	202
ENSG00000085982	USP40	224	259	291	232	239	228	238	275	225	245	275	255	218	241	227	192	239	285	244	265	243	202	238	271	231	223	246	281	246	246
ENSG00000085998	POMGNT1	994	887	911	891	862	931	925	815	805	709	736	781	876	874	965	1039	960	862	809	834	797	1020	994	863	916	854	811	877	942	901
ENSG00000085999	RAD54L	66	70	83	66	62	75	65	49	53	56	59	72	77	54	67	67	70	72	46	63	64	50	73	89	79	66	67	69	85	78
ENSG00000086015	MAST2	155	127	90	83	53	93	96	97	44	62	50	61	99	111	127	84	134	152	86	87	65	120	85	125	110	95	118	121	138	131
ENSG00000086061	DNAJA1	2414	2439	2622	2487	2168	2451	2270	2622	2242	2570	2739	2673	2223	2293	2239	2112	2437	2378	2491	2384	2008	2152	2346	2241	2196	2411	2633	2487	2419	2511
ENSG00000086062	B4GALT1	148	121	196	151	214	179	131	177	96	130	178	198	229	183	222	175	215	196	112	125	83	165	216	228	226	169	193	196	215	181
ENSG00000086065	CHMP5	1093	1181	1220	1165	1701	1144	1225	1128	1285	1212	1118	1077	1029	1089	937	1248	1153	1207	1218	1192	1272	1106	935	1098	1036	1214	1004	1006	1091	1043
ENSG00000086102	NFX1	240	180	224	166	264	210	198	224	161	243	235	266	230	242	213	152	208	214	172	198	150	200	183	198	195	195	246	252	255	206
ENSG00000086159	AQP6	0	0	1	0	0	0	3	0	2	0	0	0	0	0	0	0	0	0	0	0	0	0	0	0	0	1	0	1	0	0
ENSG00000086189	DIMT1	150	147	181	175	157	154	205	170	185	162	156	169	190	190	177	205	197	174	182	183	172	163	180	163	133	160	125	179	193	212
ENSG00000086200	IPO11	620	562	600	631	579	559	612	593	422	481	524	490	448	497	438	503	522	511	555	596	429	413	485	487	448	530	445	521	499	562
ENSG00000086205	FOLH1	25	23	23	17	25	23	35	22	21	29	35	36	14	23	13	20	23	27	32	29	34	15	43	20	18	36	31	19	24	22
ENSG00000086232	EIF2AK1	666	652	662	592	470	574	510	591	289	546	662	660	671	685	783	561	677	678	494	594	331	605	621	614	595	612	642	801	851	748
ENSG00000086288	NME8	7	5	4	2	0	1	3	6	3	9	0	2	1	3	5	5	3	5	3	3	4	1	0	3	6	6	8	3	1	9
ENSG00000086289	EPDR1	142	162	142	151	144	178	151	132	149	152	139	128	170	166	204	157	174	185	146	166	160	171	206	177	166	188	166	179	190	155
ENSG00000086300	SNX10	209	196	157	179	187	204	197	191	224	209	244	236	198	205	149	153	196	216	211	204	137	182	144	189	176	218	198	248	203	212
ENSG00000086475	SEPHS1	705	718	699	722	711	718	568	657	751	673	787	794	721	682	626	705	709	753	690	807	686	742	781	738	690	736	702	640	661	709
ENSG00000086504	MRPL28	653	643	674	725	861	764	719	686	787	676	665	789	755	768	730	841	694	672	679	721	742	781	818	751	824	713	690	666	735	674
ENSG00000086544	ITPKC	158	161	169	167	145	134	128	187	136	77	85	101	170	182	173	101	155	183	143	120	136	154	176	139	186	157	155	158	148	185
ENSG00000086548	CEACAM6	0	0	0	0	0	0	0	0	1	1	1	0	0	1	1	0	0	0	2	0	0	0	0	0	0	0	0	0	2	0
ENSG00000086570	FAT2	0	0	0	0	0	0	0	0	1	0	0	2	2	0	0	0	0	1	0	0	0	1	0	0	1	3	1	2	0	0
ENSG00000086589	RBM22	342	288	352	279	267	307	264	254	267	231	283	259	365	315	324	245	349	322	238	266	317	343	258	262	298	268	317	355	384	372
ENSG00000086598	TMED2	2113	2150	2237	2176	1849	1979	2100	2227	1997	2197	2247	2233	2016	2057	1900	2076	2058	2179	2166	2192	2016	1926	1999	1975	1846	2084	2116	1944	2072	2077
ENSG00000086619	ERO1B	71	52	44	48	44	48	66	69	46	58	64	46	54	50	55	43	32	60	52	56	30	55	56	52	33	55	54	60	53	79
ENSG00000086666	ZFAND6	675	744	829	781	704	688	753	802	765	863	843	693	694	754	679	715	730	740	801	831	812	687	709	718	701	755	675	733	650	807
ENSG00000086696	HSD17B2	3	0	2	3	3	0	0	0	0	2	3	5	3	1	1	2	1	1	1	0	3	2	0	1	0	3	1	7	3	3
ENSG00000086712	TXLNG	115	113	112	105	140	99	89	107	78	124	140	152	144	113	99	48	103	112	125	128	85	77	98	101	105	99	159	130	130	112
ENSG00000086717	PPEF1	3	1	1	3	0	1	0	10	0	1	3	0	3	0	3	1	0	0	2	5	4	2	1	2	2	0	0	0	2	2
ENSG00000086730	LAT2	155	178	155	232	275	172	200	199	167	172	191	201	228	217	220	188	185	177	205	170	156	204	183	214	242	182	194	218	234	227
ENSG00000086758	HUWE1	592	509	543	511	471	489	434	597	342	347	471	479	578	609	603	333	491	537	422	507	363	432	510	494	456	508	523	644	667	624
ENSG00000086827	ZW10	604	611	577	642	581	675	601	604	645	665	662	625	558	635	583	502	569	603	673	646	722	582	617	566	542	665	664	660	665	617
ENSG00000086848	ALG9	85	89	82	91	114	67	79	94	71	66	70	73	89	84	95	63	106	87	91	70	45	82	71	85	82	55	62	73	94	91
ENSG00000086967	MYBPC2	3	2	2	1	0	3	2	1	0	1	0	2	2	4	0	1	1	1	1	0	0	2	3	3	1	1	1	6	4	2
ENSG00000086991	NOX4	65	65	66	60	46	81	53	62	53	74	53	42	38	38	54	74	53	56	58	82	62	61	81	54	64	64	53	50	54	48
ENSG00000087008	ACOX3	48	56	56	52	31	46	54	38	33	57	56	50	34	42	50	38	48	41	46	59	58	61	52	40	61	40	39	56	56	65
ENSG00000087053	MTMR2	524	535	591	547	475	567	564	571	448	513	577	583	578	565	527	482	555	545	550	573	409	496	546	584	520	511	534	517	600	594
ENSG00000087074	PPP1R15A	168	127	216	159	165	195	175	191	176	135	142	135	236	215	231	194	216	207	205	202	162	212	190	159	218	194	203	250	222	246
ENSG00000087076	HSD17B14	66	50	66	86	106	97	77	75	70	60	68	97	117	103	103	83	83	108	89	84	71	107	113	94	108	114	90	79	121	91
ENSG00000087077	TRIP6	864	700	990	962	1175	1080	1153	970	1045	761	740	771	1108	1049	1143	1074	931	967	877	882	1092	1164	1161	1042	1114	961	991	1128	1186	1170
ENSG00000087085	ACHE	14	14	16	7	12	11	27	5	7	15	8	23	30	22	35	17	21	16	14	9	10	18	23	23	40	11	18	25	36	29
ENSG00000087086	FTL	10107	9857	9730	9637	10479	9896	9669	9070	10929	8521	9683	10258	11824	11247	11087	11579	10805	10742	9267	9368	10780	11780	11386	10865	10349	9859	10075	9773	11842	11492
ENSG00000087087	SRRT	253	226	270	256	265	235	273	209	182	178	179	193	284	270	321	239	296	279	261	229	171	307	289	288	326	277	304	349	354	332
ENSG00000087088	BAX	361	293	355	293	370	374	279	311	208	290	261	351	326	294	299	289	376	388	287	277	207	265	308	393	401	319	318	266	293	342
ENSG00000087095	NLK	260	266	270	269	258	256	250	280	254	254	263	282	230	239	236	263	260	205	242	337	262	274	225	228	279	252	273	303	266	287
ENSG00000087111	PIGS	358	346	305	314	309	322	309	298	289	323	365	339	358	327	381	331	342	335	299	336	263	352	406	366	383	311	321	315	361	385
ENSG00000087116	ADAMTS2	9	15	18	17	2	11	19	14	12	10	18	13	22	22	27	14	20	19	13	25	11	17	21	19	18	27	29	20	26	24
ENSG00000087128	TMPRSS11E	1	0	0	0	0	0	0	0	0	0	1	0	2	2	0	0	0	1	0	0	0	2	0	0	0	0	1	0	0	0
ENSG00000087152	ATXN7L3	765	706	643	700	581	560	615	653	501	343	387	440	598	601	690	783	737	639	548	574	508	713	629	617	654	604	582	638	752	622
ENSG00000087157	PGS1	187	176	168	126	190	108	134	115	113	95	103	84	160	142	147	174	154	153	130	123	169	139	184	193	170	135	123	146	167	144
ENSG00000087191	PSMC5	683	554	636	607	903	796	502	771	239	592	811	901	780	646	751	548	719	828	611	637	305	540	647	785	701	674	788	696	846	726
ENSG00000087206	UIMC1	233	241	239	217	255	227	229	241	232	240	262	190	210	252	236	198	204	204	232	269	204	194	238	208	210	228	241	245	221	253
ENSG00000087237	CETP	0	0	0	0	0	0	2	1	1	0	1	0	0	0	1	0	0	0	0	0	0	0	0	0	0	1	0	0	1	3
ENSG00000087245	MMP2	122	91	121	136	124	161	106	117	49	81	98	133	129	102	162	86	148	172	121	127	71	104	162	188	152	123	128	155	171	132
ENSG00000087250	MT3	0	0	0	0	0	0	0	0	0	0	0	0	0	0	0	0	0	0	0	0	0	0	2	0	0	0	0	0	0	0
ENSG00000087253	LPCAT2	1	2	3	0	0	1	0	3	2	1	0	0	1	0	2	0	0	0	0	0	0	0	0	1	3	0	0	5	0	1
ENSG00000087258	GNAO1	2	3	11	5	0	4	7	3	8	1	1	2	1	3	8	1	2	5	1	7	1	5	2	3	2	4	1	2	2	2
ENSG00000087263	OGFOD1	301	260	306	322	272	234	272	249	256	321	281	353	302	331	324	211	292	289	264	286	295	242	280	303	252	293	327	325	298	282
ENSG00000087266	SH3BP2	66	55	46	64	46	52	57	43	45	22	22	40	50	70	60	56	64	66	44	51	49	54	54	59	92	41	51	70	55	68
ENSG00000087269	NOP14	53	90	67	65	61	61	50	74	65	42	45	66	95	82	79	32	62	80	77	52	51	52	84	61	71	57	84	92	89	77
ENSG00000087274	ADD1	423	368	381	381	363	371	343	364	261	251	293	303	446	415	467	360	412	382	316	338	269	410	398	378	316	396	366	467	494	486
ENSG00000087299	L2HGDH	178	166	183	192	166	164	139	182	165	132	106	154	178	173	168	164	188	169	152	168	123	167	159	209	143	177	162	171	210	220
ENSG00000087301	TXNDC16	153	127	161	154	102	125	165	155	171	130	122	117	132	159	129	125	133	136	165	134	122	137	155	150	124	131	151	180	148	127
ENSG00000087302	C14orf166	1033	1067	1071	990	1038	1013	923	1064	1364	1736	1669	1602	1096	1191	1092	915	986	1145	1153	1181	1282	1055	1125	1070	1125	1243	1396	1216	1150	1204
ENSG00000087303	NID2	2	2	5	0	0	6	3	7	2	3	2	4	5	3	1	2	1	4	0	4	12	3	8	2	3	3	1	12	3	3
ENSG00000087338	GMCL1	337	273	365	225	223	227	206	237	244	204	224	219	334	299	326	321	276	326	231	221	215	263	303	267	243	250	275	334	334	386
ENSG00000087365	SF3B2	883	795	870	717	853	795	588	551	625	566	688	726	1003	830	1046	610	949	866	581	622	604	858	981	840	814	702	918	1161	1158	955
ENSG00000087448	KLHL42	494	564	475	420	293	430	434	459	355	341	382	404	378	419	361	425	456	446	443	446	383	412	434	396	378	396	381	419	439	425
ENSG00000087460	GNAS	1481	1410	1513	1411	1222	1333	1140	1156	1200	1065	1313	1362	1770	1684	1825	1086	1786	1713	1262	1226	1147	1582	1599	1410	1625	1318	1571	1934	2131	1784
ENSG00000087470	DNM1L	728	836	754	679	651	756	707	813	784	862	956	732	728	828	726	553	700	738	774	821	808	643	644	641	660	793	798	888	853	747
ENSG00000087494	PTHLH	4	12	8	9	12	9	5	8	4	4	11	8	8	6	10	7	12	8	9	12	14	6	8	13	9	8	8	14	11	8
ENSG00000087495	PHACTR3	66	50	50	69	93	75	77	81	123	95	85	82	81	91	82	48	61	68	105	83	102	83	76	99	99	81	96	87	83	92
ENSG00000087502	ERGIC2	484	534	457	527	389	497	455	503	574	756	752	647	435	488	371	374	488	506	524	566	504	361	472	392	428	555	550	500	449	481
ENSG00000087510	TFAP2C	0	0	0	0	0	0	0	0	1	0	0	0	0	0	0	0	0	0	0	0	0	0	0	0	0	0	0	0	0	0
ENSG00000087586	AURKA	1041	1011	1008	979	992	992	1012	870	1093	950	910	860	924	1011	931	929	942	1046	968	1016	1141	929	1024	968	941	979	942	981	1019	1003
ENSG00000087589	CASS4	3	2	4	0	0	9	3	5	6	1	3	1	2	2	1	8	5	3	6	4	6	6	4	5	2	1	2	2	7	4
ENSG00000087842	PIR	65	64	59	60	55	64	86	86	73	75	60	60	65	63	57	65	75	69	55	68	68	55	86	77	77	64	79	66	68	63
ENSG00000087884	AAMDC	35	41	50	36	48	57	40	51	44	54	65	79	43	33	45	17	35	36	40	47	57	46	28	37	29	42	49	41	35	57
ENSG00000087903	RFX2	34	34	13	14	35	19	22	15	11	18	14	14	40	25	48	25	37	36	19	11	17	31	35	33	26	27	26	42	31	30
ENSG00000087995	METTL2A	210	211	220	191	306	185	165	212	247	179	201	183	229	220	207	223	208	173	169	195	217	195	192	226	172	256	182	203	278	238
ENSG00000088002	SULT2B1	0	4	2	1	9	6	2	0	1	1	0	3	5	6	3	2	7	2	1	3	4	2	6	1	3	5	4	0	2	1
ENSG00000088035	ALG6	144	155	153	129	92	125	151	142	171	158	154	144	144	151	126	156	156	133	161	172	148	127	152	144	134	150	144	143	155	143
ENSG00000088038	CNOT3	27	30	37	21	11	32	31	26	12	26	14	25	43	40	47	20	47	32	31	13	5	30	49	46	45	21	33	38	62	42
ENSG00000088053	GP6	2	6	6	6	0	3	1	6	0	1	4	2	2	3	1	1	2	0	1	3	5	3	7	3	4	3	6	2	2	0
ENSG00000088179	PTPN4	528	599	512	492	379	472	536	581	612	487	513	506	528	545	427	427	443	468	535	503	486	412	467	481	474	499	498	546	499	545
ENSG00000088205	DDX18	1275	1206	1246	1294	1033	1268	1171	1520	1181	1472	1421	1456	1222	1301	1153	889	1134	1251	1387	1476	1231	1048	1235	1278	1144	1344	1353	1286	1233	1334
ENSG00000088247	KHSRP	180	204	233	213	269	249	249	261	124	131	149	156	251	245	287	185	223	240	254	171	169	268	306	249	281	245	248	322	278	247
ENSG00000088256	GNA11	218	187	183	206	274	183	236	195	190	91	78	97	223	212	250	254	245	272	210	179	188	225	252	192	276	226	219	263	247	246
ENSG00000088280	ASAP3	274	205	187	187	212	184	222	226	229	148	157	161	242	237	243	171	242	263	184	182	191	244	238	199	232	237	212	251	245	209
ENSG00000088298	EDEM2	266	230	302	253	216	227	232	154	273	170	209	191	337	293	347	321	296	236	194	185	270	330	246	222	219	204	207	278	299	299
ENSG00000088305	DNMT3B	78	51	62	51	46	56	58	51	46	64	42	33	52	54	67	60	60	59	43	68	50	63	51	58	58	47	46	83	43	58
ENSG00000088320	REM1	0	0	0	0	0	0	0	0	0	0	0	0	0	0	0	0	0	0	0	2	0	0	0	0	0	0	0	0	0	0
ENSG00000088325	TPX2	756	726	735	601	447	632	524	657	544	783	898	885	922	828	871	435	689	780	553	666	517	625	738	711	687	731	816	1043	995	884
ENSG00000088340	FER1L4	10	1	5	16	18	8	3	3	15	6	1	2	7	9	7	9	5	6	7	6	6	0	3	13	6	8	10	12	12	6
ENSG00000088356	PDRG1	237	185	250	212	278	238	152	210	198	170	249	223	190	178	249	217	209	211	158	190	217	224	193	227	258	220	187	169	255	231
ENSG00000088367	EPB41L1	60	56	73	49	51	51	42	33	34	30	48	48	73	61	78	22	54	54	34	62	19	32	62	56	72	37	46	73	74	76
ENSG00000088386	SLC15A1	0	0	0	0	0	0	2	0	0	0	0	0	0	0	0	0	0	0	0	0	0	0	0	0	0	0	0	1	0	0
ENSG00000088387	DOCK9	170	145	144	191	194	124	139	192	132	179	217	192	160	153	171	86	158	144	150	176	140	128	159	138	167	178	177	238	242	195
ENSG00000088448	ANKRD10	207	200	187	175	126	126	189	175	193	114	107	111	192	205	179	216	167	207	153	132	197	177	221	194	180	177	176	235	202	170
ENSG00000088451	TGDS	247	243	211	198	154	248	278	256	301	253	245	223	189	218	198	225	250	215	204	244	226	196	250	227	149	217	188	221	231	192
ENSG00000088538	DOCK3	11	6	3	10	0	9	8	9	5	11	13	9	14	8	17	15	18	8	20	13	9	17	10	6	13	17	14	18	17	6
ENSG00000088543	C3orf18	153	144	167	158	178	134	181	132	215	92	126	128	150	178	157	198	175	172	137	139	145	154	152	169	177	146	121	150	165	161
ENSG00000088682	COQ9	422	420	406	375	345	371	439	411	478	309	393	404	430	461	382	406	386	431	346	367	465	419	417	367	382	365	353	396	472	405
ENSG00000088726	TMEM40	1	1	3	4	0	7	8	5	15	9	8	5	11	9	5	4	2	5	8	0	4	5	8	5	3	7	6	3	8	10
ENSG00000088727	KIF9	44	33	57	49	22	52	40	43	37	50	51	65	34	45	50	54	45	54	57	34	34	38	44	31	59	47	33	56	62	47
ENSG00000088756	ARHGAP28	123	94	71	128	97	121	127	146	66	135	180	183	114	107	116	65	95	105	99	117	71	68	91	106	108	119	106	148	111	141
ENSG00000088766	CRLS1	357	345	372	351	348	336	380	355	385	384	388	364	309	330	295	367	362	346	415	372	397	326	380	347	338	422	340	363	322	407
ENSG00000088782	DEFB127	0	0	0	0	0	0	0	0	0	0	0	0	0	0	0	0	0	0	0	0	0	0	0	0	1	0	0	0	0	0
ENSG00000088808	PPP1R13B	34	31	35	17	19	25	19	27	23	26	25	23	29	20	28	23	35	17	15	25	15	22	37	29	26	28	21	34	25	31
ENSG00000088812	ATRN	352	328	294	359	224	359	293	369	223	385	399	483	431	410	322	210	336	367	314	404	212	245	322	362	373	386	353	434	431	386
ENSG00000088826	SMOX	83	71	61	87	105	68	73	49	87	60	55	59	74	88	72	87	78	75	64	90	68	77	107	87	89	76	65	74	94	80
ENSG00000088827	SIGLEC1	0	0	0	0	0	0	0	0	0	0	0	2	0	0	0	0	0	2	0	0	0	0	0	1	0	0	1	0	0	0
ENSG00000088832	FKBP1A	718	576	570	624	619	726	725	780	493	685	812	995	766	725	683	623	709	704	651	740	573	600	623	831	650	728	717	687	743	756
ENSG00000088833	NSFL1C	354	305	340	339	392	349	204	229	195	353	330	351	427	301	398	334	394	369	205	282	193	338	412	387	403	307	374	382	447	406
ENSG00000088836	SLC4A11	13	21	17	13	11	13	11	18	20	9	22	10	16	13	19	16	14	8	14	12	7	18	13	21	18	15	14	15	24	13
ENSG00000088854	C20orf194	133	124	97	69	41	62	105	99	74	80	109	82	101	92	109	89	98	97	85	96	62	55	64	86	80	101	96	103	134	99
ENSG00000088876	ZNF343	66	61	56	47	41	46	50	61	80	73	93	89	89	96	71	46	57	63	52	48	67	56	85	67	66	67	64	98	75	62
ENSG00000088881	EBF4	13	6	3	12	0	10	8	8	5	7	0	11	18	11	8	10	8	5	4	1	11	16	8	6	14	11	4	8	15	5
ENSG00000088882	CPXM1	0	0	0	0	0	0	1	0	0	0	0	0	0	0	1	0	0	1	1	0	0	0	0	3	0	0	0	0	1	0
ENSG00000088888	MAVS	111	96	82	70	99	61	102	116	67	47	49	52	95	105	100	74	88	87	69	68	53	72	88	105	89	83	93	102	112	105
ENSG00000088899	LZTS3	85	46	86	61	68	66	66	67	35	40	28	48	65	69	57	82	77	70	57	65	43	82	96	61	70	63	78	82	101	101
ENSG00000088930	XRN2	2307	2407	2306	2375	2053	2319	2289	2499	2371	2511	2508	2590	2305	2470	2128	1977	1909	2311	2531	2672	2556	2072	2280	2238	2076	2374	2201	2396	2362	2404
ENSG00000088970	KIZ	89	100	111	86	62	84	87	110	88	91	144	107	97	119	97	64	88	89	79	82	68	71	80	49	83	96	111	116	90	92
ENSG00000088986	DYNLL1	1326	1439	1547	1208	1366	1255	1310	1346	535	1297	1356	1407	1401	1396	1417	1425	1550	1574	1253	1340	687	1174	1218	1389	1186	1179	1266	1253	1414	1348
ENSG00000088992	TESC	3	2	0	3	0	1	6	6	6	7	0	4	6	1	10	3	3	4	4	10	0	4	10	1	8	0	2	2	3	4
ENSG00000089006	SNX5	812	838	848	829	737	764	815	980	792	910	803	762	803	834	800	921	782	830	895	828	877	804	908	756	844	842	891	917	833	930
ENSG00000089009	RPL6	4971	5328	5369	5210	6129	5296	5457	5609	7445	7327	8147	6994	6119	6440	5695	4742	5526	5411	5567	5781	6761	5544	5571	5156	5597	6235	6226	5978	5988	6400
ENSG00000089012	SIRPG	0	0	0	0	0	0	0	0	0	3	0	0	1	0	1	0	0	0	0	0	0	0	0	0	0	0	0	0	0	0
ENSG00000089022	MAPKAPK5	127	166	153	154	119	140	134	134	169	153	122	127	150	140	145	134	160	122	120	148	113	156	139	125	133	114	138	188	142	147
ENSG00000089041	P2RX7	13	18	15	15	0	14	8	15	13	19	22	10	17	15	18	15	20	12	10	7	8	10	13	17	23	19	23	25	18	19
ENSG00000089048	ESF1	12	17	15	8	20	17	12	11	5	19	23	34	11	13	14	5	9	10	12	11	10	3	5	12	16	18	20	29	14	11
ENSG00000089050	RBBP9	195	188	153	203	112	128	141	155	192	121	141	174	151	183	169	133	147	193	168	162	177	144	186	183	136	141	169	179	195	146
ENSG00000089053	ANAPC5	792	753	681	733	759	696	780	696	861	779	733	769	621	772	606	769	697	699	723	753	777	664	694	653	699	758	627	759	730	620
ENSG00000089057	SLC23A2	135	116	98	128	157	108	113	121	62	111	172	113	123	129	127	105	107	120	125	126	104	129	142	125	122	122	142	100	177	115
ENSG00000089060	SLC8B1	102	96	108	111	89	99	109	87	97	78	85	99	90	97	120	104	100	118	72	104	90	106	106	110	119	85	109	108	126	101
ENSG00000089063	TMEM230	534	553	532	538	599	562	536	509	591	545	599	584	565	575	536	582	529	551	590	606	517	557	512	528	470	520	462	541	642	584
ENSG00000089091	DZANK1	14	14	29	18	14	41	11	16	21	32	26	32	24	26	29	21	21	37	22	18	18	25	19	27	26	16	22	25	29	30
ENSG00000089094	KDM2B	97	76	94	122	84	81	77	97	75	58	68	78	70	129	104	105	86	103	93	67	90	133	109	80	111	95	93	115	113	122
ENSG00000089101	CFAP61	0	2	0	3	0	0	0	1	0	0	3	1	0	1	3	0	0	1	3	0	0	0	1	0	4	3	0	3	2	0
ENSG00000089116	LHX5	3	5	3	2	0	5	9	5	1	1	0	7	3	7	3	2	1	7	4	0	4	9	3	6	6	1	3	9	3	3
ENSG00000089123	TASP1	107	96	118	118	81	118	95	106	113	129	120	102	92	107	83	139	105	96	96	105	147	130	107	100	96	113	117	94	110	112
ENSG00000089127	OAS1	29	31	23	42	21	35	37	36	34	32	55	37	26	43	58	24	23	30	26	26	28	48	44	39	31	57	41	27	54	29
ENSG00000089154	GCN1	687	544	585	515	501	522	489	486	398	342	403	416	579	533	578	415	507	562	425	434	353	560	633	548	597	496	506	584	647	555
ENSG00000089157	RPLP0	24160	23266	22747	24399	26295	22862	24527	21726	27599	23530	23125	22637	23561	24038	22240	26519	22865	23092	22217	23283	28553	25684	24896	23418	23818	22923	21154	21090	23169	23093
ENSG00000089159	PXN	212	143	181	138	150	179	123	177	110	88	135	152	177	151	212	132	202	211	103	118	92	167	214	204	194	134	162	169	195	184
ENSG00000089163	SIRT4	11	6	10	12	17	23	17	13	21	12	18	13	13	13	11	12	12	16	18	9	20	19	23	15	12	11	13	14	19	10
ENSG00000089169	RPH3A	1	1	0	0	2	0	0	0	0	2	0	0	0	2	0	0	0	0	0	0	0	0	0	0	0	5	0	0	0	0
ENSG00000089177	KIF16B	129	114	126	118	85	119	109	140	90	152	146	159	142	140	115	106	97	113	121	125	88	111	101	100	113	139	126	151	135	131
ENSG00000089195	TRMT6	133	140	119	182	160	153	98	132	141	148	136	137	136	158	154	87	121	151	163	145	129	136	125	132	163	151	155	159	155	163
ENSG00000089199	CHGB	2	4	5	5	4	2	9	6	7	5	6	7	3	4	3	2	6	1	5	7	1	5	3	3	7	7	8	7	8	7
ENSG00000089220	PEBP1	1194	1171	1217	1222	1363	1222	1259	1179	1410	1182	1212	1188	1369	1362	1401	1140	1165	1281	1176	1161	1405	1392	1336	1221	1170	1194	1225	1347	1348	1271
ENSG00000089225	TBX5	4	1	5	2	9	2	3	5	2	1	11	7	4	6	10	5	0	2	4	4	3	4	2	3	3	3	2	2	3	2
ENSG00000089234	BRAP	117	136	133	174	123	144	150	145	144	142	135	153	157	146	156	88	110	113	158	171	136	138	179	120	135	159	132	180	158	126
ENSG00000089248	ERP29	1600	1481	1813	1768	1828	1706	1876	1740	1474	1711	1512	1729	1730	1760	1767	1610	1810	1815	1927	1787	1400	1615	1549	1701	1455	1649	1912	1651	1723	1923
ENSG00000089250	NOS1	101	68	85	69	46	55	48	54	57	45	56	62	101	91	90	54	65	64	53	47	25	59	77	57	66	59	71	128	108	80
ENSG00000089280	FUS	281	234	435	273	414	413	218	453	153	231	300	492	446	230	488	260	445	407	269	290	130	219	329	536	429	252	492	279	567	419
ENSG00000089289	IGBP1	351	458	433	483	605	492	492	467	525	537	542	559	626	556	532	410	459	464	482	535	473	462	554	477	442	544	555	587	554	664
ENSG00000089327	FXYD5	54	44	80	39	19	32	38	47	29	18	12	21	98	61	94	73	82	70	31	19	20	73	53	65	64	31	66	76	78	82
ENSG00000089335	ZNF302	387	393	339	397	270	387	435	449	425	446	459	482	310	379	335	350	359	340	414	436	377	349	383	347	354	400	409	398	416	403
ENSG00000089351	GRAMD1A	115	91	115	105	152	117	73	82	84	59	55	62	144	111	137	90	131	124	64	83	101	150	145	90	143	99	129	114	150	123
ENSG00000089356	FXYD3	0	0	3	0	0	0	0	1	1	0	0	0	0	1	1	0	0	0	0	0	0	3	0	1	0	1	0	1	0	0
ENSG00000089472	HEPH	249	259	179	247	172	220	251	250	196	237	310	308	207	273	255	224	251	262	261	283	219	254	268	292	292	286	279	339	311	217
ENSG00000089486	CDIP1	113	70	91	75	87	77	66	52	59	44	65	64	102	72	94	109	130	89	50	58	63	73	107	108	96	73	77	73	103	91
ENSG00000089505	CMTM1	12	11	18	10	57	18	16	21	19	16	11	21	9	20	25	25	14	16	16	19	12	14	21	22	19	24	27	19	20	11
ENSG00000089597	GANAB	1766	1659	1746	2040	2359	2662	1844	2222	1559	2113	2338	2593	2205	1854	1967	1280	1763	2038	1964	2192	1788	1672	1997	2278	2355	2209	2139	2080	2154	2131
ENSG00000089639	GMIP	5	9	10	6	2	6	1	20	8	5	7	5	21	10	14	7	12	2	8	10	6	5	13	8	18	15	10	16	13	9
ENSG00000089682	RBM41	37	63	44	41	19	47	60	49	64	53	51	59	38	46	37	32	39	52	42	38	43	29	27	43	52	52	43	64	34	38
ENSG00000089685	BIRC5	1773	1745	1757	1808	1765	1640	1703	1644	1619	1303	1407	1380	1535	1568	1592	1802	1880	1846	1823	1863	1841	1918	1684	1729	1584	1609	1523	1511	1697	1627
ENSG00000089692	LAG3	5	1	0	0	0	3	5	2	1	1	1	0	3	0	3	6	9	7	3	1	1	7	1	6	6	4	3	0	3	4
ENSG00000089693	MLF2	584	542	557	662	532	717	733	801	417	609	624	753	638	582	601	579	591	644	661	712	444	550	670	668	691	606	658	627	596	548
ENSG00000089723	OTUB2	52	48	44	62	32	44	50	34	33	45	64	48	59	64	60	38	51	69	37	42	27	70	58	73	35	34	50	57	57	53
ENSG00000089737	DDX24	439	463	411	523	365	446	476	554	413	529	597	574	552	533	478	297	432	494	419	506	435	416	447	433	466	503	556	562	554	490
ENSG00000089775	ZBTB25	189	175	194	188	136	158	162	192	148	110	109	115	195	208	176	149	165	177	165	145	137	169	163	151	130	138	148	202	184	217
ENSG00000089818	NECAP1	502	507	493	498	506	531	503	593	568	536	522	455	449	535	514	470	531	503	505	556	596	519	494	489	492	557	495	513	568	573
ENSG00000089820	ARHGAP4	9	12	7	6	0	9	13	3	2	0	1	6	10	8	8	10	9	4	12	4	9	10	16	5	6	8	12	7	6	9
ENSG00000089847	ANKRD24	0	4	3	4	0	1	0	0	0	0	2	0	4	2	3	0	2	6	3	2	4	1	0	3	0	0	2	4	5	3
ENSG00000089876	DHX32	293	410	320	375	456	348	345	393	390	318	349	303	291	367	341	302	292	264	389	384	363	322	311	303	361	439	343	320	303	360
ENSG00000089902	RCOR1	117	114	95	92	74	104	115	97	84	62	90	98	97	100	116	98	119	112	97	95	69	72	88	92	94	94	80	145	102	110
ENSG00000089916	GPATCH2L	442	440	370	392	432	362	410	485	325	387	400	365	388	423	329	387	369	365	418	390	354	324	332	390	363	392	393	358	360	346
ENSG00000090006	LTBP4	60	45	63	64	122	78	59	55	38	38	14	34	74	66	143	109	118	80	65	41	49	105	104	63	124	91	111	83	115	119
ENSG00000090013	BLVRB	1026	990	1207	1252	1411	1274	1321	1203	1516	1300	1196	1186	1323	1290	1247	1360	1264	1178	1192	1195	1524	1441	1300	1265	1383	1286	1192	1099	1160	1210
ENSG00000090020	SLC9A1	16	10	17	4	9	16	13	16	11	9	12	11	20	9	21	10	6	10	9	7	17	10	11	16	6	17	12	11	9	16
ENSG00000090054	SPTLC1	695	770	711	707	805	668	699	773	813	787	717	732	628	723	646	776	695	734	788	765	769	702	655	716	600	665	681	621	687	765
ENSG00000090060	PAPOLA	907	799	1004	737	928	912	606	928	550	888	1038	1267	958	924	818	676	935	978	662	795	557	703	819	823	920	849	876	881	1039	849
ENSG00000090061	CCNK	13	15	23	16	9	14	19	16	11	12	24	27	6	17	13	8	11	14	15	16	14	17	13	15	8	19	15	16	13	14
ENSG00000090097	PCBP4	367	319	376	353	341	359	363	362	347	215	256	297	372	353	350	441	368	317	304	319	397	397	434	376	386	328	311	347	369	336
ENSG00000090104	RGS1	0	0	0	0	0	1	2	0	0	0	0	0	0	1	1	3	0	0	0	3	1	0	0	0	0	1	0	0	1	0
ENSG00000090238	YPEL3	22	21	24	23	30	25	26	31	28	27	26	24	32	18	28	19	29	24	32	17	38	29	31	30	25	37	25	32	24	37
ENSG00000090263	MRPS33	194	196	204	218	320	189	204	184	206	209	240	262	193	202	179	194	199	176	173	175	191	188	168	185	174	181	194	192	182	247
ENSG00000090266	NDUFB2	438	495	495	521	647	425	525	379	459	463	448	383	410	397	430	460	453	435	434	470	565	490	396	469	462	437	427	352	402	414
ENSG00000090273	NUDC	415	344	491	367	446	423	281	384	311	344	419	502	605	431	594	382	532	547	294	330	291	481	457	456	496	364	558	486	625	557
ENSG00000090316	MAEA	176	141	200	200	249	204	211	248	175	181	170	200	234	230	256	225	239	212	188	183	171	277	260	192	213	187	229	249	240	255
ENSG00000090339	ICAM1	1	4	0	3	0	0	2	2	4	1	0	0	2	2	3	4	1	0	0	0	0	2	5	0	4	2	3	1	2	0
ENSG00000090372	STRN4	250	251	281	266	352	298	297	248	171	120	154	161	252	250	288	281	251	300	309	306	232	298	353	255	325	314	254	287	293	306
ENSG00000090376	IRAK3	0	0	0	2	8	1	0	0	1	3	1	1	0	0	0	0	1	0	1	0	0	2	0	0	0	0	0	1	0	0
ENSG00000090382	LYZ	0	0	0	0	0	0	0	0	0	0	0	0	2	0	0	0	0	0	0	0	0	0	0	0	0	0	1	0	0	1
ENSG00000090402	SI	0	0	0	0	0	0	0	0	0	0	0	0	0	0	0	1	0	0	0	0	0	0	0	0	0	1	0	0	0	0
ENSG00000090432	MUL1	339	327	355	301	308	335	319	343	221	255	306	336	314	315	293	371	328	368	345	290	261	330	360	373	304	291	295	300	329	320
ENSG00000090447	TFAP4	58	47	84	68	101	58	60	66	40	45	57	71	71	76	78	60	72	76	52	61	39	87	101	54	89	63	69	78	82	97
ENSG00000090470	PDCD7	164	142	194	170	161	191	195	163	190	102	184	121	190	204	221	154	180	196	172	156	184	205	214	189	160	183	181	229	180	195
ENSG00000090487	SPG21	1079	1023	953	938	897	974	1028	1013	923	865	944	963	1065	1001	1033	1103	1025	1085	900	886	844	1034	1069	1108	937	957	963	1092	1010	1099
ENSG00000090512	FETUB	0	0	0	0	0	0	0	0	0	0	0	0	0	0	0	0	0	1	0	0	0	0	0	0	0	0	0	0	0	3
ENSG00000090520	DNAJB11	504	567	558	576	441	574	550	595	510	589	530	555	487	492	479	492	547	586	564	602	508	491	462	474	559	573	612	557	543	513
ENSG00000090530	P3H2	167	160	142	144	122	135	138	149	80	101	82	128	133	138	134	131	137	148	106	111	140	119	143	134	110	117	124	169	173	154
ENSG00000090534	THPO	1	7	2	3	45	4	1	1	3	4	2	2	3	4	8	1	6	3	5	5	8	7	2	2	2	3	6	4	3	5
ENSG00000090539	CHRD	30	16	30	26	11	40	46	19	15	18	25	25	22	17	39	35	36	29	27	22	32	44	29	45	33	38	37	38	27	38
ENSG00000090554	FLT3LG	1	0	0	0	5	2	2	0	0	1	2	2	0	1	4	0	4	1	4	2	0	0	2	0	3	1	1	6	1	0
ENSG00000090565	RAB11FIP3	62	61	72	77	52	57	70	58	72	30	19	39	80	82	89	77	100	94	71	55	74	72	88	72	104	66	76	85	88	85
ENSG00000090581	GNPTG	326	302	325	384	476	417	438	316	442	435	333	382	426	432	391	433	381	389	350	382	474	408	456	351	424	407	393	464	371	444
ENSG00000090612	ZNF268	402	399	368	335	301	294	417	378	465	485	497	484	315	362	289	235	321	319	391	387	364	269	298	324	316	366	409	427	369	315
ENSG00000090615	GOLGA3	123	138	101	102	92	91	99	86	71	52	63	65	120	118	110	74	104	98	61	79	99	84	82	80	109	106	100	162	148	122
ENSG00000090621	PABPC4	340	275	289	274	321	282	238	273	251	264	311	297	302	264	291	199	339	315	262	254	253	283	347	313	374	274	342	371	348	328
ENSG00000090659	CD209	0	0	0	0	0	0	0	0	0	0	1	1	0	0	0	0	0	0	0	0	0	0	0	0	0	0	0	0	0	0
ENSG00000090661	CERS4	235	197	214	210	263	218	242	218	249	189	271	217	222	279	243	247	235	236	185	211	295	238	254	254	246	215	213	265	250	269
ENSG00000090674	MCOLN1	34	14	31	39	16	30	45	52	9	23	26	42	37	40	37	36	34	43	49	46	14	28	38	42	47	37	38	43	38	46
ENSG00000090686	USP48	310	352	296	241	257	243	264	292	221	274	271	296	327	328	276	230	281	292	248	248	155	225	269	243	280	244	287	330	328	320
ENSG00000090776	EFNB1	151	169	157	177	105	166	193	173	187	126	145	147	206	188	182	207	154	197	176	169	151	211	237	171	216	190	204	241	203	253
ENSG00000090857	PDPR	284	248	233	281	156	290	256	292	151	252	293	379	286	263	272	197	234	266	226	257	167	183	235	280	247	247	289	306	323	278
ENSG00000090861	AARS	661	493	559	651	642	728	525	660	585	661	751	903	795	688	770	437	589	652	575	623	454	620	706	747	739	642	777	772	786	807
ENSG00000090863	GLG1	458	512	429	404	426	473	370	494	334	498	769	687	518	552	493	298	391	491	460	462	328	386	471	457	510	537	578	677	611	506
ENSG00000090889	KIF4A	549	558	475	459	235	484	447	557	394	595	692	671	463	550	475	271	450	449	484	551	326	378	467	428	479	504	555	628	481	493
ENSG00000090905	TNRC6A	168	168	142	121	52	129	129	190	97	159	211	174	148	157	159	95	135	165	146	133	70	121	137	168	124	142	186	192	196	156
ENSG00000090924	PLEKHG2	103	80	90	87	153	115	86	86	92	67	81	80	101	67	104	137	102	78	69	116	98	81	106	107	105	94	85	88	96	85
ENSG00000090932	DLL3	24	16	14	13	64	25	28	19	28	24	17	15	23	24	24	35	22	31	28	27	30	25	29	14	40	18	27	30	25	19
ENSG00000090971	NAT14	164	171	172	174	253	208	213	161	138	135	129	159	197	176	181	225	189	185	194	168	176	194	267	197	235	237	186	233	195	176
ENSG00000090975	PITPNM2	10	13	9	8	9	11	6	7	2	7	1	5	7	7	13	11	15	12	7	9	11	20	21	12	14	11	6	6	10	7
ENSG00000090989	EXOC1	565	559	560	541	409	491	499	627	546	597	672	625	604	582	484	420	498	483	640	567	549	454	487	533	519	567	577	640	600	595
ENSG00000091009	RBM27	358	370	339	275	231	278	288	382	261	345	354	395	326	363	301	208	266	303	366	355	220	208	252	302	275	353	321	410	325	341
ENSG00000091010	POU4F3	0	2	0	0	0	0	0	0	0	0	0	0	0	0	0	0	1	0	1	1	1	0	2	0	0	0	0	0	0	0
ENSG00000091039	OSBPL8	1155	1133	1025	1097	956	878	1015	1364	981	1104	1157	1175	1020	1216	849	770	871	887	1175	1191	840	837	904	975	917	1138	1008	1233	1060	1106
ENSG00000091073	DTX2	17	21	8	20	43	24	11	36	12	15	12	10	16	21	33	26	24	22	16	17	7	22	29	22	27	20	21	27	24	22
ENSG00000091106	NLRC4	0	0	0	0	0	0	0	0	0	0	0	2	0	0	0	0	0	0	0	0	0	0	0	0	0	1	0	0	0	1
ENSG00000091127	PUS7	193	234	184	200	199	157	169	158	210	176	193	187	216	266	226	156	197	202	218	158	174	153	203	165	182	190	190	270	254	226
ENSG00000091128	LAMB4	0	0	1	0	0	0	0	0	0	0	3	1	0	1	0	0	2	0	0	0	0	0	0	2	0	0	0	0	0	0
ENSG00000091129	NRCAM	6	7	2	11	0	5	2	11	6	11	8	8	4	11	9	6	9	6	7	7	4	6	4	1	9	8	13	11	11	9
ENSG00000091136	LAMB1	837	809	759	795	492	769	711	827	570	886	1147	1139	1029	1035	988	524	674	777	712	730	570	683	857	827	849	940	933	1293	1114	1075
ENSG00000091137	SLC26A4	3	5	1	4	0	3	3	9	6	3	3	8	4	8	1	6	4	2	8	11	3	3	2	3	5	13	7	8	7	2
ENSG00000091138	SLC26A3	0	0	0	0	0	0	0	0	0	0	0	0	0	0	0	0	0	0	0	0	0	0	0	0	0	0	0	1	0	0
ENSG00000091140	DLD	520	558	547	549	598	565	497	628	405	494	644	634	534	575	526	462	536	525	525	529	350	535	484	537	557	585	554	555	580	595
ENSG00000091157	WDR7	156	143	189	151	113	150	128	132	130	151	165	145	176	185	173	144	151	140	147	171	140	157	150	144	162	119	175	153	200	136
ENSG00000091164	TXNL1	294	337	381	365	308	310	316	305	317	305	351	272	354	369	379	330	381	367	273	316	267	275	360	313	281	300	363	348	375	351
ENSG00000091181	IL5RA	3	0	0	0	0	0	0	0	0	3	0	0	1	0	0	0	0	0	0	0	0	0	0	0	0	0	0	0	0	0
ENSG00000091262	ABCC6	10	19	10	14	0	10	9	10	10	3	6	4	15	7	13	12	9	10	5	8	5	14	12	4	18	5	6	14	13	10
ENSG00000091317	CMTM6	1863	1890	1710	1610	1338	1509	1639	1740	1934	1505	1498	1503	1588	1704	1493	1834	1631	1752	1789	1719	1579	1544	1643	1742	1465	1680	1474	1833	1632	1701
ENSG00000091409	ITGA6	485	534	368	481	318	419	471	596	431	530	566	530	489	520	506	352	415	481	544	567	424	373	459	433	437	516	530	571	538	513
ENSG00000091428	RAPGEF4	7	5	8	8	0	3	15	6	10	14	11	9	4	13	8	8	13	6	16	15	4	12	4	10	3	9	6	10	6	10
ENSG00000091436	MAP3K20	888	937	839	802	614	775	763	943	688	787	950	919	919	926	762	574	779	836	814	939	588	671	801	923	727	880	842	1106	882	981
ENSG00000091482	SMPX	0	0	0	2	0	3	3	0	0	0	1	2	1	1	0	1	2	0	0	1	0	0	0	0	0	0	1	1	2	0
ENSG00000091483	FH	698	670	639	763	752	695	775	682	812	741	715	717	665	708	601	586	629	607	742	716	825	614	689	742	672	711	659	761	637	718
ENSG00000091490	SEL1L3	608	617	507	638	504	556	663	638	661	722	808	718	690	731	583	512	592	547	614	656	565	564	655	645	547	684	643	738	787	734
ENSG00000091513	TF	0	0	1	0	0	0	2	1	0	0	4	1	3	0	0	0	0	3	0	0	1	0	0	0	0	0	0	3	0	1
ENSG00000091527	CDV3	1006	984	884	869	909	909	867	1009	894	982	1043	1084	974	996	884	643	936	903	1006	976	749	795	854	821	929	990	1111	1084	1014	1059
ENSG00000091536	MYO15A	0	0	0	0	0	0	0	0	1	0	2	0	0	0	1	0	1	0	1	0	0	0	2	0	0	2	1	0	1	0
ENSG00000091542	ALKBH5	430	362	423	379	316	361	384	377	340	245	265	298	374	399	441	423	430	432	342	386	317	406	495	406	402	334	378	406	428	387
ENSG00000091583	APOH	1	1	1	0	0	1	2	0	3	3	0	1	0	0	2	1	0	0	0	0	1	0	0	0	1	0	1	0	1	0
ENSG00000091592	NLRP1	49	39	49	49	32	49	56	48	51	50	42	67	64	52	49	71	51	77	60	62	65	55	70	59	42	64	57	53	41	65
ENSG00000091622	PITPNM3	19	32	23	40	14	17	14	35	15	21	5	21	26	22	35	19	27	20	26	19	30	32	20	24	21	25	22	32	38	29
ENSG00000091640	SPAG7	135	117	135	119	183	114	154	133	172	150	122	161	135	122	158	129	129	155	114	146	145	153	130	148	152	120	136	147	139	116
ENSG00000091651	ORC6	224	231	213	197	181	192	201	186	231	121	163	127	177	165	171	227	242	164	248	189	224	201	198	195	208	186	166	171	173	190
ENSG00000091656	ZFHX4	97	103	106	103	85	85	94	114	63	142	105	107	117	123	106	57	106	85	91	111	98	80	106	89	88	119	97	124	123	105
ENSG00000091664	SLC17A6	0	0	0	0	0	0	0	0	0	0	0	0	0	0	0	0	0	0	0	0	1	0	0	0	0	1	0	1	0	4
ENSG00000091704	CPA1	0	0	4	0	1	1	0	0	0	0	0	0	0	1	3	0	1	0	1	0	0	0	0	0	0	2	0	0	1	1
ENSG00000091732	ZC3HC1	64	34	60	67	103	47	74	39	52	49	39	58	77	74	63	79	63	71	63	56	36	54	79	51	66	77	53	58	64	51
ENSG00000091831	ESR1	1	2	1	2	0	1	4	1	5	2	1	2	1	0	1	1	2	4	0	1	0	0	0	2	0	0	3	5	2	3
ENSG00000091844	RGS17	44	58	62	63	8	51	53	70	46	47	35	57	62	70	43	40	69	36	60	54	46	58	56	49	35	47	40	47	71	77
ENSG00000091879	ANGPT2	1	1	0	1	0	1	0	0	0	3	2	1	1	2	1	0	0	0	2	0	2	1	0	1	0	3	1	0	1	2
ENSG00000091947	TMEM101	512	457	469	519	606	582	566	447	557	589	470	514	499	507	497	543	514	453	430	594	642	593	597	509	582	535	441	447	510	479
ENSG00000091972	CD200	81	59	90	67	54	71	50	87	75	72	75	86	72	66	57	65	80	96	71	69	52	75	77	71	77	83	78	78	77	58
ENSG00000091986	CCDC80	174	190	189	158	113	153	127	133	142	115	171	203	194	200	206	104	190	177	180	170	116	159	172	197	187	198	216	298	240	201
ENSG00000092009	CMA1	0	0	0	0	0	0	0	0	0	1	0	0	0	0	0	0	0	0	0	0	0	0	0	0	1	0	0	0	0	0
ENSG00000092010	PSME1	607	529	606	608	520	553	580	465	597	532	569	498	677	649	669	551	606	616	647	580	591	750	587	503	591	539	556	624	658	677
ENSG00000092020	PPP2R3C	117	151	196	191	152	161	146	139	202	212	192	148	154	185	147	160	172	180	155	170	165	143	140	168	159	196	171	177	206	179
ENSG00000092036	HAUS4	264	226	318	314	283	333	307	276	327	298	286	294	289	299	288	348	264	259	280	320	334	318	312	308	325	302	291	334	303	319
ENSG00000092051	JPH4	84	96	79	66	86	84	96	82	26	30	15	45	66	73	79	82	56	73	57	48	55	72	63	64	69	67	93	65	95	71
ENSG00000092054	MYH7	0	0	1	0	0	0	0	0	0	0	0	0	0	0	0	0	0	0	0	0	0	0	0	0	0	0	0	2	0	0
ENSG00000092067	CEBPE	0	0	0	0	0	0	0	0	0	0	0	0	0	0	0	0	0	0	0	0	0	0	3	0	0	0	0	0	0	0
ENSG00000092068	SLC7A8	1	7	11	9	1	19	7	15	12	3	7	7	10	7	4	6	13	10	8	15	5	5	11	18	10	7	6	8	9	14
ENSG00000092094	OSGEP	439	431	442	454	455	425	435	431	544	408	372	418	371	429	370	523	402	460	427	411	539	477	445	495	404	431	478	380	432	492
ENSG00000092096	SLC22A17	187	113	172	169	201	206	135	128	144	112	89	109	194	195	243	192	166	173	164	187	134	211	271	150	232	178	206	247	204	196
ENSG00000092098	RNF31	124	104	112	133	109	89	135	81	92	70	58	90	135	129	162	142	159	140	119	101	125	169	143	113	116	120	121	126	162	117
ENSG00000092108	SCFD1	394	401	418	424	370	381	442	420	480	465	538	443	337	392	349	361	379	444	443	464	414	373	386	328	388	478	441	429	473	441
ENSG00000092140	G2E3	469	555	455	459	500	443	526	507	470	453	446	473	385	442	317	426	393	432	496	496	433	393	400	393	356	436	353	449	414	411
ENSG00000092148	HECTD1	1622	1628	1325	1592	1078	1397	1559	1811	1446	1849	2012	1892	1452	1595	1294	1093	1203	1448	1592	1706	1353	1124	1449	1352	1461	1687	1630	1778	1522	1588
ENSG00000092199	HNRNPC	5451	5739	5862	5771	5393	5337	5689	5858	6563	5613	5409	4874	4799	5104	5089	6103	5776	5752	6042	5974	6449	5594	5283	4994	4492	5174	5442	4826	4903	5060
ENSG00000092200	RPGRIP1	3	0	2	0	0	0	2	0	3	1	0	0	0	0	2	0	0	0	0	3	0	1	3	0	1	0	0	1	0	1
ENSG00000092201	SUPT16H	1481	1428	1245	1161	1093	1347	1176	1564	914	1666	1762	1854	1295	1423	1219	777	1170	1413	1260	1370	843	964	1203	1217	1168	1481	1549	1559	1438	1360
ENSG00000092203	TOX4	615	625	574	544	536	574	533	543	391	462	560	601	573	616	620	506	565	561	527	607	399	482	557	591	557	600	524	597	574	591
ENSG00000092208	GEMIN2	122	136	134	135	108	106	120	110	148	176	178	140	119	96	92	116	109	133	121	132	163	88	125	105	133	154	116	109	100	106
ENSG00000092295	TGM1	16	25	19	26	36	10	32	20	29	22	22	31	19	23	36	23	24	24	18	31	33	29	27	30	33	27	21	17	25	11
ENSG00000092330	TINF2	262	268	354	229	361	248	282	270	265	205	280	276	378	350	387	387	325	325	270	237	311	352	370	306	343	284	247	338	419	366
ENSG00000092345	DAZL	0	0	0	0	0	0	0	0	0	0	0	0	0	0	0	0	1	0	0	2	0	0	0	0	0	0	0	0	0	0
ENSG00000092421	SEMA6A	28	23	28	19	13	14	17	21	15	25	31	15	17	14	25	10	33	21	25	38	12	28	13	28	31	18	28	18	36	20
ENSG00000092439	TRPM7	771	818	716	737	727	676	754	848	696	700	712	732	621	810	661	591	574	647	783	791	661	552	640	673	662	790	709	792	705	677
ENSG00000092445	TYRO3	215	212	231	230	152	205	201	189	186	147	185	191	178	198	218	225	227	209	191	181	171	213	210	233	214	190	215	191	231	198
ENSG00000092470	WDR76	328	417	401	386	191	328	350	431	326	320	274	296	325	351	351	341	361	325	422	389	317	344	374	313	351	347	334	348	350	349
ENSG00000092529	CAPN3	0	1	0	0	0	0	1	0	0	0	3	0	0	1	0	0	1	0	2	0	1	1	1	0	1	0	1	1	0	2
ENSG00000092531	SNAP23	430	396	378	388	336	399	445	387	355	331	321	347	358	437	407	462	358	400	413	333	386	430	404	414	361	353	358	408	470	390
ENSG00000092607	TBX15	56	72	56	60	61	70	70	77	38	40	87	104	86	80	69	40	74	78	66	84	32	60	71	58	67	76	73	74	77	71
ENSG00000092621	PHGDH	1120	958	1152	1041	1491	1253	1153	1119	851	1258	1280	1520	1527	1212	1453	1090	1195	1164	899	957	698	1270	1365	1507	1310	1094	1212	1219	1729	1388
ENSG00000092758	COL9A3	0	3	6	1	0	5	3	0	7	0	1	0	3	1	5	5	4	4	6	2	2	3	4	0	4	1	1	13	1	5
ENSG00000092820	EZR	959	901	931	929	817	956	824	927	429	940	1060	1118	1009	1071	1016	722	930	896	1035	1007	522	756	920	889	970	1014	1046	1293	1127	1150
ENSG00000092841	MYL6	3843	4109	4501	4179	5012	3953	4213	3565	4873	3932	3738	3471	3567	3502	3847	4668	4218	4006	4228	4051	4613	4243	4007	3911	4059	3698	3845	3193	3556	3509
ENSG00000092847	AGO1	415	399	332	336	251	317	316	396	186	234	453	385	398	380	370	246	331	338	290	295	181	264	343	374	343	344	367	508	508	408
ENSG00000092850	TEKT2	0	0	0	0	0	0	0	0	0	0	0	0	0	0	1	0	0	0	0	0	0	0	0	0	0	0	0	1	0	0
ENSG00000092853	CLSPN	144	143	142	108	103	121	95	137	80	100	141	149	128	153	122	66	130	138	119	132	68	87	86	101	129	118	161	188	152	140
ENSG00000092871	RFFL	129	106	129	121	70	97	100	118	52	61	73	107	121	112	149	115	122	120	94	74	103	91	143	121	90	98	118	137	132	119
ENSG00000092929	UNC13D	70	56	74	84	123	77	61	37	45	40	32	47	72	83	82	106	90	88	65	69	63	62	69	75	80	66	87	65	117	94
ENSG00000092931	MFSD11	139	152	169	163	129	139	139	118	136	142	137	158	132	151	135	165	141	169	150	152	181	144	168	161	149	150	157	141	159	139
ENSG00000092964	DPYSL2	733	652	737	656	566	770	603	594	470	668	752	734	777	741	802	626	742	744	612	661	512	650	695	713	692	676	754	749	807	706
ENSG00000092969	TGFB2	256	208	198	216	139	199	233	238	116	207	224	236	240	265	210	136	184	182	219	237	164	177	210	165	183	201	224	259	227	207
ENSG00000092978	GPATCH2	272	311	274	250	266	256	269	288	255	252	247	282	236	268	254	274	258	312	290	258	233	241	265	272	246	262	243	246	262	272
ENSG00000093000	NUP50	1013	962	929	985	925	951	936	980	849	1020	993	992	966	1090	926	693	831	940	965	966	858	758	1078	955	929	984	923	1234	1037	1024
ENSG00000093009	CDC45	566	542	503	559	612	492	583	545	559	459	498	456	512	469	476	604	576	544	579	525	635	637	577	552	474	477	476	427	503	536
ENSG00000093010	COMT	333	228	313	287	271	308	312	201	326	290	248	210	418	419	405	421	380	437	274	226	365	460	400	325	406	293	330	381	448	423
ENSG00000093072	ADA2	0	0	0	0	0	0	0	0	0	1	0	0	0	0	0	0	0	0	0	0	1	0	0	0	0	0	0	0	0	0
ENSG00000093100	AC016026.1	2	3	1	2	0	2	5	2	0	3	0	5	0	3	4	5	3	0	3	3	2	1	2	0	3	1	2	6	3	0
ENSG00000093144	ECHDC1	295	316	327	342	259	318	320	365	408	409	463	455	296	331	282	262	271	317	286	300	309	240	275	325	306	366	313	300	325	330
ENSG00000093167	LRRFIP2	155	190	127	199	142	137	185	148	163	180	212	176	204	161	148	130	172	177	187	136	139	135	160	122	159	177	200	219	195	186
ENSG00000093183	SEC22C	504	480	506	403	347	325	374	343	402	282	298	307	390	445	437	441	400	376	396	380	411	401	412	371	357	362	350	482	398	407
ENSG00000093217	XYLB	47	39	43	52	51	32	20	37	26	46	29	32	44	53	36	42	38	35	37	35	54	49	49	57	43	43	40	45	44	46
ENSG00000094631	HDAC6	329	302	271	307	195	304	267	288	271	199	268	223	349	284	349	278	330	350	273	284	278	337	351	309	311	260	282	362	390	339
ENSG00000094661	OR1I1	0	0	0	0	0	1	0	0	0	0	0	0	0	1	0	0	0	0	0	1	0	0	0	0	0	1	1	0	1	0
ENSG00000094755	GABRP	0	1	0	2	0	0	2	3	0	1	0	0	7	1	4	2	0	2	0	1	0	1	0	1	0	1	3	3	0	2
ENSG00000094804	CDC6	649	663	671	680	650	614	660	658	621	550	546	567	556	619	659	606	634	774	649	698	647	625	652	621	619	647	628	572	591	587
ENSG00000094841	UPRT	119	173	156	127	139	161	157	192	149	115	111	125	128	129	150	134	128	161	144	132	104	138	126	177	127	154	133	157	133	139
ENSG00000094880	CDC23	350	397	375	424	366	398	372	410	415	427	418	385	367	346	364	368	400	424	440	456	476	384	366	370	408	409	354	376	332	357
ENSG00000094914	AAAS	265	261	299	299	362	268	303	252	234	280	285	369	256	284	307	280	249	273	317	334	342	292	263	281	252	277	285	266	295	276
ENSG00000094916	CBX5	1624	1595	1395	1427	1040	1185	1255	1660	572	952	1135	1318	1451	1447	1457	1148	1319	1345	1207	1421	538	939	1156	1346	1187	1208	1341	1564	1565	1476
ENSG00000094963	FMO2	2	0	0	0	7	2	0	0	0	1	3	3	1	0	0	0	1	3	3	0	1	1	2	2	1	1	3	1	1	2
ENSG00000094975	SUCO	792	810	702	714	532	711	797	861	637	783	780	685	708	747	681	596	650	823	737	759	464	613	615	709	629	716	734	768	710	721
ENSG00000095002	MSH2	836	830	761	841	940	708	832	822	838	817	811	784	696	765	657	690	681	740	861	870	790	660	729	670	691	840	729	806	719	743
ENSG00000095015	MAP3K1	367	345	302	399	414	356	326	388	358	483	576	545	395	445	324	187	285	322	393	410	370	259	294	362	369	406	322	479	382	387
ENSG00000095059	DHPS	316	311	387	306	401	312	391	335	321	282	335	338	360	347	365	340	348	368	346	335	348	333	314	357	350	351	346	304	371	407
ENSG00000095066	HOOK2	27	22	20	31	27	30	25	20	21	23	29	29	39	25	38	29	38	27	23	11	24	33	45	25	32	28	36	41	30	44
ENSG00000095110	NXPE1	2	2	0	0	0	0	0	0	1	0	0	2	1	1	1	0	0	0	3	2	0	0	0	0	3	2	0	0	0	0
ENSG00000095139	ARCN1	644	540	571	563	573	546	515	531	505	521	461	484	626	642	559	500	540	597	527	490	428	463	558	524	485	520	469	693	638	665
ENSG00000095203	EPB41L4B	63	52	63	32	34	28	33	45	39	43	41	46	57	47	43	49	49	42	45	35	35	43	59	45	35	39	48	55	41	77
ENSG00000095209	TMEM38B	564	521	464	580	534	411	590	436	545	529	536	523	423	493	342	454	491	494	555	491	560	429	451	464	450	522	409	475	421	496
ENSG00000095261	PSMD5	352	385	386	353	279	318	318	356	283	278	327	342	333	365	329	328	338	368	322	303	237	342	298	398	330	304	350	381	355	432
ENSG00000095303	PTGS1	5	1	3	3	22	9	5	12	5	3	6	9	5	5	5	5	5	7	16	4	9	6	8	6	8	8	10	13	10	7
ENSG00000095319	NUP188	424	343	353	381	489	365	319	347	181	283	369	394	410	380	409	341	338	383	339	371	192	317	369	344	352	358	338	405	434	424
ENSG00000095321	CRAT	12	6	6	8	0	13	6	13	8	8	10	9	21	16	13	12	11	13	10	10	7	15	11	10	11	8	5	15	13	18
ENSG00000095370	SH2D3C	4	8	5	4	11	2	1	2	2	2	1	3	3	2	6	1	0	6	4	1	1	1	4	4	5	2	10	10	9	3
ENSG00000095380	NANS	150	168	188	175	185	181	193	141	192	233	190	192	183	195	160	173	173	184	178	190	221	228	180	135	158	157	195	184	198	222
ENSG00000095383	TBC1D2	79	97	68	115	88	94	92	80	41	41	56	85	121	115	100	87	85	100	86	103	43	67	74	90	88	98	67	120	101	116
ENSG00000095397	WHRN	4	1	3	2	0	2	0	1	0	0	0	1	2	4	4	3	7	5	3	0	1	6	5	3	4	5	7	5	0	5
ENSG00000095464	PDE6C	0	0	0	0	0	0	0	1	0	0	0	0	0	1	0	0	0	0	0	0	0	0	0	0	0	0	0	1	0	2
ENSG00000095485	CWF19L1	232	212	264	212	292	196	229	202	235	144	147	161	203	210	226	206	251	254	222	207	220	276	241	169	226	221	208	234	255	202
ENSG00000095539	SEMA4G	1	3	5	4	26	2	5	1	4	3	3	4	4	5	3	5	3	2	5	4	5	7	8	9	2	1	6	1	4	4
ENSG00000095564	BTAF1	656	706	495	713	596	648	654	803	569	651	648	676	473	602	553	499	558	613	718	743	651	529	600	510	608	649	642	648	565	560
ENSG00000095574	IKZF5	89	65	87	47	87	93	51	82	43	90	111	111	87	81	82	63	81	116	48	75	51	77	70	116	76	77	85	80	96	71
ENSG00000095585	BLNK	0	1	1	0	3	0	0	0	0	0	1	0	0	0	0	1	1	4	0	0	0	1	0	1	2	0	0	0	0	2
ENSG00000095587	TLL2	6	9	12	15	1	4	7	11	9	18	10	14	7	21	17	18	11	4	7	11	8	17	16	5	16	10	10	13	10	16
ENSG00000095596	CYP26A1	1	1	0	2	0	0	1	1	0	2	0	0	0	2	1	1	0	0	1	0	0	0	0	2	0	0	0	1	0	0
ENSG00000095627	TDRD1	0	0	0	0	0	0	0	0	0	2	0	0	3	2	2	0	0	0	0	0	0	0	1	0	2	1	0	1	0	0
ENSG00000095637	SORBS1	59	63	66	90	43	71	55	91	59	77	102	67	71	91	78	47	86	110	53	74	57	74	76	61	90	72	69	71	92	87
ENSG00000095713	CRTAC1	2	12	8	3	0	0	5	6	1	9	1	5	0	5	7	0	2	6	5	2	2	3	4	4	5	1	1	4	2	1
ENSG00000095739	BAMBI	37	45	45	53	31	41	44	21	28	58	41	35	37	50	31	38	42	35	51	39	39	28	34	47	49	43	37	24	50	27
[truncated: 34,551 more rows]
