# Supplementary material for: G1/S cell cycle regulators mediate effects of circadian dysregulation on tumor growth and provide targets for timed anticancer treatment
Source: PLoS Biol. 2019 Apr 30;17(4):e3000228. doi: 10.1371/journal.pbio.3000228 (PMC6490878; doi:10.1371/journal.pbio.3000228)
Supplement: S3 Data — (XLSX) [file pbio.3000228.s028.xlsx]

## Sheet: Fig 1B
Fig 1B
Sample ID	Control (CTL)1	CTL2	CTL3	Jet lag (JL) 1	JL2	JL3		Time (Day)	CTL (1/2/3 Mean)	JL (1/2/3 Mean)	CTL (1/2/3 SEM)	JL (1/2/3 SEM)
Time (days)	counts/sec	counts/sec	counts/sec	counts/sec	counts/sec	counts/sec		counts/sec	counts/sec	counts/sec	counts/sec	counts/sec
0.51458	4554.5	5205.74	5275.65	4902.71	6072.78	5534.11		0.51458	5011.96	5503.2	397.717	585.649
0.52153	3879.72	4166.1	4160.2	3725.47	4725.67	4178.44		0.52153	4068.67	4209.86	163.664	500.838
0.52847	3651.71	3041.39	3541.97	3010.55	3561.09	3387.15		0.52847	3411.69	3319.6	325.35	281.415
0.53542	3658.76	2660.63	3221.83	2577.84	2786.6	2821.1		0.53542	3180.4	2728.51	500.351	131.623
0.54236	3687.58	2544.09	3219.04	2298.75	2307.35	2538.44		0.54236	3150.24	2381.51	574.843	135.969
0.54931	3739.4	2536.18	3331.73	2117.12	2040.2	2370.4		0.54931	3202.44	2175.91	611.939	172.77
0.55625	3879	2670.53	3411.38	2038.87	1893.73	2163.58		0.55625	3320.3	2032.06	609.359	135.056
0.56319	3889.28	2804.36	3408.45	1777.08	1660.76	1943.63		0.56319	3367.36	1793.82	543.624	142.177
0.57014	3889.74	2772.58	3444.45	1555.56	1496.49	1762.36		0.57014	3368.93	1604.8	562.397	139.607
0.57708	3868.99	2847.98	3415.09	1363.29	1240.87	1467.44		0.57708	3377.36	1357.2	511.551	113.409
0.58403	3741.48	2866.19	3365.33	1140	1003.64	1309.83		0.58403	3324.33	1151.16	439.086	153.399
0.59097	3666.49	2706.3	3315.94	898.378	781.649	1036.65		0.59097	3229.57	905.558	485.883	127.651
0.59792	3603.51	2731.76	3228.48	685.323	602.026	854.648		0.59792	3187.92	713.999	437.288	128.729
0.60486	3519.3	2739.2	3216.59	485.19	401.422	613.634		0.60486	3158.36	500.082	393.299	106.887
0.61181	3366.14	2667.6	3113.05	341.35	256.014	487.532		0.61181	3048.93	361.632	353.655	117.084
0.61875	3330.19	2663.29	3028.62	144.318	69.554	265.133		0.61875	3007.37	159.668	333.955	98.689
0.62569	3086.32	2555.11	2915.21	-23.625	-154.038	69.443		0.62569	2852.21	-36.0733	271.147	112.259
0.63264	2887.1	2464.9	2740.14	-279.096	-376.712	-160.281		0.63264	2697.38	-272.03	214.328	108.388
0.63958	2614.24	2301.8	2565.3	-520.857	-652.354	-486.234		0.63958	2493.78	-553.148	168.049	87.6414
0.64653	2344.36	2124.75	2314.66	-806.463	-876.692	-743.194		0.64653	2261.26	-808.783	119.146	66.7792
0.65347	2017	1820.95	2112.1	-1044.03	-1138	-986.18		0.65347	1983.35	-1056.07	148.463	76.6218
0.66042	1746.37	1597.69	1824.82	-1310.6	-1386.82	-1243.22		0.66042	1722.96	-1313.55	115.361	71.8484
0.66736	1425.65	1385.07	1517.19	-1572.44	-1687.85	-1577.22		0.66736	1442.64	-1612.51	67.6769	65.2938
0.67431	1102.48	1046.79	1255.58	-1771.7	-1928.78	-1832.72		0.67431	1134.95	-1844.4	108.117	79.1891
0.68125	823.577	837.268	943.417	-2054.29	-2198.39	-2030.78		0.68125	868.087	-2094.49	65.5956	90.7444
0.68819	522.611	607.781	645.389	-2255.05	-2449.6	-2338.3		0.68819	591.927	-2347.65	62.9057	97.6115
0.69514	224.064	271.729	401.601	-2453.61	-2700.47	-2567.74		0.69514	299.131	-2573.94	91.8859	123.551
0.70208	-25.712	74.16	168.956	-2635.63	-2902.63	-2763.59		0.70208	72.468	-2767.28	97.345	133.538
0.70903	-284.79	-131.937	-89.36	-2818.47	-3117.99	-3009.45		0.70903	-168.696	-2981.97	102.77	151.641
0.71597	-494.752	-417.972	-428.481	-3014.87	-3318	-3181.99		0.71597	-447.068	-3171.62	41.6282	151.832
0.72292	-729.519	-618.677	-644.474	-3147.42	-3494.22	-3336.03		0.72292	-664.223	-3325.89	58.0001	173.626
0.72986	-985.906	-790.958	-903.218	-3270.78	-3654.47	-3566.18		0.72986	-893.361	-3497.14	97.8471	200.943
0.73681	-1198.99	-1105.37	-1198.01	-3447.76	-3869.11	-3701.52		0.73681	-1167.45	-3672.8	53.772	212.141
0.74375	-1407.17	-1265.5	-1386.77	-3530.88	-4008.02	-3899.73		0.74375	-1353.14	-3812.88	76.5872	250.144
0.75069	-1625.26	-1466.86	-1623.48	-3660.12	-4166.34	-4068.95		0.75069	-1571.87	-3965.13	90.9431	268.603
0.75764	-1829.56	-1680.88	-1827.42	-3772.76	-4319.16	-4225.64		0.75764	-1779.28	-4105.85	85.2294	292.228
0.76458	-2004.68	-1841.53	-2011.85	-3876.98	-4454.42	-4320.7		0.76458	-1952.68	-4217.37	96.3338	302.273
0.77153	-2182.44	-2029.02	-2199.6	-3972.83	-4597.11	-4488.01		0.77153	-2137.02	-4352.65	93.9241	333.428
0.77847	-2381.98	-2216.72	-2372.75	-4094.69	-4720.45	-4582.73		0.77847	-2323.82	-4465.96	92.865	328.814
0.78542	-2524.72	-2297.77	-2506.33	-4120.7	-4795.35	-4665.84		0.78542	-2442.94	-4527.3	126.057	358.027
0.79236	-2669.95	-2461.34	-2683.94	-4195.85	-4854.17	-4822.28		0.79236	-2605.08	-4624.1	124.679	371.22
0.79931	-2831.12	-2621.26	-2821.48	-4259.7	-4973.35	-4930.28		0.79931	-2757.95	-4721.11	118.479	400.173
0.80625	-2903.86	-2781.09	-2960.39	-4237.33	-5040.51	-5067.29		0.80625	-2881.78	-4781.71	91.6697	471.639
0.81319	-2991.22	-2843.38	-3053.54	-4286.08	-5090.57	-5060.83		0.81319	-2962.71	-4812.5	107.94	456.131
0.82014	-3110.65	-2978.82	-3179.83	-4315.68	-5097.85	-5118.5		0.82014	-3089.77	-4844.01	102.12	457.663
0.82708	-3192.3	-3084.1	-3267.32	-4290.38	-5173.7	-5124.23		0.82708	-3181.24	-4862.77	92.1097	496.322
0.83403	-3313.35	-3156.55	-3386.64	-4309.99	-5159.46	-5104.89		0.83403	-3285.51	-4858.12	117.541	475.471
0.84097	-3371.49	-3305.34	-3469.33	-4281.15	-5155.23	-5112.3		0.84097	-3382.05	-4849.56	82.5021	492.726
0.84792	-3377.36	-3363.1	-3567.32	-4251.35	-5150.42	-5100.43		0.84792	-3435.93	-4834.07	114.017	505.266
0.85486	-3430.48	-3373.99	-3612.74	-4196.6	-5145.92	-5033.32		0.85486	-3472.4	-4791.95	124.774	518.651
0.86181	-3477.75	-3483.51	-3711.16	-4102.88	-5095.27	-5012.21		0.86181	-3557.47	-4736.79	133.131	550.551
0.86875	-3496.69	-3490.14	-3706.64	-4029.64	-5041.8	-4926.52		0.86875	-3564.49	-4665.98	123.154	554.099
0.87569	-3546.31	-3504.46	-3764.74	-3972.63	-4966.76	-4869.22		0.87569	-3605.17	-4602.87	139.768	547.977
0.88264	-3535.1	-3550.37	-3745.17	-3892.59	-4933.64	-4794.95		0.88264	-3610.22	-4540.4	117.125	565.283
0.88958	-3570.7	-3592.39	-3843.32	-3780.24	-4790.75	-4659.38		0.88958	-3668.8	-4410.12	151.523	549.437
0.89653	-3595.3	-3607.41	-3837.71	-3731.86	-4721.75	-4547.31		0.89653	-3680.14	-4333.64	136.593	528.404
0.90347	-3601.42	-3631.94	-3873.69	-3595.67	-4612.87	-4450.19		0.90347	-3702.35	-4219.58	149.166	546.406
0.91042	-3569.85	-3657.37	-3874.39	-3453.33	-4451.16	-4346.4		0.91042	-3700.54	-4083.63	156.795	548.362
0.91736	-3625	-3689.74	-3915.81	-3390.61	-4363.56	-4208.3		0.91736	-3743.52	-3987.49	152.683	522.71
0.92431	-3639.68	-3700.56	-3878.43	-3257.28	-4223.33	-4110.21		0.92431	-3739.56	-3863.6	124.061	528.132
0.93125	-3626.6	-3680.61	-3882.86	-3168.57	-4085.05	-3949.73		0.93125	-3730.02	-3734.45	135.085	494.713
0.93819	-3638.89	-3668.34	-3895.91	-2985.89	-3936.37	-3815.11		0.93819	-3734.38	-3579.12	140.664	517.318
0.94514	-3636.12	-3711.92	-3940.43	-2883.47	-3835.72	-3701.55		0.94514	-3762.82	-3473.58	158.415	515.432
0.95208	-3589.99	-3713.94	-3958.19	-2707.32	-3642.41	-3505.95		0.95208	-3754.04	-3285.23	187.346	505.111
0.95903	-3642.85	-3717.4	-3975.2	-2599.08	-3534.68	-3359.04		0.95903	-3778.48	-3164.26	174.389	497.28
0.96597	-3639.02	-3755.8	-3934.89	-2496.06	-3357.37	-3221.26		0.96597	-3776.57	-3024.9	149.021	463.016
0.97292	-3627.16	-3731.54	-3945.71	-2318.64	-3196.05	-3058.79		0.97292	-3768.14	-2857.82	162.401	471.965
0.97986	-3625.96	-3769.67	-3965.94	-2224.85	-3072.52	-2912.65		0.97986	-3787.19	-2736.67	170.666	450.404
0.98681	-3646.21	-3793.28	-3955.82	-2080.26	-2904.05	-2794.1		0.98681	-3798.44	-2592.81	154.868	447.266
0.99375	-3641.83	-3740.27	-3973.18	-1903.58	-2796.31	-2586.77		0.99375	-3785.1	-2428.89	170.164	466.839
1.00069	-3625.02	-3721.99	-4018.65	-1789.63	-2567.28	-2426.59		1.00069	-3788.55	-2261.17	205.081	414.379
1.00764	-3667.87	-3803.63	-4019.81	-1645.82	-2436.59	-2281.05		1.00764	-3830.44	-2121.15	177.495	418.931
1.01458	-3599.88	-3778.72	-4001.11	-1507.99	-2277.69	-2079.76		1.01458	-3793.23	-1955.15	201.008	399.695
1.02153	-3608.18	-3803.67	-3972.27	-1408.55	-2120.8	-1926.33		1.02153	-3794.71	-1818.56	182.211	368.15
1.02847	-3575.93	-3782.74	-4037.48	-1273.23	-1935.25	-1802.86		1.02847	-3798.72	-1670.45	231.189	350.309
1.03542	-3573.65	-3764.44	-4007.49	-1107.44	-1754.81	-1672.58		1.03542	-3781.86	-1511.61	217.446	352.431
1.04236	-3550.26	-3781.37	-4032.03	-1025.49	-1638.41	-1493.21		1.04236	-3787.89	-1385.7	240.951	320.293
1.04931	-3536.81	-3836.42	-4044.97	-927.443	-1525.36	-1351.63		1.04931	-3806.07	-1268.14	255.436	307.578
1.05625	-3517.27	-3836.32	-4047.4	-779.578	-1390.25	-1185.07		1.05625	-3800.33	-1118.3	266.893	310.763
1.06319	-3474.37	-3824.97	-4058.01	-725.613	-1294.17	-1075.79		1.06319	-3785.78	-1031.86	293.787	286.813
1.07014	-3454.1	-3822.67	-4058.33	-588.543	-1184.73	-901.047		1.07014	-3778.37	-891.442	304.541	298.212
1.07708	-3401.96	-3793.21	-4087.79	-487.144	-1031.14	-808.828		1.07708	-3760.98	-775.703	344.05	273.506
1.08403	-3414.63	-3803.22	-4066.39	-408.989	-940.659	-706.369		1.08403	-3761.41	-685.339	327.886	266.458
1.09097	-3366.92	-3850.52	-4059.74	-356.504	-809.492	-589.827		1.09097	-3759.06	-585.274	355.35	226.528
1.09792	-3327.75	-3818.28	-4027.29	-281.17	-732.213	-490.949		1.09792	-3724.44	-501.444	359.086	225.705
1.10486	-3277.16	-3776.15	-4043.6	-212.689	-624.16	-424.216		1.10486	-3698.97	-420.355	389.007	205.763
1.11181	-3253.23	-3810.36	-4037.65	-143.743	-534.484	-296.917		1.11181	-3700.42	-325.048	403.601	196.884
1.11875	-3210.49	-3741.97	-3999.14	-64.215	-424.891	-163.691		1.11875	-3650.53	-217.599	402.195	186.283
1.12569	-3158.25	-3717.2	-3955.11	21.847	-357.783	-122.496		1.12569	-3610.19	-152.811	409.064	191.622
1.13264	-3125.52	-3766.4	-3888.61	35.518	-311.878	-49.312		1.13264	-3593.51	-108.557	409.875	181.117
1.13958	-3028.22	-3667.99	-3900.11	112.94	-191.41	55.043		1.13958	-3532.11	-7.809	451.551	161.617
1.14653	-2974.64	-3669.78	-3817.5	172.867	-151.577	123.845		1.14653	-3487.3	48.3783	450.085	174.893
1.15347	-2956.89	-3651.55	-3803.6	168.023	-75.25	208.398		1.15347	-3470.68	100.39	451.405	153.443
1.16042	-2870.1	-3567.06	-3755.19	228.844	-23.663	311.721		1.16042	-3397.45	172.301	466.282	174.695
1.16736	-2781.79	-3516.36	-3683.46	270.796	-2.139	295.282		1.16736	-3327.2	187.98	479.677	165.102
1.17431	-2744.35	-3518.55	-3634.64	292.816	31.989	336.082		1.17431	-3299.18	220.296	483.988	164.507
1.18125	-2682.17	-3448.2	-3570.04	318.976	131.616	410.549		1.18125	-3233.47	287.047	481.308	142.181
1.18819	-2600.94	-3353.14	-3482.02	339.157	136.122	481.018		1.18819	-3145.37	318.766	475.87	173.35
1.19514	-2546.94	-3363.87	-3458.34	340.517	217.946	517.426		1.19514	-3123.05	358.63	501.157	150.559
1.20208	-2443.86	-3249.78	-3332.41	372.249	257.313	555.042		1.20208	-3008.68	394.868	490.893	150.148
1.20903	-2414.22	-3170.07	-3259.45	371.623	270.576	509.675		1.20903	-2947.91	383.958	464.348	120.026
1.21597	-2343.55	-3113.98	-3171.35	402.455	267.762	558.737		1.21597	-2876.29	409.651	462.262	145.621
1.22292	-2270.82	-3050.12	-3066.75	375.003	312.072	624.982		1.22292	-2795.9	437.352	454.803	165.511
1.22986	-2168.41	-2933.51	-2989.36	379.221	318.544	595.61		1.22986	-2697.09	431.125	458.706	145.643
1.23681	-2103.72	-2865.06	-2888.38	361.692	385.951	623.827		1.23681	-2619.05	457.157	446.448	144.849
1.24375	-1988.04	-2756.55	-2786.37	369.108	354.384	635.438		1.24375	-2510.32	452.977	452.554	158.188
1.25069	-1887.02	-2660.02	-2667.31	357.795	421.229	647.059		1.25069	-2404.79	475.361	448.41	152.04
1.25764	-1782.69	-2551.74	-2574.05	375.972	383.561	623.006		1.25764	-2302.83	460.846	450.589	140.486
1.26458	-1664.24	-2480.49	-2440.39	354.346	452.262	673.563		1.26458	-2195.04	493.39	460.124	163.534
1.27153	-1616.95	-2303.88	-2320.06	344.265	430.137	664.277		1.27153	-2080.3	479.56	401.352	165.632
1.27847	-1519.73	-2242	-2180.12	319.034	431.852	620.219		1.27847	-1980.62	457.035	400.339	152.164
1.28542	-1386.22	-2073.99	-2053.47	330.341	487.599	632.049		1.28542	-1837.89	483.33	391.291	150.899
1.29236	-1267.09	-1924.05	-1952.16	270.839	431.187	639.46		1.29236	-1714.44	447.162	387.669	184.829
1.29931	-1163.36	-1873.24	-1794.19	246.144	447.268	633.797		1.29931	-1610.26	442.403	389.045	193.872
1.30625	-1030.73	-1701.29	-1659.58	267.606	454.095	639.875		1.30625	-1463.86	453.859	375.687	186.135
1.31319	-893.677	-1565.05	-1532.57	200.084	460.658	605.217		1.31319	-1330.43	421.986	378.59	205.316
1.32014	-792.684	-1449.35	-1357.03	177.498	461.911	599.81		1.32014	-1199.69	413.073	355.485	215.35
1.32708	-705.418	-1262.69	-1220.54	126.76	448.196	579.295		1.32708	-1062.88	384.75	310.29	232.843
1.33403	-510.698	-1088.45	-1031.83	99.393	450.184	507.89		1.33403	-876.991	352.489	318.48	221.078
1.34097	-430.196	-979.295	-889.295	108.431	419.516	537.314		1.34097	-766.262	355.087	294.5	221.582
1.34792	-250.033	-822.083	-713.23	101.025	402.108	496.222		1.34792	-595.115	333.118	303.766	206.434
1.35486	-129.62	-613.758	-525.365	50.737	399.078	474.807		1.35486	-422.914	308.207	257.817	226.168
1.36181	-7.186	-491.141	-405.179	65.563	365.476	458.225		1.36181	-301.169	296.421	258.199	205.237
1.36875	131.408	-324.457	-186.546	-0.208	324.668	479.878		1.36875	-126.532	268.113	233.783	244.989
1.37569	303.731	-157.636	-11.589	-56.499	316.179	391.625		1.37569	44.8353	217.102	235.802	239.929
1.38264	418.133	-19.735	123.046	-52.294	336.8	420.623		1.38264	173.815	235.043	223.305	252.346
1.38958	559.224	142.569	322.654	-99.073	298.715	372.573		1.38958	341.482	190.738	208.965	253.686
1.39653	660.181	360.313	496.415	-75.667	246.256	329.359		1.39653	505.636	166.649	150.147	213.926
1.40347	826.616	468.396	703.256	-135.715	234.897	323.024		1.40347	666.089	140.735	181.979	243.434
1.41042	1023.06	685.141	835.164	-146.57	195.391	298.39		1.41042	847.789	115.737	169.314	232.929
1.41736	1110.2	881.543	1032.27	-153.431	164.821	252.672		1.41736	1008	88.0207	116.244	213.667
1.42431	1197.58	947.274	1186.9	-205.541	155.923	244.625		1.42431	1110.59	65.0023	141.533	238.458
1.43125	1357.14	1151.83	1408.72	-223.717	159.669	256.777		1.43125	1305.89	64.243	135.896	254.063
1.43819	1496.09	1350.16	1531.82	-241.373	106.614	236.719		1.43819	1459.36	33.9867	96.2409	247.182
1.44514	1589.83	1440.78	1710.3	-261.522	55.68	167.579		1.44514	1580.3	-12.7543	135.01	222.586
1.45208	1731.86	1662.62	1890.54	-297.371	93.689	161.705		1.45208	1761.68	-13.9923	116.847	247.758
1.45903	1813.41	1808.75	2032.37	-275	2.433	122.74		1.45903	1884.85	-49.9423	127.783	203.977
1.46597	1963.84	1953.27	2153.81	-307.536	23.381	75.091		1.46597	2023.64	-69.688	112.856	207.599
1.47292	2052.39	2114.49	2332.48	-303.616	-19.852	75.247		1.47292	2166.45	-82.7403	147.097	197.105
1.47986	2105.04	2276.17	2501.6	-310.542	-35.067	23.606		1.47986	2294.27	-107.334	198.901	178.411
1.48681	2259.13	2370.39	2607.22	-323.032	-50.353	44.413		1.48681	2412.25	-109.657	177.777	190.766
1.49375	2324.84	2543.57	2731.2	-315.444	-47.142	-8.228		1.49375	2533.21	-123.605	203.379	167.273
1.50069	2422.14	2671.72	2827.51	-307.506	-82.696	23.88		1.50069	2640.45	-122.107	204.487	169.172
1.50764	2515.24	2739.97	2973.88	-385.328	-97.982	-39.736		1.50764	2743.03	-174.349	229.334	185.02
1.51458	2598.22	2875.4	3037.71	-314.485	-155.274	23.222		1.51458	2837.11	-148.846	222.233	168.945
1.52153	2627.4	3014.16	3150.86	-335.37	-106.617	-19.773		1.52153	2930.81	-153.92	271.505	163.029
1.52847	2689.2	3089.67	3220	-293.074	-88.457	-56.525		1.52847	2999.62	-146.019	276.619	128.351
1.53542	2763.58	3226.63	3384.28	-306.691	-126.427	-22.264		1.53542	3124.83	-151.794	322.63	143.9
1.54236	2824.51	3323.92	3421.04	-296.522	-130.569	-15.737		1.54236	3189.82	-147.609	320.072	141.166
1.54931	2835.19	3339.35	3494.41	-279.49	-71.601	-4.534		1.54931	3222.99	-118.542	344.672	143.362
1.55625	2912.01	3466.68	3554.4	-245.701	-109.615	1.518		1.55625	3311.03	-117.933	348.334	123.819
1.56319	2954.37	3546.09	3597.56	-205.845	-91.131	7.698		1.56319	3366.01	-96.426	357.412	106.87
1.57014	2922.89	3548.73	3650.96	-209.432	-104.529	-23.057		1.57014	3374.19	-112.339	394.168	93.4327
1.57708	2971.43	3651.36	3716.07	-173.058	-61.298	11.358		1.57708	3446.29	-74.3327	412.505	92.8964
1.58403	2977.96	3714.07	3755.83	-127.931	-66.019	3.881		1.58403	3482.62	-63.3563	437.55	65.9463
1.59097	2968.61	3674.24	3737.75	-83.48	-8.118	29.867		1.59097	3460.2	-20.577	426.913	57.6915
1.59792	2996.82	3734.46	3844.2	-74.784	13.668	72.336		1.59792	3525.16	3.74	460.837	74.0608
1.60486	3003.33	3746.7	3847.92	5.671	42.004	82.183		1.60486	3532.65	43.286	461.191	38.2721
1.61181	2962.52	3741.84	3867.07	22.365	70.237	113.236		1.61181	3523.81	68.6127	490.108	45.4573
1.61875	2961.55	3759.59	3880.51	86.994	90.415	147.706		1.61875	3533.88	108.372	499.332	34.1074
1.62569	2960.91	3831.86	3891.3	136.698	172.828	172.078		1.62569	3561.36	160.535	520.856	20.6466
1.63264	2921.66	3759.88	3864.36	205.629	231.277	194.14		1.63264	3515.3	210.349	516.759	19.013
1.63958	2933.84	3794.93	3871.03	248.777	268.493	298.239		1.63958	3533.27	271.836	520.508	24.8999
1.64653	2873.72	3807.13	3793.97	334.073	341.406	278.77		1.64653	3491.61	318.083	535.144	34.2429
1.65347	2832.28	3725.4	3769.12	324.207	342.968	313.906		1.65347	3442.27	327.027	528.717	14.7348
1.66042	2834.42	3723.78	3783.46	434.164	389.541	400.902		1.66042	3447.22	408.202	531.539	23.19
1.66736	2811.69	3702.34	3730.24	465.786	486.803	405.274		1.66736	3414.76	452.621	522.455	42.3289
1.67431	2734.84	3592.08	3709.6	558.769	497.188	472.66		1.67431	3345.51	509.539	532.108	44.3633
1.68125	2708.41	3587.13	3633.91	623.278	589.83	514.717		1.68125	3309.82	575.942	521.358	55.5971
1.68819	2641.03	3565.57	3627.51	694.706	649.315	593.219		1.68819	3278.04	645.747	552.534	50.8375
1.69514	2575.69	3468.08	3552.21	737.049	709.34	653.854		1.69514	3198.66	700.081	541.142	42.3633
1.70208	2536.37	3453.12	3517.28	771.305	795.768	708.094		1.70208	3168.93	758.389	548.745	45.2416
1.70903	2489.39	3431.1	3450.31	882.473	863.494	781.702		1.70903	3123.6	842.556	549.327	53.5489
1.71597	2460.07	3253.64	3397.5	964.245	945.183	838.589		1.71597	3037.07	916.006	504.847	67.7189
1.72292	2413.2	3280.26	3321.05	1056.04	967.509	896.232		1.72292	3004.84	973.262	512.775	80.0612
1.72986	2340.66	3212.63	3239.57	1074.16	1081.17	929.885		1.72986	2930.96	1028.41	511.385	85.3947
1.73681	2255.95	3046.33	3179.61	1137.58	1127.92	970.11		1.73681	2827.3	1078.54	499.264	94.026
1.74375	2232.83	2999.04	3156.24	1242.94	1221.14	1077.68		1.74375	2796.04	1180.59	494.042	89.7861
1.75069	2160.12	2994.17	3039.81	1283.24	1284.63	1124.83		1.75069	2731.37	1230.9	495.238	91.8597
1.75764	2086.2	2848.55	2922.95	1344.52	1327.2	1209.95		1.75764	2619.24	1293.89	463.116	73.2113
1.76458	2030.95	2750.46	2874.26	1475.84	1452.38	1297.69		1.76458	2551.89	1408.64	455.371	96.7923
1.77153	1975.73	2673.28	2767.19	1491.35	1466.29	1342.86		1.77153	2472.06	1433.5	432.396	79.4897
1.77847	1907.41	2582.31	2665.95	1535.22	1538.1	1389.85		1.77847	2385.22	1487.72	415.905	84.7733
1.78542	1810.76	2486.42	2540.14	1596.68	1646.54	1485.25		1.78542	2279.11	1576.16	406.49	82.58
1.79236	1717.27	2418.16	2422.46	1659.66	1673.47	1535.52		1.79236	2185.96	1622.88	405.91	75.971
1.79931	1651.06	2293.26	2344.3	1720.37	1740.55	1607.83		1.79931	2096.21	1689.58	386.355	71.5156
1.80625	1574.06	2158.35	2196.55	1758.65	1794.92	1699.32		1.80625	1976.32	1750.96	348.889	48.2625
1.81319	1486.98	2097.34	2133.42	1800.66	1834.32	1724.48		1.81319	1905.91	1786.49	363.251	56.2758
1.82014	1402.81	1920.57	1971.87	1832.99	1892.75	1748.94		1.82014	1765.08	1824.89	314.781	72.2488
1.82708	1360.16	1813.65	1919.53	1912	1940.19	1809.75		1.82708	1697.78	1887.31	297.144	68.6356
1.83403	1243.81	1744.27	1803.85	1911.27	1954.26	1821.99		1.83403	1597.31	1895.84	307.584	67.4713
1.84097	1151.09	1594.35	1662.09	1997.99	2003.08	1862.13		1.84097	1469.18	1954.4	277.544	79.9481
1.84792	1091.61	1480.02	1509.9	1997.72	2078.84	1899.36		1.84792	1360.51	1991.97	233.351	89.8815
1.85486	963.132	1392.94	1389.49	2005.63	2046.29	1911.7		1.85486	1248.52	1987.88	247.161	69.027
1.86181	845.193	1196.59	1275.52	2075.1	2074.68	1956.38		1.86181	1105.77	2035.39	229.088	68.4221
1.86875	782.885	1114.53	1204.03	2073.8	2089.06	1980.31		1.86875	1033.81	2047.72	221.87	58.8759
1.87569	656.425	1003.03	1013.68	2037.36	2130.18	2011.89		1.87569	891.045	2059.81	203.257	62.2554
1.88264	576.361	801.108	927.933	2033.03	2172.58	1990.72		1.88264	768.467	2065.44	178.044	95.1635
1.88958	518.544	763.332	806.136	2099.4	2169.6	2009.53		1.88958	696.004	2092.84	155.168	80.2355
1.89653	429.816	600.139	623.949	2085.37	2177.53	1999.85		1.89653	551.301	2087.58	105.881	88.8602
1.90347	283.417	444.406	526.003	2066.68	2171.66	2008.53		1.90347	417.942	2082.29	123.439	82.676
1.91042	204.795	361.34	347.27	2064.41	2155.35	2005.49		1.91042	304.468	2075.08	86.6058	75.4997
1.91736	127.698	281.853	242.044	2048.79	2144.61	1983.32		1.91736	217.198	2058.91	80.0245	81.1192
1.92431	13.789	63.598	80.632	2057.3	2114.76	1981.57		1.92431	52.673	2051.21	34.7349	66.8073
1.93125	-75.812	-20.758	-39.337	2006.6	2098.55	1962.92		1.93125	-45.3023	2022.69	28.0076	69.2316
1.93819	-158.851	-109.532	-162.529	1961.13	2051.43	1898.97		1.93819	-143.637	1970.51	29.5933	76.6604
1.94514	-322.143	-323.275	-312.608	1926.45	2039.74	1856.47		1.94514	-319.342	1940.89	5.85922	92.4852
1.95208	-353.201	-440.665	-426.384	1914.02	2001	1864.03		1.95208	-406.75	1926.35	46.9213	69.3119
1.95903	-467.696	-517.023	-547.169	1827.57	1955.89	1838.45		1.95903	-510.629	1873.97	40.1204	71.1583
1.96597	-561.368	-672.692	-668.043	1799.7	1891.41	1759.7		1.96597	-634.034	1816.94	62.9738	67.5271
1.97292	-628.738	-748.593	-818.389	1744.4	1838.23	1727.83		1.97292	-731.907	1770.15	95.9203	59.5336
1.97986	-718.342	-879.155	-912.797	1693.97	1816.86	1658.36		1.97986	-836.765	1723.06	103.927	83.1573
1.98681	-806.757	-1048.1	-1023.59	1632.14	1756.3	1618.61		1.98681	-959.482	1669.02	132.83	75.8927
1.99375	-898.129	-1081.65	-1150.86	1584.57	1701.7	1590.57		1.99375	-1043.54	1625.61	130.601	65.9628
2.00069	-1004.05	-1225.23	-1250.55	1494.25	1624.67	1516.24		2.00069	-1159.94	1545.05	135.6	69.821
2.00764	-1069.14	-1344.91	-1363.67	1444.54	1542.95	1441.6		2.00764	-1259.24	1476.36	164.896	57.6864
2.01458	-1160.9	-1416.92	-1458.91	1365.12	1464.51	1401.92		2.01458	-1345.58	1410.51	161.306	50.2485
2.02153	-1198.74	-1525.13	-1567.3	1276.96	1430.18	1320.36		2.02153	-1430.39	1342.5	201.72	78.9746
2.02847	-1302.31	-1634.32	-1677.86	1227.35	1331.32	1231.22		2.02847	-1538.16	1263.3	205.41	58.9427
2.03542	-1356.74	-1720.97	-1758.14	1104.93	1266.26	1195.42		2.03542	-1611.95	1188.87	221.8	80.8625
2.04236	-1458.59	-1763.92	-1845.31	1047.46	1195.05	1062.11		2.04236	-1689.28	1101.54	203.88	81.3129
2.04931	-1541.73	-1855.18	-1957.36	986.069	1085.91	1000.17		2.04931	-1784.76	1024.05	216.576	54.0372
2.05625	-1571.94	-1937.57	-2005.72	897.295	1081.47	922.135		2.05625	-1838.41	966.968	233.272	99.9393
2.06319	-1615.34	-1984.38	-2082.26	815.847	949.988	850.565		2.06319	-1893.99	872.133	246.233	69.6229
2.07014	-1700.85	-2102.06	-2124.74	765.24	877.846	770.233		2.07014	-1975.88	804.44	238.452	63.6208
2.07708	-1709.25	-2151.88	-2216.99	696.045	779.204	686.497		2.07708	-2026.04	720.582	276.27	50.9921
2.08403	-1757.32	-2199.72	-2247.32	554.153	723.59	605.151		2.08403	-2068.12	627.631	270.207	86.9267
2.09097	-1809.62	-2277.5	-2299.29	515.355	623.058	514.455		2.09097	-2128.8	550.956	276.633	62.4438
2.09792	-1847.53	-2299.61	-2324	434.786	514.726	434.857		2.09792	-2157.05	461.456	268.33	46.1329
2.10486	-1899.5	-2318.15	-2409.1	319.088	418.624	323.204		2.10486	-2208.91	353.639	271.794	56.3166
2.11181	-1917.71	-2378.63	-2444.94	218.703	361.908	272.158		2.11181	-2247.09	284.256	287.173	72.365
2.11875	-1907.22	-2418.6	-2449.93	152.241	253.598	188.919		2.11875	-2258.58	198.253	304.688	51.3191
2.12569	-1948.33	-2423.89	-2494.32	66.621	179.531	100.847		2.12569	-2288.85	115.666	296.99	57.8954
2.13264	-1962.05	-2446.46	-2497.81	-50.386	73.517	-13.773		2.13264	-2302.11	3.11933	295.618	63.6553
2.13958	-1953.32	-2467.17	-2524.07	-106.28	-8.852	-57.053		2.13958	-2314.85	-57.395	314.387	48.7149
2.14653	-1980.98	-2432.26	-2526.64	-201.242	-105.778	-142.871		2.14653	-2313.29	-149.964	291.631	48.1256
2.15347	-1956.53	-2485.32	-2514.7	-271.291	-161.103	-211.056		2.15347	-2318.85	-214.483	314.126	55.1739
2.16042	-1972.97	-2445.81	-2494.34	-365.015	-245.916	-326.224		2.16042	-2304.37	-312.385	288.029	60.7436
2.16736	-1969.67	-2428.22	-2518.2	-407.761	-331.193	-391.895		2.16736	-2305.36	-376.95	294.18	40.4127
2.17431	-1935.95	-2466.46	-2429.69	-485.258	-363.632	-459.186		2.17431	-2277.36	-436.025	296.244	64.0354
2.18125	-1947.96	-2398.45	-2428.99	-539.608	-480.388	-510.503		2.18125	-2258.47	-510.166	269.336	29.6114
2.18819	-1905.09	-2388.59	-2426.57	-670.675	-583.982	-610.864		2.18819	-2240.09	-621.84	290.733	44.3766
2.19514	-1860.27	-2382.51	-2401.48	-734.747	-649.413	-681.001		2.19514	-2214.75	-688.387	307.135	43.1438
2.20208	-1844.8	-2311.4	-2363.86	-789.849	-712.289	-735.728		2.20208	-2173.36	-745.955	285.74	39.7786
2.20903	-1785.31	-2266.06	-2363.3	-885.431	-777.486	-793.811		2.20903	-2138.22	-818.909	309.475	58.1848
2.21597	-1786.49	-2249.06	-2280.87	-934.104	-866.318	-881.412		2.21597	-2105.48	-893.945	276.703	35.5884
2.22292	-1725.08	-2165.14	-2248.6	-974.924	-939.417	-928.485		2.22292	-2046.27	-947.609	281.278	24.2791
2.22986	-1645.74	-2089.44	-2158.79	-1018.05	-1026.45	-994.295		2.22986	-1964.66	-1012.93	278.354	16.6787
2.23681	-1631.84	-2085.24	-2107.39	-1112.31	-1035.73	-1075.65		2.23681	-1941.49	-1074.56	268.395	38.3045
2.24375	-1552.8	-1981.53	-2029.41	-1161.78	-1110.87	-1058.15		2.24375	-1854.58	-1110.27	262.44	51.8191
2.25069	-1502.26	-1907.91	-1997.52	-1202.15	-1177.56	-1126.93		2.25069	-1802.56	-1168.88	263.903	38.3565
2.25764	-1473.34	-1861.4	-1918.33	-1245.23	-1230.65	-1204.93		2.25764	-1751.02	-1226.94	242.164	20.4039
2.26458	-1408.47	-1762.35	-1835.44	-1287.87	-1287.89	-1258.04		2.26458	-1668.75	-1277.93	228.355	17.2276
2.27153	-1329.61	-1694	-1753.43	-1349.53	-1315.07	-1292.84		2.27153	-1592.35	-1319.15	229.468	28.565
2.27847	-1291.07	-1631.29	-1675.72	-1404.42	-1377.07	-1326.42		2.27847	-1532.69	-1369.3	210.428	39.5788
2.28542	-1210.17	-1563.36	-1575.55	-1435.76	-1425.2	-1342.16		2.28542	-1449.7	-1401.04	207.525	51.2658
2.29236	-1147.3	-1449.37	-1480.67	-1467.21	-1465.74	-1384.97		2.29236	-1359.11	-1439.31	184.1	47.0606
2.29931	-1084.68	-1341.94	-1410.46	-1504.53	-1484.01	-1481.92		2.29931	-1279.03	-1490.15	171.76	12.4921
2.30625	-1014.37	-1238.44	-1331.71	-1506.13	-1503	-1471.29		2.30625	-1194.84	-1493.47	163.098	19.2764
2.31319	-939.423	-1134.6	-1274.79	-1581.3	-1521.86	-1492.97		2.31319	-1116.27	-1532.05	168.432	45.0393
2.32014	-874.102	-1075.11	-1121.18	-1593.47	-1560.27	-1516.52		2.32014	-1023.46	-1556.75	131.385	38.5958
2.32708	-783.236	-972.612	-1023.11	-1565.08	-1578.99	-1550.2		2.32708	-926.32	-1564.75	126.461	14.4012
2.33403	-714.169	-897.862	-928.808	-1592.76	-1598.2	-1553.07		2.33403	-846.946	-1581.34	116.025	24.6394
2.34097	-622.697	-806.39	-860.114	-1604.07	-1641.44	-1557.91		2.34097	-763.067	-1601.14	124.496	41.8425
2.34792	-567.196	-715.981	-721.596	-1615.41	-1640	-1548.66		2.34792	-668.258	-1601.36	87.567	47.2644
2.35486	-452.401	-613.577	-650.499	-1630.03	-1703.06	-1576		2.35486	-572.159	-1636.36	105.344	63.7633
2.36181	-392.248	-527.881	-524.165	-1640.31	-1667.37	-1611.89		2.36181	-481.431	-1639.85	77.2574	27.7448
2.36875	-335.628	-388.928	-429.369	-1641.39	-1669.7	-1584.21		2.36875	-384.642	-1631.77	47.0173	43.5464
2.37569	-287.694	-318.44	-364.538	-1609.77	-1653.66	-1597.86		2.37569	-323.557	-1620.43	38.6767	29.3905
2.38264	-227.433	-254.131	-259.52	-1648.47	-1666.97	-1582.68		2.38264	-247.028	-1632.71	17.1824	44.3035
2.38958	-132.012	-138.091	-148	-1623.24	-1703.68	-1597.04		2.38958	-139.368	-1641.32	8.0701	55.5761
2.39653	-60.346	-40.491	-46.921	-1592.61	-1690.94	-1586.41		2.39653	-49.2527	-1623.32	10.1308	58.6456
2.40347	-27.692	4.041	24.465	-1623.68	-1682.72	-1592.33		2.40347	0.271333	-1632.91	26.282	45.8958
2.41042	65.296	144.546	91.201	-1569.38	-1634.72	-1577.63		2.41042	100.348	-1593.91	40.409	35.5809
2.41736	112.868	221.358	161.89	-1597.39	-1640.52	-1546.74		2.41736	165.372	-1594.88	54.3288	46.9377
2.42431	174.757	288.026	283.307	-1540.39	-1625.38	-1513.75		2.42431	248.697	-1559.84	64.0771	58.2979
2.43125	214.223	396.935	353.344	-1560.84	-1616.84	-1536.06		2.43125	321.501	-1571.25	95.4275	41.3849
2.43819	254.322	464.493	414.213	-1540.51	-1614.78	-1529.5		2.43819	377.676	-1561.6	109.746	46.3891
2.44514	285.862	504.612	490.138	-1506.9	-1604.01	-1499.61		2.44514	426.871	-1536.84	122.331	58.2861
2.45208	369.322	594.706	576.36	-1460.52	-1553.95	-1515.19		2.45208	513.463	-1509.88	125.166	46.9405
2.45903	421.995	673.584	648.267	-1458.93	-1546.36	-1437.45		2.45903	581.282	-1480.91	138.526	57.6867
2.46597	455.996	689.124	703.984	-1399.03	-1504.28	-1417.31		2.46597	616.368	-1440.2	139.085	56.2357
2.47292	524.375	794.61	755.218	-1379.28	-1478.18	-1387.04		2.47292	691.401	-1414.83	145.984	54.9961
2.47986	533.92	872.721	827.78	-1367.6	-1439.9	-1409.76		2.47986	744.807	-1405.75	184.011	36.3181
2.48681	556.981	867.247	853.5	-1302.74	-1417.49	-1303.13		2.48681	759.243	-1341.12	175.299	66.1381
2.49375	609.45	917.864	912.194	-1269.41	-1380.88	-1272.95		2.49375	813.169	-1307.75	176.449	63.3598
2.50069	627.012	995.746	984.593	-1275.45	-1366.6	-1263.16		2.50069	869.117	-1301.74	209.743	56.5082
2.50764	627.47	971.422	973.806	-1192.35	-1315.37	-1228.6		2.50764	857.566	-1245.44	199.273	63.217
2.51458	684.68	1051.32	1014.6	-1137.47	-1283.4	-1194.86		2.51458	916.866	-1205.24	201.916	73.5156
2.52153	684.223	1059.62	1031.61	-1103.77	-1252.38	-1144.9		2.52153	925.151	-1167.02	209.119	76.7327
2.52847	736.94	1073.01	1099	-1080.44	-1191	-1110.08		2.52847	969.65	-1127.17	201.951	57.2233
2.53542	720.951	1130.77	1133.2	-992.517	-1167.53	-1062.49		2.53542	994.971	-1074.18	237.312	88.0876
2.54236	706.83	1167.53	1145.36	-956.702	-1072.75	-1013.6		2.54236	1006.57	-1014.35	259.822	58.0267
2.54931	741.003	1156.91	1144.4	-921.532	-1028.18	-958.55		2.54931	1014.1	-969.421	236.593	54.1487
2.55625	775.599	1149.89	1157.78	-828.627	-1003.59	-889.755		2.55625	1027.76	-907.324	218.411	88.7943
2.56319	746.537	1206.52	1184.05	-831.495	-980.191	-874.862		2.56319	1045.7	-895.516	259.328	76.4694
2.57014	764.781	1183.85	1175.12	-777.814	-894.217	-827.556		2.57014	1041.25	-833.196	239.47	58.4061
2.57708	760.266	1186.28	1164.24	-692.896	-854.899	-745.309		2.57708	1036.93	-764.368	239.849	82.6661
2.58403	744.162	1203.7	1186.77	-667.578	-784.119	-684.975		2.58403	1044.88	-712.224	260.564	62.8676
2.59097	739.972	1150.74	1165.45	-579.654	-749.625	-665.994		2.59097	1018.72	-665.091	241.517	84.9891
2.59792	743.304	1169.28	1183.03	-523.652	-696.116	-574.904		2.59792	1031.87	-598.224	250.001	88.5654
2.60486	775.874	1203.54	1185.06	-502.662	-618.661	-559.809		2.60486	1054.82	-560.377	241.754	58.0016
2.61181	693.467	1140.01	1174.27	-416.653	-581.785	-466.265		2.61181	1002.58	-488.234	268.248	84.7298
2.61875	721.022	1107.68	1144.95	-338.108	-475.026	-396.889		2.61875	991.219	-403.341	234.738	68.6867
2.62569	700.842	1102.53	1126.62	-298.844	-466.836	-351.837		2.62569	976.664	-372.506	239.173	85.882
2.63264	703.63	1060.78	1088.16	-207.375	-372.03	-299.565		2.63264	950.855	-292.99	214.541	82.5242
2.63958	684.195	1096.57	1084.08	-161.318	-330.813	-240.089		2.63958	954.948	-244.073	234.562	84.8177
2.64653	698.888	1049.21	1076.77	-134.294	-280.45	-156.431		2.64653	941.622	-190.392	210.665	78.7743
2.65347	660.818	1020.67	1041.81	-43.755	-218.343	-130.464		2.65347	907.768	-130.854	214.126	87.2947
2.66042	627.376	982.956	1030.53	-19.461	-120.566	-54.825		2.66042	880.288	-64.9507	220.316	51.3074
2.66736	615.024	987.028	1028.57	43.261	-89.15	-25.766		2.66736	876.875	-23.885	227.719	66.2255
2.67431	592.982	917.539	953.569	62.336	-31.311	2.184		2.67431	821.363	11.0697	198.603	47.4516
2.68125	572.661	901.012	920.696	157.384	27.405	55.748		2.68125	798.123	80.179	195.504	68.3468
2.68819	520.613	850.512	904.555	200.787	86.362	127.342		2.68819	758.56	138.164	207.832	57.975
2.69514	516.101	801.993	860.173	265.605	153.088	193.964		2.69514	726.089	204.219	184.167	56.9552
2.70208	492.579	799.072	812.283	348.87	204.804	245.96		2.70208	701.311	266.545	180.888	74.2061
2.70903	451.263	761.741	779.586	375.871	239.872	260.85		2.70903	664.197	292.198	184.622	73.2184
2.71597	427.128	678.063	760.538	440.563	313.924	322.559		2.71597	621.91	359.015	173.653	70.7542
2.72292	437.662	661.593	700.664	469.451	383.459	360.375		2.72292	599.973	404.428	141.916	57.482
2.72986	382.586	611.487	655.324	479.95	392.757	402.761		2.72986	549.799	425.156	146.46	47.7159
2.73681	356.985	533.836	571.32	552.821	458.124	445.009		2.73681	487.38	485.318	114.47	58.8259
2.74375	355.475	519.969	526.206	581.342	479.527	493.355		2.74375	467.217	518.075	96.8214	55.2256
2.75069	284.177	462.862	491.685	595.618	538.836	518.652		2.75069	412.908	551.035	112.412	39.9069
2.75764	295.826	379.323	436.966	653.202	554.894	597.855		2.75764	370.705	601.984	70.9636	49.2839
2.76458	237.67	390.964	372.665	675.095	604.418	579.441		2.76458	333.766	619.651	83.7233	49.6131
2.77153	210.135	324.78	347.4	679.56	646.496	660.615		2.77153	294.105	662.224	73.5944	16.5906
2.77847	209.045	221.659	253.466	727.824	701.685	666.304		2.77847	228.057	698.604	22.8911	30.8755
2.78542	155.428	177.539	221.65	789.398	702.483	708.82		2.78542	184.872	733.567	33.7146	48.4548
2.79236	93.775	124.487	204.041	750.853	725.888	712.249		2.79236	140.768	729.663	56.9073	19.577
2.79931	79.932	53.151	135.526	817.137	789.591	720.064		2.79931	89.5363	775.597	42.019	50.0266
2.80625	30.997	20.128	78.036	805.403	797.783	755.67		2.80625	43.0537	786.285	30.7792	26.786
2.81319	-12.869	-18.553	28.39	855.192	811.578	743.292		2.81319	-1.01067	803.354	25.6198	56.4015
2.82014	-21.249	-99.057	-61.208	837.348	823.722	787.844		2.82014	-60.5047	816.305	38.9088	25.5719
2.82708	-85.662	-140.994	-113.26	892.007	861	777.784		2.82708	-113.305	843.597	27.666	59.0667
2.83403	-115.061	-173.059	-144.309	839.02	837.887	798.514		2.83403	-144.143	825.14	28.9994	23.066
2.84097	-174.004	-270.019	-229.55	836.259	848	811.957		2.84097	-224.524	832.072	48.2044	18.3827
2.84792	-162.194	-285.711	-278.686	868.3	854.758	802.094		2.84792	-242.197	841.717	69.3736	34.9765
2.85486	-204.477	-338.731	-348.638	858.382	844.475	785.389		2.85486	-297.282	829.415	80.524	38.7568
2.86181	-261.427	-429.099	-455.192	885.072	885.913	813.608		2.86181	-381.906	861.531	105.15	41.5047
2.86875	-303.139	-494.805	-471.856	902.371	874.982	791.774		2.86875	-423.267	856.376	104.664	57.5984
2.87569	-310.12	-524.864	-519.072	872.309	861.195	799.207		2.87569	-451.352	844.237	122.345	39.3911
2.88264	-352.7	-565.741	-600.258	858.848	837.711	794.414		2.88264	-506.233	830.324	134.079	32.846
2.88958	-372.286	-623.662	-627.954	851.839	849.007	780.611		2.88958	-541.301	827.152	146.387	40.3308
2.89653	-409.501	-644.601	-692.387	800.194	835.342	747.203		2.89653	-582.163	794.246	151.427	44.3695
2.90347	-449.98	-727.019	-765.264	800.912	799.04	743.667		2.90347	-647.421	781.206	172.055	32.5235
2.91042	-446.553	-770.713	-783.317	790.628	823.402	717.352		2.91042	-666.861	777.127	190.896	54.2987
2.91736	-502.251	-789.061	-841.09	769.158	749.662	705.631		2.91736	-710.801	741.484	182.473	32.5436
2.92431	-552.041	-895.532	-890.404	741.78	725.538	697		2.92431	-779.326	721.439	196.851	22.6696
2.93125	-539.889	-912.602	-915.161	742.77	764.939	654.962		2.93125	-789.217	720.89	215.928	58.1616
2.93819	-583.035	-939.949	-983.07	679.288	699.191	623.202		2.93819	-835.351	667.227	219.573	39.4041
2.94514	-610.076	-1024.83	-1033.84	661.11	673.524	610.066		2.94514	-889.582	648.233	242.101	33.6316
2.95208	-627.598	-1030.11	-1063.65	647.025	687.72	588.708		2.95208	-907.116	641.151	242.65	49.7667
2.95903	-634.026	-1048.26	-1092.77	601.885	620.739	541.637		2.95903	-925.017	588.087	252.987	41.3167
2.96597	-671.664	-1134	-1118.31	572.51	592.839	495.52		2.96597	-974.657	553.623	262.517	51.335
2.97292	-668.874	-1127.19	-1152.12	532.862	567.315	508.646		2.97292	-982.726	536.274	272.089	29.483
2.97986	-719.746	-1192.96	-1176.82	502.384	564.098	462.827		2.97986	-1029.84	509.77	268.671	51.0379
2.98681	-727.264	-1185.52	-1231.43	474.137	507.894	415.78		2.98681	-1048.07	465.937	278.775	46.6013
2.99375	-748.913	-1204.66	-1270.59	437.691	432.641	392.321		2.99375	-1074.72	420.884	284.076	24.8651
3.00069	-770.55	-1229.43	-1259.26	383.856	430.043	350.412		3.00069	-1086.41	388.104	273.952	39.9851
3.00764	-779.962	-1273.3	-1295.43	294.937	370.289	314.182		3.00764	-1116.23	326.469	291.427	39.1499
3.01458	-827.022	-1243.33	-1288.33	312.316	355.659	269.973		3.01458	-1119.56	312.649	254.342	42.844
3.02153	-813.493	-1260.9	-1353.08	229.979	307.546	254.088		3.02153	-1142.49	263.871	288.626	39.6981
3.02847	-811.899	-1299.07	-1332.03	187.385	261.739	208.4		3.02847	-1147.67	219.175	291.249	38.3301
3.03542	-814.024	-1299.14	-1374.61	155.643	227.152	175.529		3.03542	-1162.59	186.108	304.216	36.9096
3.04236	-838.067	-1289.47	-1356.5	106.408	174.574	116.512		3.04236	-1161.34	132.498	281.965	36.7874
3.04931	-827.426	-1317.43	-1347.62	91.018	135.618	125.361		3.04931	-1164.16	117.332	292.01	23.3588
3.05625	-822.279	-1317.62	-1334.62	76.297	128.413	57.94		3.05625	-1158.17	87.55	291.016	36.5593
3.06319	-827.401	-1306.15	-1333.22	6.98	69.726	65.064		3.06319	-1155.59	47.2567	284.545	34.9584
3.07014	-824.821	-1305.34	-1339.76	-37.876	31.366	1.413		3.07014	-1156.64	-1.699	287.879	34.7257
3.07708	-817.92	-1291.84	-1320.42	-89.383	-3.989	-10.714		3.07708	-1143.39	-34.6953	282.229	47.4801
3.08403	-840.288	-1270.08	-1293.47	-77.297	-63.792	-74.194		3.08403	-1134.61	-71.761	255.162	7.0736
3.09097	-812.772	-1267.46	-1285.08	-140.925	-102.37	-106.781		3.09097	-1121.77	-116.692	267.746	21.102
3.09792	-801.507	-1229.74	-1284.83	-155.741	-136.767	-131.207		3.09792	-1105.36	-141.238	264.583	12.8637
3.10486	-807.492	-1206.7	-1233.05	-228.239	-174.079	-184.716		3.10486	-1082.42	-195.678	238.455	28.6958
3.11181	-804.139	-1220.32	-1209.2	-241.729	-244.035	-204.286		3.11181	-1077.89	-230.017	237.138	22.3132
3.11875	-764.022	-1174.48	-1203.94	-295.684	-216.976	-209.15		3.11875	-1047.48	-240.603	245.922	47.8615
3.12569	-762.374	-1169.93	-1196.36	-336.328	-322.422	-280.425		3.12569	-1042.89	-313.058	243.29	29.104
3.13264	-754.609	-1139.77	-1150.16	-343.037	-322.06	-293.412		3.13264	-1014.85	-319.503	225.432	24.9111
3.13958	-739.384	-1099.8	-1104.39	-397.34	-350.231	-310.151		3.13958	-981.193	-352.574	209.426	43.6417
3.14653	-716.858	-1022.15	-1091.51	-418.351	-402.351	-371.902		3.14653	-943.503	-397.535	199.321	23.5961
3.15347	-700.397	-1037.93	-1075.23	-459.801	-431.456	-387.815		3.15347	-937.851	-426.357	206.485	36.2628
3.16042	-674.078	-978.634	-1027.02	-484.275	-445.106	-412.905		3.16042	-893.242	-447.429	191.337	35.7416
3.16736	-640.422	-935.716	-975.769	-518.352	-493.034	-438.156		3.16736	-850.636	-483.181	183.149	40.9959
3.17431	-629.719	-894.708	-944.891	-518.444	-520.963	-429.206		3.17431	-823.106	-489.538	169.347	52.2639
3.18125	-598.595	-850.131	-894.764	-540.876	-528.055	-455.868		3.18125	-781.163	-508.266	159.676	45.8289
3.18819	-578.234	-796.566	-834.896	-599.119	-594.332	-488.062		3.18819	-736.565	-560.504	138.452	62.7825
3.19514	-554.523	-800.836	-780.228	-604.877	-569.671	-510.617		3.19514	-711.862	-561.722	136.649	47.6301
3.20208	-524.067	-717.068	-765.076	-639.51	-603.165	-522.98		3.20208	-668.737	-588.552	127.567	59.6236
3.20903	-499.304	-662.452	-718.75	-653.752	-602.843	-567.494		3.20903	-626.835	-608.03	113.976	43.3623
3.21597	-465.4	-614.359	-642.579	-677.167	-644.717	-557.58		3.21597	-574.113	-626.488	95.1994	61.8424
3.22292	-444.565	-542.284	-613.838	-682.273	-673.378	-570.592		3.22292	-533.562	-642.081	84.9729	62.0708
3.22986	-409.863	-484.143	-573.156	-745.104	-663.758	-597.242		3.22986	-489.054	-668.701	81.7572	74.0548
3.23681	-381.285	-459.828	-496.186	-703.688	-684.336	-610.856		3.23681	-445.766	-666.293	58.727	48.9755
3.24375	-345.042	-396.926	-465.103	-703.032	-734.765	-617.709		3.24375	-402.357	-685.169	60.2145	60.538
3.25069	-300.49	-295.827	-389.411	-738.189	-729.129	-622.472		3.25069	-328.576	-696.597	52.7362	64.3535
3.25764	-281.153	-302.849	-346.212	-778.195	-720.411	-643.269		3.25764	-310.071	-713.958	33.1254	67.694
3.26458	-233.232	-233.013	-284.46	-785.336	-749.325	-636.377		3.26458	-250.235	-723.679	29.6399	77.7205
3.27153	-191.496	-161.519	-230.296	-776.604	-739.109	-679.419		3.27153	-194.437	-731.711	34.4827	49.0131
3.27847	-208.123	-130.265	-177.677	-762.139	-778.523	-697.672		3.27847	-172.022	-746.111	39.2359	42.7421
3.28542	-133.684	-37.105	-138.992	-775.878	-769.899	-696.763		3.28542	-103.26	-747.513	57.3536	44.0526
3.29236	-95.551	48.439	-57.461	-790.688	-777.446	-710.412		3.29236	-34.8577	-759.515	74.6087	43.0371
3.29931	-78.795	47.788	-49.972	-785.755	-774.196	-669.291		3.29931	-26.993	-743.081	66.3464	64.1645
3.30625	-61.44	122.354	49.468	-791.471	-798.951	-673.297		3.30625	36.794	-754.573	92.5502	70.4864
3.31319	-5.775	176.788	110.665	-802.961	-782.838	-704.342		3.31319	93.8927	-763.38	92.4299	52.1093
3.32014	41.46	188.355	162.102	-789.138	-766.797	-694.308		3.32014	130.639	-750.081	78.3389	49.5757
3.32708	78.806	263.874	204.549	-780.736	-769.25	-678.713		3.32708	182.41	-742.9	94.4995	55.8832
3.33403	83.323	320.482	275.698	-771.093	-756.675	-689.865		3.33403	226.501	-739.211	126.001	43.3387
3.34097	135.389	343.191	335.277	-763.758	-780.727	-711.128		3.34097	271.286	-751.871	117.756	36.2902
3.34792	173.435	416.344	366.133	-747.305	-738.612	-694.787		3.34792	318.637	-726.901	128.231	28.1494
3.35486	184.268	444.581	409.496	-749.312	-761.072	-688.6		3.35486	346.115	-732.995	141.257	38.8939
3.36181	226.037	497.363	470.567	-708.013	-731.768	-700.334		3.36181	397.989	-713.372	149.516	16.3878
3.36875	249.494	531.61	506.484	-701.567	-748.922	-655.409		3.36875	429.196	-701.966	156.133	46.7578
3.37569	262.852	593.117	548.771	-689.907	-722.083	-683.094		3.37569	468.247	-698.361	179.254	20.8241
3.38264	279.482	612.81	571.646	-706.959	-717.854	-688.817		3.38264	487.979	-704.543	181.733	14.6685
3.38958	331.244	657.849	640.088	-698.797	-702.787	-669.737		3.38958	543.06	-690.44	183.653	18.0403
3.39653	316.823	689.78	655.748	-671.566	-673.074	-638.043		3.39653	554.117	-660.894	206.206	19.8042
3.40347	362.295	662.762	694.605	-677.064	-663.91	-650.873		3.40347	573.221	-663.949	183.36	13.0955
3.41042	370.175	730.673	719.324	-642.326	-650.583	-598.093		3.41042	606.724	-630.334	204.936	28.2251
3.41736	417.573	745.299	733.87	-606.1	-631.33	-615.411		3.41736	632.247	-617.614	186.001	12.7584
3.42431	433.334	767.49	767.397	-602.748	-644.928	-611.067		3.42431	656.074	-619.581	192.898	22.3418
3.43125	482.07	802.191	777.721	-572.068	-588.388	-583.775		3.43125	687.327	-581.41	178.179	8.41305
3.43819	444.462	842.875	807.693	-575.893	-599.149	-576.992		3.43819	698.343	-584.011	220.57	13.1211
3.44514	435.988	814.663	844.69	-504.564	-568.25	-564.762		3.44514	698.447	-545.859	227.791	35.8047
3.45208	497.787	873.677	881.206	-507.77	-540.887	-528.083		3.45208	750.89	-525.58	219.226	16.6998
3.45903	497.056	905.547	876.241	-476.163	-517.432	-501.465		3.45903	759.615	-498.353	227.854	20.8097
3.46597	485.414	870.651	897.858	-450.147	-493.775	-493.457		3.46597	751.308	-479.126	230.672	25.0973
3.47292	519.738	894.828	896.927	-433.295	-472.532	-448.973		3.47292	770.498	-451.6	217.167	19.75
3.47986	535.175	920.592	905.183	-399.27	-453.837	-465.873		3.47986	786.983	-439.66	218.208	35.4927
3.48681	518.564	888.612	940.875	-397.16	-419.101	-431.731		3.48681	782.684	-415.997	230.222	17.4932
3.49375	534.296	910.086	919.709	-323.569	-391.351	-399.104		3.49375	788.03	-371.341	219.793	41.5533
3.50069	540.52	930.667	920.526	-318.167	-360.981	-396.327		3.50069	797.238	-358.492	222.382	39.1394
3.50764	529.049	902.184	942.066	-289.411	-311.167	-373.878		3.50764	791.1	-324.819	227.817	43.8571
3.51458	580.425	923.795	929.713	-246.151	-293.546	-361.15		3.51458	811.311	-300.282	199.975	57.7947
3.52153	543.603	912.392	943.295	-231.477	-262.741	-324.333		3.52153	799.763	-272.85	222.379	47.2463
3.52847	549.049	899.382	926.691	-169.572	-236.81	-283.208		3.52847	791.707	-229.863	210.591	57.1356
3.53542	546.367	918.855	933.146	-117.501	-192.87	-250.57		3.53542	799.456	-186.98	219.298	66.7297
3.54236	543.875	882.023	897.028	-144.469	-195.49	-232.086		3.54236	774.309	-190.682	199.702	44.006
3.54931	549.363	842.178	888.457	-88.281	-144.429	-192.913		3.54931	759.999	-141.874	183.878	52.3628
3.55625	560.879	886.678	882.205	-48.366	-122.851	-152.336		3.55625	776.587	-107.851	186.822	53.5835
3.56319	525.456	878.034	878.194	-19.55	-99.765	-127.34		3.56319	760.561	-82.2183	203.607	55.9963
3.57014	539.838	858.181	881.388	27.435	-69.897	-93.221		3.57014	759.802	-45.2277	190.848	63.9992
3.57708	519.356	832.258	849.097	67.836	-16.967	-84.622		3.57708	733.57	-11.251	185.706	76.3896
3.58403	517.319	830.769	849.125	74.832	-5.137	-42.204		3.58403	732.404	9.16367	186.495	59.8142
3.59097	497.707	771.692	817.229	110.666	26.278	-1.691		3.59097	695.543	45.0843	172.837	58.4917
3.59792	507.853	770.866	821.383	155.175	39.286	5.381		3.59792	700.034	66.614	168.339	78.5473
3.60486	465.28	749.643	778.458	172.614	89.976	67.208		3.60486	664.46	109.933	173.096	55.4645
3.61181	487.967	733.622	751.639	208.866	121.093	70.135		3.61181	657.743	133.365	147.306	70.1749
3.61875	478.528	692.764	752.793	232.102	163.855	97.694		3.61875	641.362	164.55	144.177	67.2067
3.62569	440.719	673.705	726.309	258.376	191.058	131.195		3.62569	613.578	193.543	151.993	63.6269
3.63264	434.593	629.208	680.666	289.34	225.665	181.237		3.63264	581.489	232.081	129.791	54.3363
3.63958	424.787	604.241	690.127	327.278	240.788	232.894		3.63958	573.052	266.987	135.392	52.3628
3.64653	394.92	593.604	659.609	337.765	307.364	233.249		3.64653	549.378	292.793	137.775	53.76
3.65347	368.788	542.586	608.977	361.746	299.039	262.367		3.65347	506.784	307.717	124.032	50.2547
3.66042	341.962	495.489	558.648	401.958	322.033	284.045		3.66042	465.366	336.012	111.439	60.1866
3.66736	341.168	491.34	526.924	393.208	337.755	328.312		3.66736	453.144	353.092	98.5927	35.0611
3.67431	313.114	444.092	494.239	454.589	415.378	359.032		3.67431	417.148	409.666	93.5203	48.0339
3.68125	281.826	432.227	448.237	488.369	420.353	385.517		3.68125	387.43	431.413	91.8054	52.3104
3.68819	272.626	379.973	453.238	482.487	434.436	403.946		3.68819	368.612	440.29	90.8404	39.5964
3.69514	249.777	329.297	415.932	497.962	468.824	396.96		3.69514	331.669	454.582	83.1029	51.9854
3.70208	221.604	321.598	363.577	516.956	486.166	462.454		3.70208	302.26	488.525	72.9353	27.3275
3.70903	217.797	289.95	338.544	554.527	468.197	465.884		3.70903	282.097	496.203	60.7553	50.5236
3.71597	188.517	210.498	286.519	559.476	535.837	485.488		3.71597	228.511	526.934	51.4243	37.789
3.72292	152.911	205.403	253.985	557.586	537.135	522.331		3.72292	204.1	539.017	50.5496	17.7027
3.72986	140.208	166.827	181.661	563.339	527.663	509.018		3.72986	162.899	533.34	21.0038	27.6019
3.73681	97.678	115.752	192.276	602.207	544.572	529.504		3.73681	135.235	558.761	50.2185	38.3722
3.74375	79.806	56.436	115.842	631.72	569.936	545.214		3.74375	84.028	582.29	29.9272	44.5566
3.75069	52.614	39.881	72.051	599.153	559.684	578.596		3.75069	54.8487	579.144	16.201	19.7402
3.75764	25.5	-30.665	94.164	607.02	580.134	587.449		3.75764	29.6663	591.534	62.5187	13.9008
3.76458	1.722	-31.224	25.842	614.426	613.282	565.995		3.76458	-1.22	597.901	28.6465	27.6373
3.77153	-23.799	-69.637	-18.541	612.002	568.414	585.231		3.77153	-37.3257	588.549	28.1057	21.9826
3.77847	-48.791	-133.425	-56.712	613.808	610.045	582.952		3.77847	-79.6427	602.268	46.7449	16.8339
3.78542	-50.766	-155.396	-119.067	638.091	613.679	611.672		3.78542	-108.41	621.147	53.1229	14.7079
3.79236	-109.485	-203.518	-153.692	612.925	600.736	605.518		3.79236	-155.565	606.393	47.0445	6.14143
3.79931	-143.204	-254.346	-175.603	615.142	633.224	612.243		3.79931	-191.051	620.203	57.1587	11.3693
3.80625	-169.034	-247.622	-212.801	623.783	620.34	605.349		3.80625	-209.819	616.491	39.3788	9.80133
3.81319	-167.079	-288.747	-264.266	625.046	608.252	615.682		3.81319	-240.031	616.327	64.3528	8.41554
3.82014	-207.749	-347.794	-291.099	590.891	601.11	596.344		3.82014	-282.214	596.115	70.444	5.11335
3.82708	-224.07	-365.964	-337.115	593.285	600.437	570.659		3.82708	-309.05	588.127	74.9948	15.5446
3.83403	-264.069	-416.647	-371.514	600.307	605.909	590.452		3.83403	-350.743	598.889	78.381	7.82541
3.84097	-292.408	-482.744	-416.161	579.929	607.66	600.413		3.84097	-397.104	596.001	96.5884	14.3824
3.84792	-301.63	-491.109	-416.262	585.02	597.92	569.072		3.84792	-403	584.004	95.4331	14.4508
3.85486	-360.445	-528.4	-446.794	536.891	576.572	514.962		3.85486	-445.213	542.808	83.9887	31.2283
3.86181	-343.744	-556.127	-492.172	534.255	533.285	556.1		3.86181	-464.014	541.213	108.955	12.9014
3.86875	-386.895	-565.664	-517.886	518.898	548.178	547.848		3.86875	-490.148	538.308	92.5561	16.8104
3.87569	-390.581	-588.636	-564.453	489.257	528.346	521.089		3.87569	-514.557	512.897	108.045	20.7922
3.88264	-435.809	-605.266	-582.958	456.582	521.574	519.592		3.88264	-541.344	499.249	92.0744	36.9643
3.88958	-416.193	-647.961	-627.309	446.833	518.69	504.199		3.88958	-563.821	489.907	128.266	38.0006
3.89653	-462.988	-676.994	-658.444	452.043	496.312	449.822		3.89653	-599.475	466.059	118.565	26.2234
3.90347	-466.135	-716.154	-656.563	427.459	457.812	440.396		3.90347	-612.951	441.889	130.591	15.2315
3.91042	-493.639	-723.557	-686.37	416.662	457.206	430.722		3.91042	-634.522	434.863	123.417	20.5868
3.91736	-523.989	-757.714	-712.7	399.709	407.219	403.642		3.91736	-664.801	403.523	124.006	3.75641
3.92431	-523.42	-784.509	-773.722	363.397	403.854	377.181		3.92431	-693.884	381.477	147.724	20.5678
3.93125	-530.07	-772.088	-775.354	330.217	367.449	401.021		3.93125	-692.504	366.229	140.681	35.4178
3.93819	-553.087	-796.877	-800.512	308.46	340.852	314.654		3.93819	-716.825	321.322	141.813	17.1947
3.94514	-532.962	-823.334	-816.165	278.453	305.646	288.343		3.94514	-724.154	290.814	165.616	13.7639
3.95208	-547.842	-852.752	-816.651	248.707	294.936	275.221		3.95208	-739.082	272.955	166.599	23.1977
3.95903	-569.817	-827.767	-845.384	220.87	290.99	298.152		3.95903	-747.656	270.004	154.265	42.7017
3.96597	-574.5	-886.403	-838.942	203.85	246.497	231.794		3.96597	-766.615	227.38	168.06	21.6634
3.97292	-581.117	-869.432	-843.119	162.674	244.95	216.264		3.97292	-764.556	207.963	159.407	41.7615
3.97986	-571.334	-870.279	-872.062	132.974	188.185	183.116		3.97986	-771.225	168.092	173.113	30.5182
3.98681	-593.83	-892.805	-881.844	102.282	174.108	182.524		3.98681	-789.493	152.971	169.538	44.0995
3.99375	-569.778	-866.132	-867.448	106.331	137.555	147.522		3.99375	-767.786	130.469	171.481	21.4902
4.00069	-560.891	-869.42	-892.028	45.5	100.646	125.433		4.00069	-774.113	90.5263	185.001	40.9161
4.00764	-599.364	-903.023	-872.517	51.505	89.213	98.25		4.00764	-791.635	79.656	167.208	24.7947
4.01458	-608.115	-855.707	-852.552	-3.208	49.759	53.43		4.01458	-772.125	33.327	142.045	31.6934
4.02153	-572.675	-849.071	-874.828	0.656	9.548	26.138		4.02153	-765.525	12.114	167.509	12.9333
4.02847	-605.856	-864.652	-888.502	-61.705	1.918	-9.136		4.02847	-786.337	-22.9743	156.755	33.9941
4.03542	-572.1	-858.694	-872.831	-59.764	-21.342	-7.325		4.03542	-767.875	-29.477	169.693	27.1495
4.04236	-561.915	-838.711	-876.87	-101.122	-49.441	-57.539		4.04236	-759.165	-69.3673	171.886	27.7968
4.04931	-561.25	-844.912	-842.53	-132.238	-76.705	-86.067		4.04931	-749.564	-98.3367	163.089	29.7302
4.05625	-536.214	-813.914	-843.185	-174.987	-93.116	-88.305		4.05625	-731.104	-118.803	169.413	48.7165
4.06319	-540.945	-790.1	-823.9	-206.145	-134.055	-136.197		4.06319	-718.315	-158.799	154.534	41.0168
4.07014	-544.947	-779.246	-786.586	-208.535	-165.48	-134.365		4.07014	-703.593	-169.46	137.44	37.2448
4.07708	-517.141	-787.234	-786.196	-256.197	-167.684	-151.117		4.07708	-696.857	-191.666	155.639	56.4961
4.08403	-507.568	-743.53	-739.651	-273.232	-207.345	-193.136		4.08403	-663.583	-224.571	135.127	42.7363
4.09097	-490.435	-730.427	-746.901	-268.328	-228.819	-212.547		4.09097	-655.921	-236.565	143.552	28.6858
4.09792	-460.757	-712.361	-742.296	-287.466	-261.053	-258.791		4.09792	-638.471	-269.103	154.631	15.9427
4.10486	-466.03	-676.459	-719.097	-320.207	-263.017	-263.412		4.10486	-620.529	-282.212	135.488	32.9052
4.11181	-435.767	-656.861	-672.468	-348.024	-298.525	-303.355		4.11181	-588.365	-316.635	132.384	27.291
4.11875	-400.502	-611.807	-633.002	-342.294	-310.381	-314.743		4.11875	-548.437	-322.473	128.553	17.3038
4.12569	-414.859	-597.209	-623.442	-388.738	-351.394	-317.499		4.12569	-545.17	-352.544	113.612	35.6334
4.13264	-371.442	-567.386	-582.639	-403.207	-355.478	-344.567		4.13264	-507.156	-367.751	117.779	31.187
4.13958	-330.299	-529.991	-570.079	-390.327	-346.306	-387.919		4.13958	-476.79	-374.851	128.438	24.7497
4.14653	-341.967	-485.716	-528.455	-421.533	-400.984	-366.018		4.14653	-452.046	-396.178	97.697	28.0678
4.15347	-303.554	-492.277	-484.628	-451.608	-401.884	-394.682		4.15347	-426.82	-416.058	106.82	30.9971
4.16042	-295.759	-445.366	-458.766	-471.087	-417.901	-407.053		4.16042	-399.964	-432.014	90.4923	34.2705
4.16736	-270.863	-422.682	-421.693	-482.591	-446.655	-441.702		4.16736	-371.746	-456.983	87.3686	22.3153
4.17431	-242.127	-364.791	-405.003	-482.06	-425.275	-439.43		4.17431	-337.307	-448.922	84.845	29.5585
4.18125	-238.854	-341.989	-347.238	-490.877	-474.896	-442.657		4.18125	-309.36	-469.477	61.1167	24.5626
4.18819	-195.204	-314.924	-306.52	-503.401	-478.342	-443.92		4.18819	-272.216	-475.221	66.8266	29.8631
4.19514	-167.294	-275.777	-293.966	-520.811	-472.064	-481.428		4.19514	-245.679	-491.434	68.4899	25.8682
4.20208	-143.481	-203.216	-252.922	-518	-519.654	-465.971		4.20208	-199.873	-501.208	54.797	30.5276
4.20903	-130.865	-190.425	-197.175	-551.903	-482.142	-484.791		4.20903	-172.822	-506.279	36.4919	39.534
4.21597	-104.009	-131.533	-151.233	-542.984	-520.791	-487.613		4.21597	-128.925	-517.129	23.7198	27.8665
4.22292	-75.529	-96.698	-130.087	-540.717	-528.052	-497.164		4.22292	-100.771	-521.978	27.5061	22.4029
4.22986	-34.264	-53.216	-60.828	-564.277	-538.421	-495.03		4.22986	-49.436	-532.576	13.6795	34.9916
4.23681	-37.257	-45.453	-47.536	-560.783	-532.535	-516.087		4.23681	-43.4153	-536.468	5.43402	22.6061
4.24375	5.064	32.275	-19.231	-543.191	-540.687	-512.877		4.24375	6.036	-532.252	25.7668	16.8256
4.25069	37.855	64.26	17.216	-558.377	-537.64	-496.633		4.25069	39.777	-530.883	23.5808	31.4216
4.25764	68.863	60.714	53.107	-552.063	-567.982	-521.714		4.25764	60.8947	-547.253	7.87955	23.506
4.26458	91.046	85.059	104.478	-536.536	-531.14	-523.658		4.26458	93.5277	-530.445	9.94452	6.4671
4.27153	91.619	159.11	123.077	-557.564	-537.758	-509.644		4.27153	124.602	-534.989	33.7713	24.0797
4.27847	108.957	153.891	173.884	-560.721	-544.342	-506.303		4.27847	145.577	-537.122	33.2523	27.9182
4.28542	127.986	222.028	214.969	-521.436	-540.374	-479.664		4.28542	188.328	-513.825	52.3765	31.0624
4.29236	168.702	267.663	230.788	-501.132	-544.589	-489.905		4.29236	222.384	-511.875	50.0129	28.8816
4.29931	168.282	293.903	273.649	-518.461	-525.743	-489.284		4.29931	245.278	-511.163	67.4451	19.2941
4.30625	208.835	343.273	298.335	-499.281	-532.441	-499.609		4.30625	283.481	-510.444	68.4388	19.051
4.31319	209.822	362.656	300.885	-517.085	-529.868	-470.721		4.31319	291.121	-505.891	76.8834	31.1218
4.32014	226.296	354.206	312.371	-496.72	-463.919	-456.586		4.32014	297.624	-472.408	65.2176	21.3714
4.32708	253.928	422.609	375.469	-470.414	-485.55	-437.846		4.32708	350.669	-464.603	87.0322	24.3771
4.33403	273.787	471.577	401.689	-469.745	-480.52	-452.25		4.33403	382.351	-467.505	100.303	14.2675
4.34097	291.488	433.405	440.512	-443.799	-468.19	-458.202		4.34097	388.468	-456.73	84.0626	12.2619
4.34792	309.718	500.58	456.272	-422.965	-467.642	-404.526		4.34792	422.19	-431.711	99.8913	32.4542
4.35486	298.015	532.117	503.829	-399.023	-432.084	-427.081		4.35486	444.654	-419.396	127.778	17.82
4.36181	313.368	553.046	499.456	-421.309	-432.839	-417.167		4.36181	455.29	-423.772	125.795	8.12105
4.36875	353.026	587.491	534.642	-375.636	-401.278	-366.746		4.36875	491.72	-381.22	122.985	17.9304
4.37569	328.457	612.244	562.108	-353.351	-381.833	-360.374		4.37569	500.936	-365.186	151.46	14.8382
4.38264	393.811	595.967	577.149	-334.844	-375.545	-356.155		4.38264	522.309	-355.515	111.68	20.3581
4.38958	400.763	667.204	566.754	-323.109	-347.592	-329.961		4.38958	544.907	-333.554	134.557	12.6308
4.39653	382.633	660.226	589.781	-316.538	-337.362	-342.384		4.39653	544.213	-332.095	144.298	13.7045
4.40347	421.543	647.831	611.694	-283.769	-340.396	-290.046		4.40347	560.356	-304.737	121.566	31.0407
4.41042	412.58	685.69	632.718	-255.246	-292.949	-263.167		4.41042	576.996	-270.454	144.831	19.8797
4.41736	439.136	706.928	617.651	-241.099	-303.29	-264.001		4.41736	587.905	-269.463	136.352	31.4533
4.42431	427.819	669.302	620.335	-210.335	-244.699	-236.74		4.42431	572.485	-230.591	127.655	17.9882
4.43125	457.574	698.206	666.041	-199.132	-223.656	-239.556		4.43125	607.274	-220.781	130.637	20.3647
4.43819	446.566	693.731	633.901	-178.028	-229.062	-212.446		4.43819	591.399	-206.512	128.947	26.0293
4.44514	429.079	689.365	643.564	-165.787	-207.835	-168.387		4.44514	587.336	-180.67	138.955	23.5618
4.45208	441.025	724.145	644.216	-143.629	-147.757	-166.976		4.45208	603.129	-152.787	145.964	12.4599
4.45903	442.932	663.24	630.122	-92.991	-165.048	-133.192		4.45903	578.765	-130.41	118.794	36.1089
4.46597	454.552	666.221	673.646	-91.945	-138.978	-152.564		4.46597	598.14	-127.829	124.406	31.8102
4.47292	476.773	692.526	672.327	-45.297	-102.18	-89.829		4.47292	613.875	-79.102	119.163	29.9202
4.47986	456.615	705.541	657.968	-61.776	-99.524	-61.662		4.47986	606.708	-74.3207	132.143	21.8268
4.48681	448.745	652.487	643.029	-0.343	-74.607	-39.03		4.48681	581.42	-37.9933	114.997	37.1429
4.49375	485.456	667.565	652.764	20.99	-46.572	-77.718		4.49375	601.928	-34.4333	101.139	50.4612
4.50069	426.316	661.074	603.914	43.376	-41.892	3.622		4.50069	563.768	1.702	122.42	42.6664
4.50764	446.304	617.537	648.052	29.537	-2.155	24.761		4.50764	570.631	17.381	108.746	17.0864
4.51458	417.214	637.299	614.011	98.452	54.257	36.678		4.51458	556.175	63.129	120.905	31.8283
4.52153	439.466	626.348	607.293	106.855	67.028	59.01		4.52153	557.702	77.631	102.838	25.6243
4.52847	387.057	611.58	615.326	137.441	71.74	73.895		4.52847	537.988	94.3587	130.723	37.326
4.53542	413.789	594.997	600.038	147.446	85.68	111.782		4.53542	536.275	114.969	106.106	31.0061
4.54236	400.337	577.09	560.015	188.771	116.944	106.475		4.54236	512.481	137.397	97.4938	44.7983
4.54931	352.353	553.327	563.161	219.978	158.843	124.161		4.54931	489.614	167.661	118.973	48.5133
4.55625	366.902	543.459	550.758	230.919	179.889	145.369		4.55625	487.04	185.392	104.106	43.0397
4.56319	366.222	532.639	517.811	261.422	156.209	160.791		4.56319	472.224	192.807	92.0993	59.4662
4.57014	355.122	505.639	527.652	264.352	199.368	196.635		4.57014	462.804	220.118	93.9029	38.3318
4.57708	346.721	488.575	522.764	315.231	224.67	209.335		4.57708	452.687	249.745	93.3475	57.2282
4.58403	340.831	483.678	500.272	286.01	244.975	226.632		4.58403	441.594	252.539	87.6566	30.4031
4.59097	322.244	435.545	458.066	316.188	277.936	257.428		4.59097	405.285	283.851	72.7919	29.8232
4.59792	275.776	399.998	434.577	314.492	295.011	247.543		4.59792	370.117	285.682	83.511	34.4357
4.60486	293.472	388.098	390.307	353.403	298.49	283.819		4.60486	357.292	311.904	55.2811	36.6802
4.61181	260.726	348.635	390.821	354.405	312.243	279.053		4.61181	333.394	315.234	66.3731	37.7649
4.61875	255.75	332.653	384.666	358.801	318.101	296.276		4.61875	324.356	324.393	64.8572	31.7338
4.62569	214.293	306.472	346.195	366.792	350.293	345.859		4.62569	288.987	354.315	67.6671	11.0308
4.63264	220.4	293.695	296.564	387.059	357.443	335.559		4.63264	270.22	360.02	43.1689	25.8466
4.63958	220.085	294.247	264.333	424.475	391.727	347.085		4.63958	259.555	387.762	37.3112	38.847
4.64653	169.918	263.345	266.397	396.086	397.751	368.251		4.64653	233.22	387.363	54.8424	16.5721
4.65347	150.945	183.989	212.941	409.387	389.707	336.262		4.65347	182.625	378.452	31.0205	37.8394
4.66042	164.989	192.596	235.328	416.878	398.202	356.605		4.66042	197.638	390.562	35.4395	30.8543
4.66736	124.148	163.777	165.549	446.855	434.918	375.812		4.66736	151.158	419.195	23.4081	38.0419
4.67431	101.767	136.747	150.428	440.623	407.836	384.158		4.67431	129.647	410.872	25.0954	28.3547
4.68125	82.883	102.417	127.45	450.666	439.721	410.987		4.68125	104.25	433.791	22.34	20.4933
4.68819	46.283	102.744	121.1	436.816	436.806	389.356		4.68819	90.0423	420.993	38.9922	27.3982
4.69514	53.832	15.187	67.217	442.402	438.834	391.73		4.69514	45.412	424.322	27.0176	28.2818
4.70208	25.88	40.155	52.135	463.072	456.052	385.912		4.70208	39.39	435.012	13.1442	42.6665
4.70903	26.573	0.528	29.477	466.649	446.716	394.269		4.70903	18.8593	435.878	15.9417	37.3873
4.71597	19.662	-45.679	-9.542	461.684	439.653	416.484		4.71597	-11.853	439.274	32.7317	22.6024
4.72292	-12.714	-75.813	-64.231	460.072	470.568	415.194		4.72292	-50.9193	448.611	33.5897	29.4122
4.72986	-29.441	-81.703	-49.55	454.091	420.008	387.198		4.72986	-53.5647	420.432	26.3613	33.4485
4.73681	-59.98	-139.68	-102.011	443.344	453.227	402.61		4.73681	-100.557	433.06	39.8699	26.8298
4.74375	-73.5	-128.439	-123.825	461.111	443.907	427.062		4.74375	-108.588	444.027	30.4745	17.0248
4.75069	-97.348	-150.567	-156.374	443.096	419.875	401.784		4.75069	-134.763	421.585	32.5322	20.709
4.75764	-103.391	-212.584	-173.499	437.448	431.276	412.698		4.75764	-163.158	427.141	55.3261	12.8828
4.76458	-137.576	-222.516	-184.249	426.338	433.087	376.97		4.76458	-181.447	412.132	42.5393	30.6373
4.77153	-158.4	-228.361	-238.994	422.139	438.918	407.379		4.77153	-208.585	422.812	43.7855	15.7803
4.77847	-148.06	-262.841	-245.224	408.46	421.419	374.215		4.77847	-218.708	401.365	61.8141	24.3888
4.78542	-178.014	-287.498	-247.578	394.345	430.762	368.868		4.78542	-237.697	397.992	55.4068	31.1077
4.79236	-197.169	-299.19	-286.783	390.465	408.113	367.001		4.79236	-261.047	388.526	55.667	20.6245
4.79931	-193.868	-334.766	-288.42	369.555	395.387	369.658		4.79931	-272.351	378.2	71.8103	14.8845
4.80625	-206.399	-350.23	-311.13	356.07	396.208	351.656		4.80625	-289.253	367.978	74.3693	24.5473
4.81319	-214.738	-365.205	-355.207	339.229	340.979	349.925		4.81319	-311.717	343.378	84.1346	5.73727
4.82014	-256.247	-413.597	-378.625	344.094	356.254	344.815		4.82014	-349.49	348.388	82.6221	6.82198
4.82708	-280.327	-400.644	-385.764	315.88	354.907	322.455		4.82708	-355.578	331.081	65.5929	20.8945
4.83403	-280.592	-415.508	-427.974	308.878	331.536	302.081		4.83403	-374.691	314.165	81.7304	15.4228
4.84097	-295.604	-465.734	-419.32	281.946	303.642	272.753		4.84097	-393.553	286.114	87.9433	15.8606
4.84792	-293.458	-456.359	-436.635	279.532	285.253	262.369		4.84792	-395.484	275.718	88.9058	11.9092
4.85486	-307.412	-462.639	-458.458	230.067	289.169	244.749		4.85486	-409.503	254.662	88.4381	30.7727
4.86181	-332.023	-515.312	-459.059	222.041	265.614	251.3		4.86181	-435.465	246.318	93.8948	22.2096
4.86875	-326.917	-503.087	-467.562	237.953	237.062	247.559		4.86875	-432.522	240.858	93.1655	5.82031
4.87569	-330.466	-537.089	-465.935	166.378	210.841	211.605		4.87569	-444.497	196.275	104.967	25.8941
4.88264	-357.505	-540.653	-516.776	181.236	216.974	212.488		4.88264	-471.645	203.566	99.5662	19.468
4.88958	-358.441	-520.092	-511.506	180.71	208.666	220.327		4.88958	-463.346	203.234	90.9521	20.3594
4.89653	-372.764	-536.506	-504.536	133.067	194.591	160.757		4.89653	-471.269	162.805	86.7923	30.8131
4.90347	-347.189	-567.682	-537.591	113	168.173	171.252		4.90347	-484.154	150.808	119.566	32.7791
4.91042	-356.696	-545.124	-533.131	101.013	130.32	136.699		4.91042	-478.317	122.677	105.497	19.031
4.91736	-369.73	-564.864	-547.198	90.473	105.821	115.058		4.91736	-493.931	103.784	107.923	12.4184
4.92431	-374.721	-582.544	-560.079	51.577	124.568	109.025		4.92431	-505.781	95.0567	114.056	38.4481
4.93125	-376.329	-572.25	-509.4	28.839	86.135	90.938		4.93125	-485.993	68.6373	100.036	34.5499
4.93819	-362.772	-563.783	-530.746	30.721	51.9	27.168		4.93819	-485.767	36.5963	107.79	13.3719
4.94514	-364.728	-574.193	-573.451	12.658	20.583	39.372		4.94514	-504.124	24.2043	120.721	13.7202
4.95208	-357.859	-559.874	-553.822	-1.36	25.628	33.737		4.95208	-490.518	19.335	114.926	18.3753
4.95903	-385.499	-534.004	-559.207	-35.563	-6.833	27.348		4.95903	-492.903	-5.016	93.8646	31.4948
4.96597	-374.871	-540.875	-558.654	-62.6	3.142	1.61		4.96597	-491.467	-19.2827	101.365	37.5217
4.97292	-369.797	-532.499	-540.852	-63.075	-29.528	-13.616		4.97292	-481.049	-35.4063	96.4378	25.2481
4.97986	-362.767	-533.185	-544.52	-94.998	-71.864	-36.477		4.97986	-480.157	-67.7797	101.821	29.4735
4.98681	-336.873	-526.395	-532.12	-110.828	-47.485	-34.105		4.98681	-465.129	-64.1393	111.11	40.9833
4.99375	-346.488	-524.441	-533.41	-111.83	-94.245	-43.855		4.99375	-468.113	-83.31	105.426	35.2822
5.00069	-372.022	-506.648	-517.535	-145.228	-133.844	-72.761		5.00069	-465.402	-117.278	81.0522	38.9705
5.00764	-352.359	-521.194	-527.861	-159.202	-113.636	-94.441		5.00764	-467.138	-122.426	99.4574	33.2633
5.01458	-296.235	-487.083	-525.476	-156.51	-138.189	-108.684		5.01458	-436.265	-134.461	122.779	24.13
5.02153	-319.591	-465.649	-486.302	-205.924	-159.865	-129.297		5.02153	-423.847	-165.029	90.8772	38.5736
5.02847	-321.753	-470.435	-456.47	-200.639	-187.718	-119.644		5.02847	-416.219	-169.334	82.1077	43.5148
5.03542	-295.215	-428.66	-483.162	-228.995	-166.83	-134.104		5.03542	-402.346	-176.643	96.6972	48.2006
5.04236	-285.684	-431.512	-478.081	-231.347	-215.829	-165.298		5.04236	-398.426	-204.158	100.375	34.5366
5.04931	-304.363	-425.435	-459.878	-254.942	-223.748	-154.163		5.04931	-396.559	-210.951	81.6799	51.5938
5.05625	-285.195	-393.041	-436.125	-258.822	-212.413	-188.355		5.05625	-371.454	-219.863	77.7462	35.8194
5.06319	-244.9	-367.518	-390.309	-284.729	-244.727	-195.114		5.06319	-334.242	-241.523	78.2074	44.8933
5.07014	-271.072	-351.577	-371.374	-300.115	-259.574	-229.459		5.07014	-331.341	-263.049	53.1248	35.456
5.07708	-241.044	-299.701	-366.074	-320.235	-261.212	-218.844		5.07708	-302.273	-266.764	62.5547	50.923
5.08403	-213.752	-298.442	-363.821	-322.474	-273.753	-239.608		5.08403	-292.005	-278.612	75.2413	41.6461
5.09097	-206.356	-289.494	-332.096	-331.689	-295.16	-238.083		5.09097	-275.982	-288.311	63.9497	47.1774
5.09792	-207.643	-247.763	-325.554	-324.308	-305.518	-269.603		5.09792	-260.32	-299.81	59.9501	27.7956
5.10486	-206.229	-248.488	-284.042	-359.237	-333.657	-264.665		5.10486	-246.253	-319.186	38.9546	48.9185
5.11181	-179.377	-230.627	-273.284	-340.498	-298.782	-269.43		5.11181	-227.763	-302.903	47.019	35.7128
5.11875	-152.194	-196.77	-225.109	-352.697	-343.135	-286.03		5.11875	-191.358	-327.287	36.7576	36.0484
5.12569	-147.071	-177.699	-203.135	-367.594	-342.633	-305.098		5.12569	-175.968	-338.442	28.072	31.4581
5.13264	-112.764	-194.077	-178.467	-360.727	-342.887	-296.236		5.13264	-161.769	-333.283	43.1516	33.3008
5.13958	-112.156	-121.35	-154.849	-371.536	-328.409	-307.037		5.13958	-129.452	-335.661	22.47	32.8553
5.14653	-100.55	-84.832	-149.869	-384.802	-344.746	-319.858		5.14653	-111.75	-349.802	33.9343	32.7659
5.15347	-105.67	-98.532	-125.317	-394.176	-350.61	-317.526		5.15347	-109.84	-354.104	13.8708	38.4443
5.16042	-59.051	-48.163	-96.035	-377.623	-355.516	-306.083		5.16042	-67.7497	-346.407	25.0935	36.6295
5.16736	-28.003	-41.224	-74.661	-402.423	-346.222	-335.813		5.16736	-47.9627	-361.486	24.0479	35.8325
5.17431	-28.107	-37.63	-32.506	-410.203	-360.367	-305.553		5.17431	-32.7477	-358.708	4.7661	52.3447
5.18125	-24.613	16.102	-30.626	-369.082	-370.065	-336.559		5.18125	-13.0457	-358.569	25.421	19.0673
5.18819	-7.1	76.918	12.261	-388.686	-351.482	-346.237		5.18819	27.3597	-362.135	43.997	23.1429
5.19514	-0.279	47.233	16.757	-369.763	-348.311	-335.55		5.19514	21.237	-351.208	24.0707	17.2895
5.20208	43.736	84.943	32.843	-371.433	-371.08	-330.497		5.20208	53.8407	-357.67	27.4806	23.5332
5.20903	12.613	127.724	67.967	-383.231	-374.789	-342.673		5.20903	69.4347	-366.898	57.5695	21.3996
5.21597	82.326	100.81	104.735	-385.262	-363.321	-331.842		5.21597	95.957	-360.142	11.9668	26.8515
5.22292	60.842	127.259	145.084	-357.284	-351.465	-339.725		5.22292	111.062	-349.491	44.3953	8.94434
5.22986	76.811	181.001	132.004	-356.805	-369.528	-337.388		5.22986	129.939	-354.574	52.1257	16.1858
5.23681	113.81	176.552	169.724	-367.624	-355.668	-319.135		5.23681	153.362	-347.476	34.4228	25.2613
5.24375	98.952	197.458	178.52	-333.386	-342.374	-322.699		5.24375	158.31	-332.82	52.2704	9.84972
5.25069	137.12	243.95	182.146	-319.994	-343.521	-304.322		5.25069	187.739	-322.612	53.6341	19.7302
5.25764	113.709	227.182	190.109	-331.087	-326.066	-324.061		5.25764	177	-327.071	57.8612	3.61928
5.26458	133.947	271.046	223.952	-317.628	-298.675	-315.008		5.26458	209.648	-310.437	69.6597	10.2701
5.27153	153.495	297.296	263.109	-312.368	-346.277	-299.296		5.27153	237.967	-319.314	75.1251	24.2484
5.27847	173.495	258.653	303.304	-315.926	-322.988	-308.759		5.27847	245.151	-315.891	65.9494	7.11456
5.28542	165.774	293.005	299.847	-262.798	-324.006	-274.62		5.28542	252.875	-287.141	75.5095	32.4683
5.29236	170.251	338.673	306.135	-262.726	-301.495	-260.224		5.29236	271.686	-274.815	89.3394	23.1394
5.29931	177.168	326.134	304.843	-248.042	-265.576	-262.704		5.29931	269.382	-258.774	80.5658	9.40447
5.30625	213.962	368.473	343.245	-233.987	-261.065	-250.663		5.30625	308.56	-248.572	82.8897	13.6596
5.31319	230.342	389.77	353.003	-224.975	-253.71	-258.028		5.31319	324.372	-245.571	83.4814	17.9668
5.32014	220.042	383.452	357.293	-209.145	-265.626	-247.381		5.32014	320.262	-240.717	87.7733	28.8241
5.32708	224.637	389.825	393.242	-199.879	-216.322	-210.253		5.32708	335.901	-208.818	96.3729	8.3149
5.33403	236.609	411.538	396.26	-191.293	-224.304	-199.087		5.33403	348.136	-204.895	96.8865	17.2548
5.34097	232.818	422.21	412.366	-176.841	-217.656	-186.076		5.34097	355.798	-193.524	106.617	21.4027
5.34792	245.85	425.806	385.624	-141.003	-189.804	-192.265		5.34792	352.427	-174.357	94.4594	28.9119
5.35486	257.518	473.498	423.577	-115.059	-186.626	-170.125		5.35486	384.864	-157.27	113.075	37.4753
5.36181	254.239	423.271	414.211	-135.511	-161.594	-174.323		5.36181	363.907	-157.143	95.0832	19.7852
5.36875	271.403	449.747	416.421	-84.841	-150.372	-122.766		5.36875	379.19	-119.326	94.8221	32.9006
5.37569	272.263	459.298	437.627	-72.394	-159.857	-148.015		5.37569	389.729	-126.755	102.304	47.4492
5.38264	286.954	433.432	447.153	-67.488	-125.954	-129.409		5.38264	389.18	-107.617	88.7954	34.7956
5.38958	258.416	463.733	429.914	-56.823	-89.873	-118.189		5.38958	384.021	-88.295	110.084	30.7134
5.39653	271.855	449.83	453.477	-62.404	-49.953	-109.517		5.39653	391.721	-73.958	103.823	31.418
5.40347	250.202	429.038	446.023	-17.352	-58.417	-66.924		5.40347	375.088	-47.5643	108.487	26.5081
5.41042	271.151	481.845	441.563	-5.791	-65.071	-61.922		5.41042	398.186	-44.2613	111.844	33.3535
5.41736	291.372	453.325	446.528	1.668	-47.426	-58.769		5.41736	397.075	-34.8423	91.6045	32.1235
5.42431	288.959	424.819	441.872	20.859	-20.222	-14.663		5.42431	385.217	-4.67533	83.7965	22.2874
5.43125	285.227	439.23	418.282	43.911	5.661	-19.931		5.43125	380.913	9.88033	83.5258	32.1295
5.43819	277.702	441.024	405.046	54.375	17.789	16.751		5.43819	374.591	29.6383	85.8147	21.4289
5.44514	259.013	427.929	413.583	40.363	42.591	-5.469		5.44514	366.842	25.8283	93.6575	27.1272
5.45208	274.02	422.209	431.122	73.217	42.084	22.513		5.45208	375.784	45.938	88.2425	25.5708
5.45903	284.951	416.042	411.01	81.6	76.302	30.079		5.45903	370.668	62.6603	74.2754	28.3403
5.46597	251.384	403.59	427.72	98.844	70.38	64.711		5.46597	360.898	77.9783	95.6062	18.2912
5.47292	272.916	382.704	412.715	137.647	72.174	52.143		5.47292	356.112	87.3213	73.5955	44.7193
5.47986	253.42	424.049	413.41	123.646	106.399	78.84		5.47986	363.626	102.962	95.5896	22.5999
5.48681	244.402	373.122	364.247	146.478	100.253	87.383		5.48681	327.257	111.371	71.8916	31.0768
5.49375	234.275	362.236	368.481	157.426	105.506	112.226		5.49375	321.664	125.053	75.7455	28.2368
5.50069	230.284	331.264	358.31	174.612	130.943	147.963		5.50069	306.619	151.173	67.4773	22.0107
5.50764	217.98	339.955	348.562	178.186	172.156	122.886		5.50764	302.166	157.743	73.0338	30.337
5.51458	220.626	311.922	342.034	194.863	172.325	140.349		5.51458	291.527	169.179	63.2213	27.3928
5.52153	199.949	312.435	345.727	202.629	188.064	149.925		5.52153	286.037	180.206	76.3901	27.2165
5.52847	188.464	279.634	315.155	215.839	187	157.639		5.52847	261.084	186.826	65.3507	29.1004
5.53542	164.774	280.743	304.545	240.042	215.541	184.811		5.53542	250.021	213.465	74.7789	27.674
5.54236	197.272	280.99	266.742	248.428	226.995	185.619		5.54236	248.335	220.347	44.7917	31.9278
5.54931	173.603	261.458	279.274	245.589	225.605	202.738		5.54931	238.112	224.644	56.5719	21.4417
5.55625	164.731	238.38	264.84	254.73	259.148	210.512		5.55625	222.65	241.463	51.875	26.8955
5.56319	151.928	217.647	229.268	274.061	256.262	220.471		5.56319	199.614	250.265	41.7043	27.2937
5.57014	136.473	166.509	212.997	266.657	275.901	205.57		5.57014	171.993	249.376	38.5556	38.2176
5.57708	132.704	178.012	215.553	279.319	294.892	249.923		5.57708	175.423	274.711	41.4851	22.8358
5.58403	114.256	170.33	180.435	261.531	285.237	241.083		5.58403	155.007	262.617	35.6512	22.097
5.59097	99.361	117.286	181.618	302.074	280.346	235.413		5.59097	132.755	272.611	43.2553	33.997
5.59792	94.686	134.43	157.044	287.543	304.621	254.171		5.59792	128.72	282.112	31.5687	25.6598
5.60486	69.084	119.776	152.236	301.778	318.45	245.604		5.60486	113.699	288.611	41.9078	38.1663
5.61181	82.459	73.686	112.692	318.156	295.324	265.887		5.61181	89.6123	293.122	20.4633	26.204
5.61875	42.313	81.095	106.173	301.577	320.048	297.727		5.61875	76.527	306.451	32.1741	11.9319
5.62569	34.968	62.775	77.274	314.566	311.852	259.85		5.62569	58.339	295.423	21.499	30.8367
5.63264	36.965	19.413	63.598	326.427	303.678	287.447		5.63264	39.992	305.851	22.2475	19.5806
5.63958	12.976	12.638	41.523	302.301	288.606	304.266		5.63958	22.379	298.391	16.5801	8.53082
5.64653	-13.603	14.887	38.84	287.586	297.564	272.439		5.64653	13.3747	285.863	26.2542	12.6508
5.65347	-8.955	-11.476	15.761	316.373	322.508	301.827		5.65347	-1.55667	313.569	15.0504	10.6217
5.66042	-21.971	-37.2	-2.659	316.517	301.636	294.305		5.66042	-20.61	304.153	17.3107	11.3178
5.66736	-6.192	-18.754	-35.684	315.223	322.786	282.479		5.66736	-20.21	306.829	14.7998	21.4244
5.67431	-39.903	-68.046	-32.165	288.015	310.583	310.062		5.67431	-46.7047	302.887	18.8828	12.8819
5.68125	-40.409	-84.648	-95.19	309.025	307.93	301.364		5.68125	-73.4157	306.106	29.0665	4.14331
5.68819	-55.852	-97.959	-71.819	283.272	297.45	282.024		5.68819	-75.21	287.582	21.2573	8.56869
5.69514	-75.114	-148.21	-105.318	296.236	296.027	308.384		5.69514	-109.547	300.216	36.7311	7.07476
5.70208	-80.834	-134.261	-120.159	298.304	317.013	289.78		5.70208	-111.751	301.699	27.688	13.9303
5.70903	-70.183	-156.484	-124.006	267.617	283.341	281.614		5.70903	-116.891	277.524	43.5882	8.62306
5.71597	-101.189	-167.254	-153.518	267.261	274.021	290.027		5.71597	-140.654	277.103	34.8606	11.6917
5.72292	-87.475	-163.848	-163.273	260.989	278.265	279.605		5.72292	-138.199	272.953	43.9289	10.3828
5.72986	-109.789	-177.249	-172.025	274.949	260.159	270.614		5.72986	-153.021	268.574	37.531	7.60311
5.73681	-137.225	-208.343	-186.912	240.096	253.839	270.199		5.73681	-177.493	254.711	36.4825	15.0704
5.74375	-126.011	-213.594	-209.324	257.849	259.213	254.356		5.74375	-182.976	257.139	49.3796	2.50506
5.75069	-146.698	-218.715	-227.059	230.708	230.353	257.033		5.75069	-197.491	239.365	44.1851	15.3023
5.75764	-162.522	-251.661	-248.295	224.794	226.696	241.219		5.75764	-220.826	230.903	50.5208	8.98439
5.76458	-161.119	-275.71	-240.734	216.082	225.793	242.083		5.76458	-225.854	227.986	58.7267	13.1385
5.77153	-184.56	-283.075	-276.504	175.293	208.599	219.529		5.77153	-248.046	201.14	55.0789	23.0419
5.77847	-183.096	-296.608	-274.53	181.901	215.007	219.248		5.77847	-251.411	205.385	60.1839	20.4483
5.78542	-168.22	-302.804	-290.881	179.451	178.87	200.361		5.78542	-253.968	186.227	74.4991	12.2436
5.79236	-191.974	-297.425	-297.33	146.597	187.922	183.421		5.79236	-262.243	172.647	60.8548	22.6716
5.79931	-201.711	-325.123	-296.009	146.096	198.009	189.879		5.79931	-274.281	177.995	64.5113	27.9225
5.80625	-182.307	-330.324	-323.422	166.566	168.132	176.595		5.80625	-278.684	170.431	83.5365	5.3953
5.81319	-196.277	-339.125	-330.488	151.975	159.079	146.263		5.81319	-288.63	152.439	80.0965	6.42059
5.82014	-204.606	-347.905	-353.754	92.149	147.355	162.368		5.82014	-302.088	133.957	84.4728	36.977
5.82708	-215.194	-336.411	-353.877	104.673	117.921	134.282		5.82708	-301.827	118.959	75.5332	14.8317
5.83403	-215.624	-360.949	-344.593	65.525	108.606	133.257		5.83403	-307.055	102.463	79.6031	34.2814
5.84097	-232.607	-371.256	-328.597	77.698	102.946	133.901		5.84097	-310.82	104.848	71.0134	28.1498
5.84792	-204.827	-323.837	-360.92	56.543	111.704	94.163		5.84792	-296.528	87.47	81.5512	28.183
5.85486	-224.771	-365.56	-348.833	40.781	92.261	108.778		5.85486	-313.055	80.6067	76.912	35.465
5.86181	-233.291	-372.693	-363.964	33.664	63.151	76.954		5.86181	-323.316	57.923	78.086	22.1135
5.86875	-253.628	-365.444	-359.206	23.082	68.138	53.579		5.86875	-326.093	48.2663	62.8337	22.993
5.87569	-263.196	-330.172	-367.664	-6.318	38.75	52.489		5.87569	-320.344	28.307	52.9229	30.7629
5.88264	-261.562	-357.301	-386.347	-4.323	17.301	39.99		5.88264	-335.07	17.656	65.2954	22.1586
5.88958	-245.874	-368.173	-377.078	-10.436	14.589	21.666		5.88958	-330.375	8.60633	73.3153	16.8665
5.89653	-250.75	-362.632	-381.447	-24.273	-13.839	25.634		5.89653	-331.61	-4.15933	70.6556	26.3239
5.90347	-257.701	-351.433	-384.047	-44.339	-19.09	26.808		5.90347	-331.06	-12.207	65.5905	36.0695
5.91042	-258.191	-346.301	-368.346	-44.757	-22.108	2.669		5.91042	-324.279	-21.3987	58.2859	23.721
5.91736	-275.592	-337.618	-365.913	-72.455	-25.536	-7.452		5.91736	-326.374	-35.1477	46.1983	33.5505
5.92431	-255.282	-327.149	-350.741	-77.233	-61.437	-44.055		5.92431	-311.057	-60.9083	49.7223	16.5953
5.93125	-252.64	-308.261	-363.809	-72.661	-65.137	-36.262		5.93125	-308.237	-58.02	55.5845	19.2149
5.93819	-250.998	-290.106	-359.058	-104.504	-95.696	-63.551		5.93819	-300.054	-87.917	54.7125	21.5562
5.94514	-234.32	-318.636	-363.274	-122.46	-89.691	-56.548		5.94514	-305.41	-89.5663	65.4865	32.9562
5.95208	-247.387	-299.06	-348.861	-115.648	-104.628	-64.441		5.95208	-298.436	-94.9057	50.7399	26.9524
5.95903	-258.97	-324.842	-336.423	-125.62	-122.817	-94.125		5.95903	-306.745	-114.187	41.7776	17.4309
5.96597	-255.694	-294.965	-323.183	-129.893	-129.24	-94.19		5.96597	-291.281	-117.774	33.895	20.4272
5.97292	-247.407	-275.625	-315.083	-139.511	-149.25	-101.029		5.97292	-279.372	-129.93	33.9932	25.4983
5.97986	-234.765	-274.68	-316.959	-158.963	-159.136	-138.541		5.97986	-275.468	-152.213	41.1027	11.8409
5.98681	-227.377	-280.861	-283.624	-174.137	-139.423	-129.657		5.98681	-263.954	-147.739	31.7067	23.377
5.99375	-224.205	-270.129	-278.542	-163.803	-175.668	-151.812		5.99375	-257.625	-163.761	29.2469	11.9281
6.00069	-225.218	-234.139	-265.081	-187.436	-170.351	-145.827		6.00069	-241.479	-167.871	20.9207	20.915
6.00764	-225.617	-247.742	-267.045	-200.094	-195.622	-171.641		6.00764	-246.801	-189.119	20.73	15.3007
6.01458	-216.431	-209.969	-249.061	-200.586	-197.985	-169.665		6.01458	-225.154	-189.412	20.9549	17.1508
6.02153	-234.517	-214.654	-230.096	-210.828	-211.191	-210.956		6.02153	-226.422	-210.992	10.4286	0.18411
6.02847	-201.436	-214.289	-217.615	-207.541	-227.03	-198.522		6.02847	-211.113	-211.031	8.54422	14.5709
6.03542	-208.992	-199.496	-206.074	-229.732	-202.966	-218.415		6.03542	-204.854	-217.038	4.86413	13.4361
6.04236	-182.205	-161.701	-200.493	-231.042	-248.969	-219.521		6.04236	-181.466	-233.177	19.4065	14.8397
6.04931	-205.759	-159.858	-174.002	-239.694	-232.665	-228.571		6.04931	-179.873	-233.643	23.507	5.62567
6.05625	-177.653	-145.734	-169.326	-234.738	-234.366	-216.203		6.05625	-164.238	-228.436	16.5567	10.5954
6.06319	-177.568	-123.857	-160.092	-267.715	-253.226	-247.4		6.06319	-153.839	-256.114	27.396	10.4608
6.07014	-167.911	-121.514	-148.522	-250.305	-267.177	-250.656		6.07014	-145.982	-256.046	23.3025	9.64133
6.07708	-167.465	-108.594	-141.76	-255.13	-261.225	-244.464		6.07708	-139.273	-253.606	29.5142	8.48375
6.08403	-169.929	-95.252	-94.427	-257.229	-251.307	-239.507		6.08403	-119.869	-249.348	43.3549	9.022
6.09097	-148.102	-77.198	-85.733	-261.76	-248.587	-242.152		6.09097	-103.678	-250.833	38.7086	9.99509
6.09792	-155.536	-67.613	-83.089	-267.915	-269.832	-265.653		6.09792	-102.079	-267.8	46.9371	2.09187
6.10486	-158.451	-43.711	-84.369	-264.603	-257.267	-272.388		6.10486	-95.5103	-264.753	58.1757	7.56161
6.11181	-140.368	-27.614	-48.285	-268.123	-281.624	-274.249		6.11181	-72.089	-274.665	60.0278	6.76012
6.11875	-140.508	-33.452	-28.975	-272.215	-251.992	-244.443		6.11875	-67.645	-256.217	63.1409	14.3599
6.12569	-135.128	-12.865	-25.212	-281.014	-265.8	-254.823		6.12569	-57.735	-267.212	67.308	13.1525
6.13264	-140.366	-7.765	-13.123	-282.727	-316.847	-283.555		6.13264	-53.7513	-294.376	75.0583	19.4646
6.13958	-104.683	21.219	9.162	-265.951	-282.888	-265.39		6.13958	-24.7673	-271.41	69.4711	9.94449
6.14653	-108.547	49.017	30.715	-244.535	-264.822	-267.813		6.14653	-9.605	-259.057	86.1735	12.6647
6.15347	-101.785	52.756	25.962	-254.515	-250.138	-278.284		6.15347	-7.689	-260.979	82.5834	15.1455
6.16042	-105.261	76.324	66.566	-256.034	-246.247	-259.272		6.16042	12.543	-253.851	102.138	6.78135
6.16736	-105.395	92.531	77.164	-239.494	-287.518	-260.429		6.16736	21.4333	-262.48	110.105	24.0776
6.17431	-86.111	69.62	72.735	-250.825	-283.489	-262.714		6.17431	18.748	-265.676	90.8239	16.5322
6.18125	-101.104	97.154	104.414	-254.33	-254.066	-261.489		6.18125	33.488	-256.628	116.617	4.21153
6.18819	-72.076	125.99	110.7	-247.703	-244.07	-242.289		6.18819	54.8713	-244.687	110.205	2.75929
6.19514	-74.191	108.598	95.718	-236.028	-251.722	-275.984		6.19514	43.375	-254.578	102.019	20.1305
6.20208	-57.204	129.144	141.686	-225.585	-248.429	-235.317		6.20208	71.2087	-236.444	111.385	11.4636
6.20903	-69.844	129.783	138.631	-222.649	-237.804	-237.204		6.20903	66.19	-232.552	117.892	8.58178
6.21597	-64.973	162.561	149.151	-223.065	-234.624	-244.738		6.21597	82.2463	-234.142	127.672	10.8445
6.22292	-56.538	168.922	169.454	-221.393	-210.612	-196.411		6.22292	93.946	-209.472	130.323	12.53
6.22986	-52.13	182.103	186.489	-217.263	-215.245	-212.855		6.22986	105.487	-215.121	136.518	2.20661
6.23681	-47.94	186.097	182.799	-213.822	-223.06	-207.012		6.23681	106.985	-214.631	134.179	8.05455
6.24375	-41.357	196.023	195.127	-172.243	-189.659	-199.693		6.24375	116.598	-187.198	136.793	13.8894
6.25069	-46.879	213.182	204.601	-186.601	-208.815	-197.854		6.25069	123.635	-197.757	147.731	11.1073
6.25764	-39.87	204.44	214.729	-185.164	-182.349	-193.496		6.25764	126.433	-187.003	144.114	5.79658
6.26458	-38.58	222.259	217.51	-164.363	-153.344	-195.259		6.26458	133.73	-170.989	149.243	21.7288
6.27153	-49.58	228.086	224.024	-144.805	-171.815	-152.776		6.27153	134.177	-156.465	159.151	13.8778
6.27847	-40.573	213.079	230.299	-159.056	-184.061	-168.948		6.27847	134.268	-170.688	151.662	12.593
6.28542	-36.506	248.143	243.348	-155.699	-153.511	-158.137		6.28542	151.662	-155.782	162.976	2.31413
6.29236	-37.602	244.249	240.614	-127.778	-159.749	-134.14		6.29236	149.087	-140.556	161.688	16.9236
6.29931	-41.83	226.204	252.499	-115.683	-156.807	-155.087		6.29931	145.624	-142.526	162.872	23.2623
6.30625	-11.787	215.904	261.438	-110.539	-131.678	-141.702		6.30625	155.185	-127.973	146.383	15.9084
6.31319	148.001	263.934	244.47	-98.504	-109.817	-147.778		6.31319	218.802	-118.7	62.0827	25.81
6.32014	236.316	221.795	253.757	-73.452	-114.332	-102.023		6.32014	237.289	-96.6023	16.0032	20.9722
6.32708	268.684	231.943	267.766	-80.657	-78.45	-74.787		6.32708	256.131	-77.9647	20.9525	2.96494
6.33403	255.631	270.118	264.125	-65.32	-102.501	-96.72		6.33403	263.291	-88.1803	7.27939	20.0075
6.34097	256.567	235.33	259.92	-59.616	-81.316	-84.103		6.34097	250.606	-75.0117	13.3349	13.4057
6.34792	254.653	259.516	261.146	-47.202	-51.232	-65.623		6.34792	258.438	-54.6857	3.37799	9.68396
6.35486	253.136	264.091	242.556	-32.226	-52.827	-58.298		6.35486	253.261	-47.7837	10.768	13.7482
6.36181	222.55	264.058	264.628	-23.199	-44.86	-29.576		6.36181	250.412	-32.545	24.1309	11.1315
6.36875	210.14	274.448	240.405	-12.845	-27.79	-19.54		6.36875	241.664	-20.0583	32.1725	7.48597
6.37569	211.263	264.171	262.635	-7.082	-35.364	-27.754		6.37569	246.023	-23.4	30.1128	14.6351
6.38264	229.798	231.53	275.155	7.293	-32.645	-30.094		6.38264	245.494	-18.482	25.7015	22.3582
6.38958	202.847	248.196	241.054	13.162	-4.893	1.602		6.38958	230.699	3.29033	24.3834	9.14514
6.39653	190.203	240.81	247.11	9.411	2.523	-8.07		6.39653	226.041	1.288	31.1961	8.80569
6.40347	182.871	201.05	252.305	36.138	16.826	21.358		6.40347	212.075	24.774	36.0061	10.099
6.41042	188.747	221.218	242.454	21.194	28.275	39.742		6.41042	217.473	29.737	27.0486	9.36003
6.41736	175.484	233.221	225.782	37.985	32.843	3.358		6.41736	211.496	24.7287	31.408	18.6853
6.42431	177.022	196.166	221.18	43.234	58.285	50.748		6.42431	198.123	50.7557	22.1439	7.5255
6.43125	160.958	224.203	233.732	70.022	78.78	29.906		6.43125	206.298	59.5693	39.5533	26.0598
6.43819	193.161	202.908	221.391	82.932	90.405	73.424		6.43819	205.82	82.2537	14.3385	8.5108
6.44514	178.416	189.611	195.608	79.596	81.333	67.175		6.44514	187.878	76.0347	8.72599	7.72169
6.45208	190.17	179.539	193.863	93.711	103.003	77.769		6.45208	187.857	91.4943	7.43677	12.7622
6.45903	183.812	169.653	187.291	93.408	98.78	83.42		6.45903	180.252	91.8693	9.34237	7.79474
6.46597	178.032	158.396	185.475	123.094	87.955	96.629		6.46597	173.968	102.559	13.9895	18.3048
6.47292	204.498	153.552	174.059	134.302	124.041	105.88		6.47292	177.37	121.408	25.6338	14.3928
6.47986	179.08	165.52	162.349	122.878	125.64	117.62		6.47986	168.983	122.046	8.88684	4.07422
6.48681	168.117	142.65	159.594	148.1	126.722	130.173		6.48681	156.787	134.998	12.9635	11.4768
6.49375	178.517	121.277	150.451	136.93	146.171	132.766		6.49375	150.082	138.622	28.6218	6.86087
6.50069	188.748	134.773	121.573	159.566	124.477	127.362		6.50069	148.365	137.135	35.5903	19.4793
6.50764	181.034	113.05	120.33	143.125	146.715	140.739		6.50764	138.138	143.526	37.3269	3.00815
6.51458	184.529	100.26	116.856	166.624	144.879	159.748		6.51458	133.882	157.084	44.6399	11.1146
6.52153	181.006	101.949	97.524	145.804	146.409	156.017		6.52153	126.826	149.41	46.9731	5.72982
6.52847	189.978	77.003	78.632	156.534	151.537	158.896		6.52847	115.204	155.656	64.761	3.7573
6.53542	181.011	68.934	68.139	163.945	168.45	168.683		6.53542	106.028	167.026	64.9384	2.67077
6.54236	175.913	91.786	67.876	166.207	161.668	171.629		6.54236	111.858	166.501	56.7466	4.98702
6.54931	143.312	33.17	64.353	175.562	186.954	196.009		6.54931	80.2783	186.175	56.7717	10.2457
6.55625	161.315	17.631	39.44	192.599	188.92	192.647		6.55625	72.7953	191.389	77.4319	2.13806
6.56319	167.007	28.213	46.559	190.787	196.057	194.345		6.56319	80.593	193.73	75.3968	2.68835
6.57014	158.358	18.417	39.57	172.318	193.474	183.679		6.57014	72.115	183.157	75.4338	10.5877
6.57708	166.858	13.198	19.048	205.686	203.928	189.351		6.57708	66.368	199.655	87.076	8.96671
6.58403	158.704	-11.788	17.081	199.988	185.96	209.214		6.58403	54.6657	198.387	91.2488	11.7093
6.59097	163.381	-22.359	-9.461	185.322	188.395	183.795		6.59097	43.8537	185.837	103.714	2.3429
6.59792	140.042	-41.549	-19.891	198.643	197.011	195.374		6.59792	26.2007	197.009	99.1824	1.6345
6.60486	136.452	-34.01	-35.735	183.676	188.45	182.425		6.60486	22.2357	184.85	98.918	3.17954
6.61181	128.267	-85.058	-51.119	162.02	214.719	162.095		6.61181	-2.63667	179.611	114.629	30.4042
6.61875	115.519	-61.873	-53.483	177.543	189.394	185.286		6.61875	0.0543333	184.074	100.083	6.01769
6.62569	116.404	-98.255	-78.905	175.088	187.659	157.462		6.62569	-20.252	173.403	118.742	15.1689
6.63264	82.581	-93.416	-72.332	174.358	210.279	201.479		6.63264	-27.7223	195.372	96.1054	18.723
6.63958	95.601	-99.245	-85.61	178.862	182.006	191.989		6.63958	-29.7513	184.286	108.772	6.85399
6.64653	64.296	-106.193	-88.137	176.453	193.324	182.153		6.64653	-43.3447	183.977	93.6557	8.58207
6.65347	65.537	-129.012	-114.92	179.745	164.07	186.373		6.65347	-59.465	176.729	108.484	11.4532
6.66042	61.199	-154.297	-92.738	175.082	193.865	177.682		6.66042	-61.9453	182.21	110.999	10.1772
6.66736	52.064	-125.012	-111.677	151.233	171.039	185.498		6.66736	-61.5417	169.257	98.6111	17.2019
6.67431	34.992	-177.583	-125.793	164.752	147.432	160.872		6.67431	-89.4613	157.685	110.847	9.0891
6.68125	27.883	-166.088	-142.328	132.17	178.202	165.503		6.68125	-93.511	158.625	105.799	23.7743
6.68819	33.107	-165.769	-140.156	147.047	144.419	154.064		6.68819	-90.9393	148.51	108.188	4.98616
6.69514	-6.205	-191.353	-154.855	158.556	142.737	162.225		6.69514	-117.471	154.506	98.072	10.356
6.70208	-13.601	-182.228	-136.017	138.781	140.754	149.529		6.70208	-110.615	143.021	87.1361	5.72149
6.70903	-4.382	-182.575	-168.387	135.033	127.937	152.389		6.70903	-118.448	138.453	99.0384	12.5796
6.71597	-9.277	-203.378	-169.575	112.252	150.748	146.437		6.71597	-127.41	136.479	103.693	21.0916
6.72292	-23.703	-193.571	-176.217	111.119	140.025	133.727		6.72292	-131.164	128.29	93.4673	15.2006
6.72986	-38.116	-208.961	-161.865	109.728	122.848	136.433		6.72986	-136.314	123.003	88.242	13.3532
6.73681	-81.103	-241.724	-206.678	99.434	118.137	109.28		6.73681	-176.502	108.95	84.4555	9.35586
6.74375	-67.861	-207.657	-183.794	95.336	110.628	110.006		6.74375	-153.104	105.323	74.7806	8.65487
6.75069	-67.139	-228.242	-202.535	80.216	97.662	113.977		6.75069	-165.972	97.285	86.5516	16.8837
6.75764	-73.016	-230.717	-195.153	95.404	99.885	70.237		6.75764	-166.295	88.5087	82.7162	15.9816
6.76458	-94.629	-222.164	-214.767	70.009	86.08	84.098		6.76458	-177.187	80.0623	71.5926	8.76266
6.77153	-93.953	-232.676	-213.351	56.789	68.425	69.201		6.77153	-179.993	64.805	75.137	6.95289
6.77847	-109.254	-248.914	-219.88	69.465	46.049	80.372		6.77847	-192.683	65.2953	73.6953	17.5373
6.78542	-114.366	-228.243	-242.41	44.138	46.304	53.065		6.78542	-195.006	47.8357	70.1949	4.65643
6.79236	-122.816	-207.01	-231.448	27.095	40.395	60.164		6.79236	-187.091	42.5513	56.9894	16.6396
6.79931	-125.604	-226.724	-224.643	20.131	27.899	53.795		6.79931	-192.324	33.9417	57.7903	17.6267
6.80625	-116.861	-212.79	-230.199	32.803	17.903	37.752		6.80625	-186.617	29.486	61.0341	10.3319
6.81319	-110.982	-223.799	-233.389	-1.727	24.948	12.544		6.81319	-189.39	11.9217	68.0724	13.3484
6.82014	-150.608	-244.386	-241.202	6.402	15.078	11.222		6.82014	-212.065	10.9007	53.2474	4.34692
6.82708	-130.159	-221.171	-241.864	-9.198	-11.289	-19.799		6.82708	-197.731	-13.4287	59.427	5.61506
6.83403	-115.335	-211.095	-246.775	-11.434	9.055	4.946		6.83403	-191.068	0.855667	67.97	10.8396
6.84097	-147.49	-239.188	-228.513	-32.768	-25.164	-19.917		6.84097	-205.064	-25.9497	50.1451	6.46142
6.84792	-127.883	-248.962	-241.514	-25.224	-23.712	-32.461		6.84792	-206.12	-27.1323	67.8572	4.67628
6.85486	-133.736	-232.749	-230.919	-40.997	-51.382	-16.539		6.85486	-199.135	-36.306	56.6443	17.8889
6.86181	-137.401	-263.873	-238.043	-44.082	-57.167	-26.31		6.86181	-213.106	-42.5197	66.8221	15.4877
6.86875	-132.222	-198.662	-221.288	-67.285	-52.724	-48.825		6.86875	-184.057	-56.278	46.2943	9.72965
6.87569	-119.315	-199.312	-220.062	-51.712	-46.312	-69.324		6.87569	-179.563	-55.7827	53.1978	12.0339
6.88264	-126.92	-220.102	-214.205	-60.238	-61.097	-81.177		6.88264	-187.076	-67.504	52.1797	11.849
6.88958	-124.555	-207.344	-210.132	-69.739	-65.383	-100.94		6.88958	-180.677	-78.6873	48.6231	19.3941
6.89653	-118.958	-206.041	-212.41	-98.059	-87.998	-101.845		6.89653	-179.136	-95.9673	52.2132	7.15655
6.90347	-110.531	-213.035	-219.967	-105.001	-87.763	-81.836		6.90347	-181.178	-91.5333	61.2799	12.0339
6.91042	-111.671	-188.3	-207.884	-99.28	-103.014	-85.12		6.91042	-169.285	-95.8047	50.847	9.43966
6.91736	-122.086	-202.141	-219.83	-120.856	-117.46	-116.712		6.91736	-181.352	-118.343	52.0826	2.20851
6.92431	-104.3	-202.678	-196.419	-106.63	-112.855	-126.164		6.92431	-167.799	-115.216	55.0807	9.97879
6.93125	-97.654	-180.121	-197.473	-115.784	-103.687	-121.924		6.93125	-158.416	-113.798	53.3319	9.27923
6.93819	-129.945	-156.551	-187.864	-125.875	-158.44	-138.194		6.93819	-158.12	-140.836	28.9914	16.4425
6.94514	-93.489	-178.012	-187.921	-121.244	-130.707	-146.806		6.94514	-153.141	-132.919	51.8969	12.9238
6.95208	-86.389	-178.112	-152.642	-135.721	-125.384	-133.053		6.95208	-139.048	-131.386	47.3485	5.36634
6.95903	-113.087	-167.35	-160.814	-155.422	-136.265	-149.677		6.95903	-147.084	-147.121	29.6228	9.83088
6.96597	-85.064	-170.157	-175.386	-138.253	-143.315	-165.895		6.96597	-143.536	-149.154	50.7054	14.7171
6.97292	-80.633	-152.001	-150.731	-157.578	-155.455	-165.101		6.97292	-127.788	-159.378	40.8427	5.06866
6.97986	-71.525	-140.789	-158.272	-160.589	-167.468	-128.868		6.97986	-123.529	-152.308	45.877	20.5892
6.98681	-68.951	-144.586	-157.826	-166.859	-162.025	-181.021		6.98681	-123.788	-169.968	47.9491	9.87233
6.99375	-78.927	-117.246	-131.551	-157.407	-179.376	-166.065		6.99375	-109.241	-167.616	27.2099	11.0663
7.00069	-49.575	-109.519	-120.556	-152.353	-180.486	-189.805		7.00069	-93.2167	-174.215	38.1956	19.4977
7.00764	-67.208	-111.45	-126.156	-168.669	-202.87	-173.994		7.00764	-101.605	-181.844	30.6825	18.4024
7.01458	-67.163	-99.979	-114.248	-180.466	-174.465	-179.489		7.01458	-93.7967	-178.14	24.1436	3.21991
7.02153	-54.839	-75.297	-93.316	-178.157	-197.407	-179.217		7.02153	-74.484	-184.927	19.2514	10.821
7.02847	-38.575	-69.143	-85.418	-178.286	-156.314	-171.052		7.02847	-64.3787	-168.551	23.7822	11.1975
7.03542	-37.65	-64.012	-77.047	-177.234	-185.195	-205.911		7.03542	-59.5697	-189.447	20.0707	14.8037
7.04236	-26.729	-57.766	-65.408	-184.347	-185.615	-191.334		7.04236	-49.9677	-187.099	20.4848	3.7223
7.04931	-20.683	-38.252	-59.398	-180.094	-197.264	-189.761		7.04931	-39.4443	-189.04	19.385	8.6077
7.05625	-1.534	-22.577	-36.481	-178.545	-193.899	-195.391		7.05625	-20.1973	-189.278	17.5946	9.32523
7.06319	-10.947	-34.622	-45.658	-191.761	-187.268	-182.352		7.06319	-30.409	-187.127	17.7349	4.70608
7.07014	-13.604	-20.827	-36.319	-167.455	-181.568	-184.769		7.07014	-23.5833	-177.931	11.6056	9.21229
7.07708	-16.136	-21.416	-44.14	-168.016	-199.347	-191.413		7.07708	-27.2307	-186.259	14.88	16.2891
7.08403	-6.574	8.331	-23.024	-189.398	-204.872	-193.427		7.08403	-7.089	-195.899	15.6838	8.02772
7.09097	8.973	13.411	-22.768	-180.126	-199.337	-205.602		7.09097	-0.128	-195.022	19.732	13.2749
7.09792	6.515	14.99	20.673	-136.472	-183.219	-178.128		7.09792	14.0593	-165.94	7.12473	25.6464
7.10486	6.755	15.524	9.217	-166.427	-180.721	-194		7.10486	10.4987	-180.383	4.52281	13.7896
7.11181	7.621	17.936	15.729	-179.593	-182.332	-159.518		7.11181	13.762	-173.814	5.43154	12.4565
7.11875	19.414	45.367	20.658	-176.193	-170.216	-176.225		7.11875	28.4797	-174.211	14.6381	3.4601
7.12569	22.092	64.087	46.232	-164.709	-168.358	-198.381		7.12569	44.137	-177.149	21.0757	18.4775
7.13264	28.605	53.611	26.417	-164.553	-182.313	-169.266		7.13264	36.211	-172.044	15.1085	9.20013
7.13958	47.848	68.407	55.99	-154.076	-173.99	-181.962		7.13958	57.415	-170.009	10.3533	14.3629
7.14653	46.18	74.687	34.828	-172.735	-160.55	-160.763		7.14653	51.8983	-164.683	20.5356	6.97434
7.15347	48.641	68.483	76.051	-171.925	-150.859	-169.822		7.15347	64.3917	-164.202	14.1556	11.6031
7.16042	65.999	77.474	61.531	-163.51	-151.272	-182.348		7.16042	68.3347	-165.71	8.22413	15.6544
7.16736	69.751	89.455	85.776	-142.837	-164.422	-149.564		7.16736	81.6607	-152.274	10.4768	11.0448
7.17431	58.986	80.571	88.904	-146.63	-162.557	-158.676		7.17431	76.1537	-155.954	15.4404	8.30499
7.18125	79.69	110.838	88.533	-136.943	-126.451	-144.83		7.18125	93.0203	-136.075	16.0515	9.22022
7.18819	77.42	104.272	84.799	-137.198	-139.574	-138.088		7.18819	88.8303	-138.287	13.8725	1.20039
7.19514	74.538	105.148	98.016	-138.173	-117.519	-130.04		7.19514	92.5673	-128.577	16.0159	10.4044
7.20208	101.985	119.796	104.676	-127.509	-128.611	-139.469		7.20208	108.819	-131.863	9.60111	6.60999
7.20903	90.593	139.239	111.516	-119.288	-123.283	-132.375		7.20903	113.783	-124.982	24.4021	6.70689
7.21597	80.441	119.164	114.236	-99.448	-127.843	-116.439		7.21597	104.614	-114.577	21.0787	14.2888
7.22292	100.987	137.78	139.056	-99.013	-98.124	-125.993		7.22292	125.941	-107.71	21.6202	15.8398
7.22986	96.13	145.473	140.135	-88.907	-117.944	-109.027		7.22986	127.246	-105.293	27.0791	14.8743
7.23681	89.524	120.342	131.704	-110.347	-107.318	-109.084		7.23681	113.857	-108.916	21.825	1.52144
7.24375	116.374	134.824	120.525	-93.168	-87.244	-82.383		7.24375	123.908	-87.5983	9.67897	5.40122
7.25069	114.163	147.462	143.071	-83.905	-79.318	-99.4		7.25069	134.899	-87.541	18.0913	10.5232
7.25764	93.489	141.801	119.463	-67.674	-69.197	-68.386		7.25764	118.251	-68.419	24.1788	0.762036
7.26458	97.705	155.779	157.122	-79.255	-67.039	-71.811		7.26458	136.869	-72.7017	33.9234	6.15651
7.27153	123.811	139.973	145.911	-61.326	-72.825	-96.671		7.27153	136.565	-76.9407	11.4374	18.0283
7.27847	106.399	141.611	155.906	-68.479	-82.53	-79.552		7.27847	134.639	-76.8537	25.4793	7.40395
7.28542	102.814	158.733	150.662	-60.514	-49.374	-58.606		7.28542	137.403	-56.1647	30.2256	5.95777
7.29236	99.903	125.874	147.675	-52.696	-68.274	-60.355		7.29236	124.484	-60.4417	23.9163	7.78936
7.29931	93.286	140.254	166.566	-27.053	-37.649	-55.223		7.29931	133.369	-39.975	37.122	14.2283
7.30625	115.169	160.109	148.18	-24.38	-30.861	-42.845		7.30625	141.153	-32.6953	23.2796	9.36817
7.31319	73.532	158.694	128.199	-13.221	-34.679	-22.591		7.31319	120.142	-23.497	43.149	10.7577
7.32014	69.147	143.067	142.698	-21.987	-44.091	-30.313		7.32014	118.304	-32.1303	42.5716	11.1635
7.32708	59.602	165.48	145.98	-4.972	-19.115	-39.071		7.32708	123.687	-21.0527	56.3494	17.1319
7.33403	58.528	134.83	164.496	-6.935	1.185	-16.051		7.33403	119.285	-7.267	54.6676	8.62279
7.34097	77.757	115.55	143.177	6.909	-18.481	-21.263		7.34097	112.161	-10.945	32.8414	15.5245
7.34792	59.909	166.32	155.438	3.806	6.608	-8.826		7.34792	127.222	0.529333	58.5484	8.2222
7.35486	52.891	147.104	138.427	17.469	9.753	8.274		7.35486	112.807	11.832	52.0701	4.93748
7.36181	54.668	139.951	124.454	13.934	19.548	14.612		7.36181	106.358	16.0313	45.4302	3.06433
7.36875	45.029	126.59	143.848	15.707	11.988	11.575		7.36875	105.156	13.09	52.7814	2.27578
7.37569	41.868	132.41	138.113	4.803	37.236	28.156		7.37569	104.13	23.3983	53.9961	16.7317
7.38264	21.554	104.362	127.308	22.111	27.837	23.787		7.38264	84.408	24.5783	55.6291	2.94388
7.38958	25.031	118.391	135.079	32.646	39.517	15.067		7.38958	92.8337	29.0767	59.3087	12.6097
7.39653	28.265	119.112	123.687	27.463	35.579	29.717		7.39653	90.3547	30.9197	53.8199	4.18953
7.40348	30.994	119.629	121.31	35.634	32.488	33.588		7.40348	90.6443	33.9033	51.6655	1.59653
7.41043	23.512	119.851	130.752	74.246	50.249	29.725		7.41043	91.3717	51.4067	59.0204	22.2831
7.41738	22.779	89.369	112.533	45.875	63.812	22.173		7.41738	74.8937	43.9533	46.595	20.8859
7.42433	2.058	111.706	89.06	51.362	73.357	46.688		7.42433	67.608	57.1357	57.8862	14.2411
7.43128	3.648	78.265	119.687	64.784	54.825	53.9		7.43128	67.2	57.8363	58.8055	6.03461
7.43823	-3.264	72.113	75.796	53.537	67.987	65.526		7.43823	48.215	62.35	44.6201	7.73084
7.44518	-0.603	75.102	71.898	54.659	63.914	55.124		7.44518	48.799	57.899	42.8134	5.21433
7.45213	4.914	79.415	78.989	73.546	79.686	56.237		7.45213	54.4393	69.823	42.8907	12.1597
7.45908	-15.725	66.465	70.124	69.629	75.888	71.838		7.45908	40.288	72.4517	48.5432	3.1743
7.46603	-31.963	56.689	57.278	72.903	75.956	74.382		7.46603	27.3347	74.4137	51.3541	1.52675
7.47298	-22.085	46.233	61.598	53.756	64.405	55.227		7.47298	28.582	57.796	44.5464	5.77063
7.47993	-31.488	43.523	43.945	78.294	83.673	55.709		7.47993	18.66	72.5587	43.43	14.838
7.48688	-49.462	46.245	54.054	76.664	62.476	65.523		7.48688	16.9457	68.221	57.6431	7.46888
7.49383	-41.588	13.732	26.486	83.603	80.284	70.377		7.49383	-0.456667	78.088	36.1871	6.88103
7.50078	-50.264	29.604	31.502	67.35	85.949	73.246		7.50078	3.614	75.515	46.6694	9.50484
7.50773	-61.987	10.082	16.219	82.453	66.223	66.602		7.50773	-11.8953	71.7593	43.489	9.26293
7.51468	-55.714	-14.299	6.098	75.557	55.534	65.988		7.51468	-21.305	65.693	31.4959	10.0148
7.52163	-68.16	-5.063	-10.545	67.883	89.364	55.703		7.52163	-27.9227	70.9833	34.9542	17.0433
7.52858	-57.259	-17.286	-19.147	57.681	59.327	63.012		7.52858	-31.2307	60.0067	22.5604	2.72972
7.53553	-61.635	-33.151	-16.668	81.874	59.551	78.095		7.53553	-37.1513	73.1733	22.7488	11.9476
7.54248	-48.965	-35.551	-24.301	68.867	57.12	51.167		7.54248	-36.2723	59.0513	12.3478	9.00667
7.54943	-103.636	-58.648	-24.452	70.365	69.147	46.892		7.54943	-62.2453	62.1347	39.7144	13.2146
7.55638	-77.718	-51.779	-48.062	65.164	53.367	67.353		7.55638	-59.1863	61.9613	16.1561	7.52296
7.56333	-85.297	-70.471	-55.939	54.169	53.521	41.53		7.56333	-70.569	49.74	14.6792	7.11745
7.57028	-97.673	-79.353	-32.752	57.298	42.633	54.387		7.57028	-69.926	51.4393	33.4714	7.76416
7.57723	-97.483	-88.706	-67.612	65.922	47.737	71.819		7.57723	-84.6003	61.826	15.3529	12.5526
7.58418	-103.355	-69.66	-59.487	57.213	54.275	37.692		7.58418	-77.5007	49.7267	22.961	10.5253
7.59113	-94.247	-72.96	-89.712	45.963	20.334	35.956		7.59113	-85.6397	34.0843	11.2126	12.9166
7.59808	-104.161	-91.964	-98.703	37.219	26.941	37.307		7.59808	-98.276	33.8223	6.1097	5.95957
7.60503	-85.763	-111.207	-103.73	14.699	21.501	27.205		7.60503	-100.233	21.135	13.0774	6.26103
7.61198	-115.636	-99.389	-90.489	39.202	22.215	31.596		7.61198	-101.838	31.0043	12.7511	8.50894
7.61893	-107.486	-128.061	-111.858	15.868	35.702	4		7.61893	-115.802	18.5233	10.8396	16.0169
7.62588	-105.85	-121.158	-136.072	28.516	11.312	41.675		7.62588	-121.027	27.1677	15.1114	15.2263
7.63283	-111.117	-129.788	-129.787	5.083	8.878	-3.956		7.63283	-123.564	3.335	10.7794	6.59314
7.63978	-133.845	-128.445	-124.76	10.434	5.146	9.017		7.63978	-129.017	8.199	4.5694	2.73726
7.64673	-141.821	-131.279	-131.399	-9.552	5.192	12.714		7.64673	-134.833	2.78467	6.05208	11.3265
7.65368	-133.14	-157.61	-160.467	2.828	-16.759	-1.385		7.65368	-150.406	-5.10533	15.0206	10.3099
7.66063	-136.608	-139.896	-151.684	-16.669	-16.251	-3.028		7.66063	-142.729	-11.9827	7.92731	7.75778
7.66758	-133.259	-151.876	-143.744	-27.223	-24.786	-17.07		7.66758	-142.96	-23.0263	9.33325	5.3003
7.67453	-159.233	-152.26	-172.651	-20.588	-17.062	-31.072		7.67453	-161.381	-22.9073	10.3639	7.28728
7.68148	-136.077	-163.887	-187.28	-31.063	-44.383	-10.066		7.68148	-162.415	-28.504	25.6332	17.301
7.68843	-153.339	-156.738	-184.089	-37.671	-51.812	-45.471		7.68843	-164.722	-44.9847	16.8582	7.08303
7.69538	-146.784	-174.492	-179.241	-40.16	-56.119	-40.411		7.69538	-166.839	-45.5633	17.5297	9.14234
7.70233	-148.539	-168.562	-183.529	-60.635	-59.134	-55.648		7.70233	-166.877	-58.4723	17.5558	2.55849
7.70928	-162.732	-161.758	-197.74	-66.863	-56.565	-51.144		7.70928	-174.077	-58.1907	20.4988	7.9846
7.71623	-173.423	-194.875	-204.246	-73.908	-77.199	-76.951		7.71623	-190.848	-76.0193	15.8012	1.83267
7.72318	-153.18	-191.061	-225.841	-80.104	-79.825	-77.514		7.72318	-190.027	-79.1477	36.3415	1.42166
7.73013	-166.597	-179.908	-205.721	-101.244	-83.359	-101.934		7.73013	-184.075	-95.5123	19.8921	10.5307
7.73708	-160.548	-199.212	-189.238	-102.848	-111.768	-95		7.73708	-182.999	-103.205	20.0728	8.38971
7.74403	-171.78	-201.926	-205.994	-114.363	-121.364	-89.869		7.74403	-193.233	-108.532	18.6901	16.5374
7.75098	-179.416	-206.669	-208.59	-114.669	-127.446	-117.512		7.75098	-198.225	-119.876	16.3174	6.70844
7.75793	-156.002	-221.101	-214.703	-119.918	-128.349	-130.901		7.75793	-197.269	-126.389	35.8809	5.74776
7.76488	-172.363	-220.274	-195.281	-122.795	-123.934	-133.647		7.76488	-195.973	-126.792	23.963	5.96386
7.77183	-178.374	-197.066	-212.695	-136.534	-161.623	-134.925		7.77183	-196.045	-144.361	17.1833	14.9713
7.77878	707.967	500.296	740.32	740.634	764.189	1124.53		7.77878	649.528	876.45	130.247	215.164
7.78573	181.169	18.285	184.13	174.817	732.012	671.793		7.78573	127.861	526.207	94.9074	305.799
7.79268	-285.348	-442.682	-362.956	-278.436	224.714	221.246		7.79268	-363.662	55.8413	78.6694	289.498
7.79963	-640.966	-778.892	-790.895	-675.449	-281.43	-178.394		7.79963	-736.918	-378.424	83.313	262.339
7.80658	-903.371	-1011.98	-1107.04	-953.985	-631.925	-463.495		7.80658	-1007.46	-683.135	101.911	249.223
7.81353	-1031.99	-1101.99	-1305.89	-1100.1	-845.845	-654.743		7.81353	-1146.62	-866.894	142.3	223.421
7.82048	-1114.36	-1155.59	-1368.8	-1179.34	-988.858	-696.493		7.82048	-1212.91	-954.898	136.564	243.21
7.82743	-1103.99	-1104.44	-1409.55	-1212.52	-1056.05	-750.295		7.82743	-1206	-1006.29	176.285	235.096
7.83438	-1076.44	-1060.96	-1384.62	-1210.08	-1017.31	-741.955		7.83438	-1174.01	-989.783	182.561	235.274
7.84133	-1031.91	-926.328	-1328.17	-1139.96	-977.87	-692.646		7.84133	-1095.47	-936.825	208.325	226.463
7.84828	-958.418	-830.442	-1233.94	-1097.66	-892.38	-639.829		7.84828	-1007.6	-876.622	206.199	229.32
7.85523	-866.113	-684.354	-1149.84	-1019.23	-781.634	-584.464		7.85523	-900.104	-795.111	234.599	217.698
7.86218	-767.816	-540.782	-1043.71	-940.483	-715.439	-520.49		7.86218	-784.103	-725.471	251.859	210.176
7.86913	-647.205	-394.633	-903.508	-828.975	-562.508	-433.398		7.86913	-648.449	-608.294	254.44	201.724
7.87608	-545.511	-226.186	-764.196	-720.25	-448.799	-348.413		7.87608	-511.964	-505.821	270.569	192.365
7.88303	-419.879	-72.718	-614.184	-615.836	-300.598	-248.922		7.88303	-368.927	-388.452	274.305	198.608
7.88998	-311.186	85.884	-447.501	-500.183	-148.931	-133.72		7.88998	-224.268	-260.945	277.112	207.326
7.89693	-178.56	270.81	-325.664	-380.356	-7.076	-45.545		7.89693	-77.8047	-144.326	310.739	205.311
7.90388	-37.015	445.934	-153.15	-259.772	145.618	72.501		7.90388	85.2563	-13.8843	317.708	216.06
7.91083	82.944	556.847	8.527	-144.529	267.006	177.277		7.91083	216.106	99.918	297.427	216.399
7.91778	211.504	708.678	140.278	-26.772	411.685	256.58		7.91778	353.487	213.831	309.659	222.333
7.92473	297.014	840.529	273.124	64.05	534.119	336.069		7.92473	470.222	311.413	320.917	236.002
7.93168	384.512	925.752	403.987	142.59	601.125	390.106		7.93168	571.417	377.94	307.018	229.509
7.93863	466.198	1019.21	500.99	219.375	711.602	449.481		7.93863	662.131	460.153	309.725	246.287
7.94558	524.794	1092.99	585.827	268.768	775.827	494.052		7.94558	734.537	512.882	311.925	254.053
7.95253	585.947	1156.29	647.44	322.543	835.279	524.544		7.95253	796.56	560.789	313.051	258.282
7.95948	628.562	1156.49	715.546	360.671	864.186	527.029		7.95948	833.532	583.962	283.049	256.54
7.96643	644.956	1205.19	788.59	392.112	860.82	534.34		7.96643	879.578	595.757	290.988	240.314
7.97338	665.324	1187.21	806.044	393.177	871.665	504.938		7.97338	886.193	589.927	270.017	250.31
7.98033	651.701	1183.03	827.44	398.631	880.839	465.547		7.98033	887.389	581.672	270.687	261.237
7.98728	669.97	1152.06	821.145	413.347	858.179	461.989		7.98728	881.057	577.838	246.563	243.997
7.99423	648.415	1133.09	799.965	388.242	812.288	444.433		7.99423	860.488	548.321	247.939	230.322
8.00118	628.382	1104.62	783.143	358.174	790.593	391.832		8.00118	838.716	513.533	242.935	240.53
8.00813	607.691	1050.89	796.54	375.985	723.272	347.873		8.00813	818.375	482.377	222.407	209.094
8.01508	579.956	1001.37	749.917	342.568	682.165	296.255		8.01508	777.08	440.329	212.015	210.712
8.02203	553.904	940.18	714.921	297.713	639.081	258.212		8.02203	736.335	398.335	194.026	209.425
8.02898	516.154	891.33	700.849	319.785	574.576	195.014		8.02898	702.778	363.125	187.595	193.457
8.03593	493.944	845.692	678.326	255.24	538.638	117.434		8.03593	672.654	303.771	175.943	214.755
8.04288	444.358	792.053	653.156	257.786	493.855	103.66		8.04288	629.856	285.1	175.015	196.526
8.04983	431.182	753.501	601.014	261.937	419.736	40.573		8.04983	595.232	240.749	161.237	190.467
8.05678	401.9	683.577	607.471	305.088	394.989	35.45		8.05678	564.316	245.176	145.713	187.107
8.06373	397.277	642.449	574.88	302.661	357.16	-26.825		8.06373	538.202	210.999	126.634	207.756
8.07068	339.188	587.585	527.867	285.108	309.037	-53.479		8.07068	484.88	180.222	129.658	202.744
8.07763	339.68	548.875	486.971	255.165	272.994	-92.756		8.07763	458.509	145.134	107.463	206.212
8.08458	309.638	480.441	491.005	245.377	249.265	-126.24		8.08458	427.028	122.801	101.8	215.684
8.09153	284	451.924	464.752	241.638	200.039	-133.943		8.09153	400.225	102.578	100.858	205.887
8.09848	269.507	408.309	454.654	239.638	167.369	-177.347		8.09848	377.49	76.5533	96.3442	222.833
8.10543	220.381	367.739	414.35	220.969	134.26	-194.507		8.10543	334.157	53.574	101.251	219.175
8.11238	193.192	329.667	388.337	194.678	94.62	-212.562		8.11238	303.732	25.5787	100.124	212.217
8.11933	180.603	281.613	361.631	203.174	48.662	-242.283		8.11933	274.616	3.18433	90.7166	226.184
8.12628	142.857	228.604	332.536	192.501	25.302	-298.233		8.12628	234.666	-26.81	94.9847	249.483
8.13323	142.096	195.146	306.902	180.553	-28.893	-288.611		8.13323	214.715	-45.6503	84.1276	235.03
8.14018	110.396	132.046	274.103	149.119	-64.382	-306.391		8.14018	172.182	-73.8847	88.9278	227.904
8.14713	61.857	90.03	214.361	138.759	-99.574	-349.225		8.14713	122.083	-103.347	81.1474	244.014
8.15408	14.059	32.939	197.88	104.375	-148.93	-360.846		8.15408	81.626	-135.134	101.121	232.917
8.16103	4.392	-19.61	152.623	85.103	-160.842	-393.724		8.16103	45.8017	-156.488	93.2852	239.443
8.16798	-35.78	-66.301	105.737	58.249	-218.515	-437.132		8.16798	1.21867	-199.133	91.7929	248.259
8.17493	-62.436	-100.743	47.478	43.326	-265.905	-431.426		8.17493	-38.567	-218.002	76.9393	240.974
8.18188	-106.544	-188.029	20.397	14.484	-302.072	-452.993		8.18188	-91.392	-246.86	105.036	238.579
8.18883	-154.733	-241.658	-39.795	-29.043	-332.517	-501.035		8.18883	-145.395	-287.532	101.255	239.19
8.19578	-203.303	-311.846	-80.576	-55.644	-389.323	-528.548		8.19578	-198.575	-324.505	115.707	243.024
8.20273	-236.646	-372.88	-134.574	-113.222	-439.07	-561.373		8.20273	-248.033	-371.222	119.56	231.651
8.20968	-283.78	-410.468	-211.035	-135.713	-493.954	-596.29		8.20968	-301.761	-408.652	100.925	241.847
8.21663	-329.414	-487.829	-238.928	-171.028	-528.56	-619.959		8.21663	-352.057	-439.849	125.986	237.249
8.22358	-370.754	-557.79	-289.278	-230.266	-592.99	-642.249		8.22358	-405.941	-488.502	137.671	224.991
8.23053	-432.588	-594.525	-346.617	-260.966	-633.268	-677.203		8.23053	-457.91	-523.812	125.879	228.689
8.23748	-454.764	-643.752	-408.895	-316.365	-682.088	-700.998		8.23748	-502.47	-566.484	124.484	216.815
8.24443	-495.593	-717.642	-473.267	-347.935	-720.415	-744.92		8.24443	-562.167	-604.423	135.107	222.463
8.25138	-555.608	-771.473	-515.904	-380.75	-780.599	-746.182		8.25138	-614.328	-635.844	137.532	221.587
8.25833	-606.317	-818.026	-582.646	-413.347	-831.816	-783.667		8.25833	-668.996	-676.277	129.605	228.973
8.26528	-616.466	-891.916	-609.887	-461.956	-889.359	-818.449		8.26528	-706.09	-723.255	160.964	229.052
8.27223	-669.301	-932.277	-661.946	-501.769	-915.149	-825.5		8.27223	-754.508	-747.473	153.996	217.456
8.27918	-656.041	-995.596	-717.682	-541.69	-927.253	-800.791		8.27918	-789.773	-756.578	180.893	196.547
8.28613	-693.751	-1032.85	-727.931	-572.197	-1005.2	-832.988		8.28613	-818.178	-803.463	186.698	218.008
8.29308	-708.435	-1074.79	-778.841	-606.587	-1014.52	-834.391		8.29308	-854.021	-818.5	194.403	204.431
8.30003	-740.088	-1123.06	-825.726	-640.438	-1049.33	-857.207		8.30003	-896.291	-848.991	201	204.569
8.30698	-761.467	-1158.04	-871.531	-687.38	-1086.65	-873.731		8.30698	-930.345	-882.587	204.722	199.783
8.31393	-775.221	-1191.32	-917.238	-707.916	-1129.21	-886.033		8.31393	-961.261	-907.718	211.516	211.481
8.32088	-814.166	-1217.82	-951.401	-758.917	-1149.67	-889.266		8.32088	-994.461	-932.617	205.241	198.95
8.32783	-832.945	-1256.23	-984.27	-771.955	-1183.75	-944.837		8.32783	-1024.48	-966.846	214.487	206.776
8.33478	-852.821	-1303.47	-1015.65	-816.936	-1183.94	-955.549		8.33478	-1057.31	-985.475	228.193	185.323
8.34173	-886.718	-1332.42	-1064.16	-857.373	-1227.69	-969.572		8.34173	-1094.43	-1018.21	224.387	189.892
8.34868	-895.446	-1346.76	-1094.35	-880.053	-1245.43	-993.163		8.34868	-1112.18	-1039.55	226.182	187.052
8.35563	-938.573	-1376.8	-1130.88	-908.467	-1249.73	-1043.02		8.35563	-1148.75	-1067.07	219.658	171.897
8.36258	-980.121	-1411.16	-1177.65	-920.076	-1277.92	-1064.1		8.36258	-1189.64	-1087.37	215.77	180.055
8.36953	-990.399	-1417.5	-1200.27	-980.826	-1292.29	-1066.8		8.36953	-1202.72	-1113.3	213.561	160.853
8.37648	-1017.47	-1425.62	-1243.55	-1007.24	-1318.1	-1089.06		8.37648	-1228.88	-1138.13	204.472	161.137
8.38343	-1033.39	-1464.81	-1283.41	-996.668	-1334.04	-1128.22		8.38343	-1260.54	-1152.98	216.617	170.043
8.39038	-1079.28	-1488.54	-1312.23	-1059.16	-1365.87	-1149.02		8.39038	-1293.35	-1191.35	205.284	157.679
8.39733	-1097.63	-1515.52	-1338.52	-1094.58	-1366.33	-1180.94		8.39733	-1317.22	-1213.95	209.756	138.851
8.40428	-1119.52	-1533.32	-1348.26	-1112.08	-1380.48	-1186.13		8.40428	-1333.7	-1226.23	207.282	138.622
8.41123	-1126.99	-1528.49	-1404.78	-1148.51	-1389.99	-1227.09		8.41123	-1353.42	-1255.19	205.614	123.169
8.41818	-1177.23	-1539.75	-1418.26	-1183.62	-1378.55	-1260.11		8.41818	-1378.41	-1274.09	184.516	98.2164
8.42513	-1192.08	-1517.48	-1430.89	-1199.33	-1389.4	-1256.31		8.42513	-1380.15	-1281.68	168.53	97.541
8.43208	-1214.86	-1548.33	-1472.69	-1226.23	-1414.29	-1299.01		8.43208	-1411.96	-1313.18	174.831	94.8302
8.43903	-1241.02	-1548.93	-1496.04	-1249.12	-1424.06	-1303.58		8.43903	-1428.66	-1325.59	164.644	89.5218
8.44598	-1266.23	-1538.46	-1506.28	-1288.15	-1439.24	-1329.97		8.44598	-1436.99	-1352.45	148.754	78.0175
8.45293	-1277.22	-1529.54	-1523.43	-1299.77	-1433.88	-1354.22		8.45293	-1443.4	-1362.62	143.945	67.4477
8.45988	-1287.76	-1532.48	-1569.3	-1308.44	-1447.31	-1361.18		8.45988	-1463.18	-1372.31	153.033	70.1033
8.46683	-1318.97	-1540.91	-1566.53	-1319.04	-1446.82	-1388.38		8.46683	-1475.47	-1384.75	136.138	63.9709
8.47378	-1322.79	-1548.91	-1587.74	-1352.21	-1449.99	-1371.78		8.47378	-1486.48	-1391.33	143.085	51.7371
8.48073	-1347.16	-1529.63	-1603.96	-1366.03	-1428.75	-1397.73		8.48073	-1493.58	-1397.5	132.139	31.3626
8.48768	-1349.98	-1505.2	-1601.35	-1361.83	-1422.61	-1405.89		8.48768	-1485.51	-1396.78	126.838	31.4011
8.49463	-1380.83	-1523.64	-1629.97	-1394.03	-1412.35	-1412.78		8.49463	-1511.48	-1406.39	125.013	10.7079
8.50158	-1383.26	-1496.67	-1627.03	-1410.49	-1416.88	-1421.18		8.50158	-1502.32	-1416.18	121.981	5.37603
8.50853	-1400.99	-1481.71	-1653.09	-1411.36	-1399.4	-1415.14		8.50853	-1511.93	-1408.63	128.74	8.21917
8.51548	-1436.63	-1466.68	-1665.91	-1423.44	-1377.02	-1447.14		8.51548	-1523.07	-1415.86	124.605	35.6695
8.52243	-1428.77	-1441.13	-1659.27	-1438.39	-1374.31	-1446.27		8.52243	-1509.72	-1419.66	129.658	39.467
8.52938	-1420.06	-1428.05	-1647.46	-1436.2	-1367.79	-1474.01		8.52938	-1498.52	-1426	129.047	53.838
8.53633	-1441.49	-1435.89	-1680.78	-1450.09	-1360.1	-1462.37		8.53633	-1519.39	-1424.19	139.795	55.8362
8.54328	-1455.63	-1390.46	-1670.59	-1463.73	-1331.74	-1479.83		8.54328	-1505.56	-1425.1	146.589	81.2536
8.55023	-1474.39	-1377.74	-1666.44	-1457.11	-1325.85	-1483.91		8.55023	-1506.19	-1422.29	146.951	84.5864
8.55718	-1484.81	-1341.17	-1648.2	-1480	-1326.59	-1470.66		8.55718	-1491.39	-1425.75	153.618	86
8.56413	-1475.77	-1305.11	-1669.86	-1463.06	-1300.05	-1496.57		8.56413	-1483.58	-1419.89	182.498	105.13
8.57108	-1493.39	-1289.4	-1660.08	-1458.42	-1271.48	-1486.57		8.57108	-1480.95	-1405.49	185.65	116.906
8.57803	-1504.36	-1284	-1664.37	-1460.38	-1256.9	-1474.06		8.57803	-1484.24	-1397.11	190.981	121.62
8.58498	-1511.32	-1254.03	-1643.54	-1456.23	-1241.24	-1473.13		8.58498	-1469.63	-1390.2	198.072	129.28
8.59193	-1508.93	-1231.42	-1658.39	-1433.39	-1215.16	-1483.45		8.59193	-1466.25	-1377.33	216.661	142.658
8.59888	-1509.59	-1195.14	-1642.61	-1438.76	-1189.91	-1499.37		8.59888	-1449.11	-1376.01	229.782	163.995
8.60583	-1496.77	-1168.16	-1638.13	-1425.52	-1138.47	-1482.01		8.60583	-1434.35	-1348.67	241.122	184.215
8.61278	-1517.62	-1138.94	-1622.57	-1420.59	-1127.14	-1483.51		8.61278	-1426.38	-1343.75	254.398	190.207
8.61973	-1521.6	-1086.3	-1599	-1397.79	-1129.07	-1490.76		8.61973	-1402.3	-1339.21	276.389	187.827
8.62668	-1504.28	-1062.74	-1581.49	-1410.3	-1091.25	-1494.52		8.62668	-1382.84	-1332.02	279.888	212.726
8.63363	-1515.26	-1025.03	-1575.94	-1380.23	-1051.95	-1487.02		8.63363	-1372.08	-1306.4	302.08	226.734
8.64058	-1513.29	-1006.38	-1542.69	-1376.89	-1022.45	-1483.23		8.64058	-1354.12	-1294.19	301.511	241.264
8.64753	-1512.53	-959.375	-1514.53	-1361.22	-963.487	-1490.91		8.64753	-1328.81	-1271.87	319.945	274.83
8.65448	-1503.79	-894.829	-1486.49	-1301.03	-955.87	-1453.74		8.65448	-1295.04	-1236.88	346.698	255.058
8.66143	-1475.62	-870.509	-1478.18	-1301.44	-912.493	-1453.34		8.66143	-1274.77	-1222.42	350.103	278.947
8.66838	-1489.01	-833.375	-1452.1	-1268.73	-889.313	-1416.02		8.66838	-1258.16	-1191.35	368.338	271.746
8.67533	-1450.6	-796.167	-1429	-1254.54	-854.086	-1415.15		8.67533	-1225.26	-1174.59	371.758	288.952
8.68228	-1438.63	-767.24	-1392.81	-1230.33	-819.42	-1415.11		8.68228	-1199.56	-1154.96	375.099	304.916
8.68923	-1459.15	-716.837	-1360.5	-1202.89	-787.73	-1366.81		8.68923	-1178.83	-1119.15	403.125	298.487
8.69618	-1437.77	-671.515	-1320.92	-1159.52	-750.095	-1345.9		8.69618	-1143.4	-1085.17	412.82	304.782
8.70313	-1428.42	-639.864	-1302.39	-1130.55	-708.243	-1300.95		8.70313	-1123.56	-1046.58	423.606	305.145
8.71008	-1374.42	-594.436	-1265.79	-1106.94	-656.076	-1277.47		8.71008	-1078.22	-1013.49	422.471	321.062
8.71703	-1355.77	-522.566	-1213.47	-1063.36	-625.794	-1237.69		8.71703	-1030.6	-975.614	445.687	315.244
8.72398	-1316.06	-506.424	-1174.49	-1030.48	-574.649	-1196.68		8.72398	-998.99	-933.934	432.408	322.056
8.73093	-1302.6	-454.138	-1137.07	-989.195	-541.289	-1186.4		8.73093	-964.603	-905.628	449.756	330.575
8.73788	-1257.89	-415.699	-1086.76	-950.421	-506.627	-1145.76		8.73788	-920.118	-867.602	445.141	327.515
8.74483	-1246.03	-370.273	-1035.43	-884.57	-483.757	-1087.09		8.74483	-883.911	-818.473	457.116	307.05
8.75178	-1179.91	-313.244	-998.621	-862.96	-418.308	-1031.79		8.75178	-830.59	-771.019	457.112	316.906
8.75873	-1143.95	-264.008	-934.309	-804.917	-413.841	-991.592		8.75873	-780.756	-736.783	459.629	294.84
8.76568	-1111.97	-220.69	-877.002	-795.993	-364.67	-968.524		8.76568	-736.554	-709.729	461.941	311.032
8.77263	-1055.59	-187.496	-841.868	-728.405	-316.744	-894.909		8.77263	-694.985	-646.686	452.303	297.619
8.77958	-1058.73	-134.544	-739.793	-680.014	-250.121	-846.107		8.77958	-644.355	-592.081	469.426	307.57
8.78653	-955.948	-92.576	-699.773	-631.751	-223.321	-816.096		8.78653	-582.766	-557.056	443.419	303.365
8.79348	-929.535	-26.603	-618.377	-580.885	-162.103	-748.343		8.79348	-524.838	-497.11	458.676	301.965
8.80043	-865.157	28.393	-568.561	-511.13	-115.755	-710.227		8.80043	-468.442	-445.704	455.111	302.588
8.80738	-813.374	68.048	-522.584	-491.073	-88.696	-623.575		8.80738	-422.637	-401.115	449.131	278.556
8.81433	-756.532	100.943	-430.815	-415.686	-31.556	-584.838		8.81433	-362.135	-344.027	432.844	283.516
8.82128	-695.105	157.316	-348.725	-336.254	-5.176	-517.78		8.82128	-295.505	-286.403	428.695	259.913
8.82823	-628.535	193.712	-298.348	-291.955	30.624	-458.73		8.82823	-244.39	-240.02	413.771	248.776
8.83518	-575.541	257.724	-235.392	-224.001	107.051	-369.842		8.83518	-184.403	-162.264	418.966	244.367
8.84213	-512.57	296.247	-140	-156.319	112.049	-319.685		8.84213	-118.774	-121.318	404.826	217.985
8.84908	-415.851	347.305	-41.028	-96.173	169.724	-267.874		8.84908	-36.5247	-64.7743	381.598	220.482
8.85603	-370.917	388.498	-15.874	-45.301	227.934	-174.508		8.85603	0.569	2.70833	379.974	205.472
8.86298	-264.137	434.937	121.835	5.097	255.372	-100.133		8.86298	97.545	53.4453	350.169	182.617
8.86993	-206.152	478.212	180.602	82.513	299.978	-54.863		8.86993	150.887	109.209	343.148	178.921
8.87688	-124.539	519.977	238.81	128.635	346.49	31.587		8.87688	211.416	168.904	323.13	161.267
8.88383	-43.779	567.317	327.583	222.035	387.64	94.947		8.88383	283.707	234.874	307.902	146.768
8.89078	43.043	600.075	382.365	283.664	429.027	148.989		8.89078	341.828	287.227	280.72	140.053
8.89773	102.793	639.104	448.098	366.501	467.413	233.461		8.89773	396.665	355.792	271.83	117.343
8.90468	198.382	678.32	563.642	406.903	499.972	292.032		8.90468	480.115	399.636	250.635	104.16
8.91163	292.81	685.021	627.994	483.926	526.581	367.214		8.91163	535.275	459.24	211.908	82.5015
8.91858	356.08	753.078	707.846	524.927	592.02	437.197		8.91858	605.668	518.048	217.329	77.6404
8.92553	427.785	781.046	793.37	628.734	603.335	497.889		8.92553	667.4	576.653	207.604	69.3835
8.93248	496.35	775.171	865.14	657.05	626.216	583.833		8.93248	712.22	622.366	192.285	36.76
8.93943	620.292	816.392	926.15	722.76	666.561	638.217		8.93943	787.611	675.846	154.947	43.0295
8.94638	665.653	848.792	987.59	772.223	665.191	701.649		8.94638	834.012	713.021	161.477	54.4146
8.95333	743.998	873.4	1077.89	827.142	722.056	798.853		8.95333	898.43	782.684	168.348	54.3769
8.96028	821.219	902.878	1115.23	901.483	736.26	814.848		8.96028	946.442	817.53	151.768	82.6442
8.96723	884.252	933.94	1175.89	953.769	787.475	902.526		8.96723	998.026	881.257	156.023	85.1629
8.97418	965.802	924.359	1262.46	1005.13	787	955.904		8.97418	1050.88	916.011	184.409	114.405
8.98113	1073.19	928.931	1282.28	1057.92	813.222	1032.55		8.98113	1094.8	967.896	177.664	134.551
8.98808	1113.6	965.376	1372.12	1116.7	845.49	1074.27		8.98808	1150.37	1012.15	205.85	145.884
8.99503	1184.58	944.197	1423.35	1116.98	865.789	1148.01		8.99503	1184.04	1043.59	239.578	154.763
9.00198	1268.24	987.126	1444.51	1191.53	913.814	1182.91		9.00198	1233.29	1096.09	230.684	157.91
9.00893	1326.92	1026.94	1496.3	1227.2	930.409	1231.18		9.00893	1283.38	1129.6	237.685	172.514
9.01588	1380.35	987.963	1549.83	1270.48	922.057	1267.88		9.01588	1306.05	1153.47	288.21	200.417
9.02283	1441.76	1040.16	1610.86	1322.09	991.338	1331.83		9.02283	1364.26	1215.09	293.137	193.834
9.02978	1508.24	1010.43	1618.08	1364.33	965.253	1406.6		9.02978	1378.92	1245.39	323.81	243.527
9.03673	1542.4	1011.49	1664.02	1374.25	974.712	1418.96		9.03673	1405.97	1255.97	347.001	244.602
9.04368	1582.65	1029.53	1697.81	1437.1	1012.18	1463.12		9.04368	1436.67	1304.13	357.257	253.175
9.05063	1650.49	1049.08	1753.3	1459.91	1014.43	1517.32		9.05063	1484.29	1330.55	380.394	275.271
9.05758	1682.89	1012.63	1757.68	1462.76	1017.29	1535.71		9.05758	1484.4	1338.59	410.271	280.635
9.06453	1732.07	1034.83	1786.75	1491.09	1022.63	1589.49		9.06453	1517.88	1367.74	419.228	302.893
9.07148	1786.53	1025	1813.57	1502.94	1002.86	1614.2		9.07148	1541.7	1373.33	447.678	325.627
9.07843	1828.25	1040.95	1833.23	1525.24	1012.36	1614.39		9.07843	1567.48	1384	455.989	324.919
9.08538	1852.21	1031.27	1838.44	1521.46	1025.99	1651.46		9.08538	1573.98	1399.64	470.044	330.047
9.09233	1891.02	1001.45	1863.74	1596.54	1010.28	1698.52		9.09233	1585.4	1435.11	505.898	371.437
9.09928	1912.51	980.141	1858.89	1567.4	997.96	1738.02		9.09928	1583.85	1434.46	523.511	387.528
9.10623	1944.45	1007.01	1856.53	1587.19	1034.53	1754.15		9.10623	1602.66	1458.63	517.721	376.644
9.11318	1942.83	979.991	1852.72	1594.96	990.223	1801.71		9.11318	1591.85	1462.3	531.795	421.697
9.12013	1965.66	975.375	1863.67	1573.24	1005.2	1782.73		9.12013	1601.57	1453.72	544.694	402.308
9.12708	2010.31	971.407	1867.41	1586.77	993.693	1822.38		9.12708	1616.38	1467.62	563.112	427.002
9.13403	2008.15	965.223	1864.09	1605.37	960.474	1827.36		9.13403	1612.49	1464.4	565.156	450.307
9.14098	2015.47	908.357	1852.28	1581.91	989.089	1849.52		9.14098	1592.04	1473.51	597.681	440.341
9.14793	2017.68	885.465	1840	1569.7	964.965	1851.49		9.14793	1581.05	1462.05	608.909	452.96
9.15488	2033.02	930.008	1819.54	1599.07	957.509	1866.13		9.15488	1594.19	1474.24	585.017	466.996
9.16183	2031.67	905.732	1806.41	1554.72	961.41	1847.09		9.16183	1581.27	1454.4	595.778	451.279
9.16878	2036.2	913.509	1818.17	1561.76	915.184	1863.62		9.16878	1589.3	1446.85	595.314	484.547
9.17573	2000.26	884.44	1776.17	1536.98	926.67	1870.98		9.17573	1553.63	1444.87	590.264	478.843
9.18268	2008.43	862.78	1763.67	1543.83	893.567	1866.64		9.18268	1544.96	1434.68	603.329	495.635
9.18963	2016.27	852.707	1717.31	1530.82	903.3	1845.9		9.18963	1528.76	1426.67	604.262	479.851
9.19658	1980.7	855.346	1705.87	1527.48	877.943	1850.02		9.19658	1513.97	1418.48	586.708	495.121
9.20353	2008.97	834.002	1656.03	1482.68	855.602	1862.04		9.20353	1499.67	1400.11	602.889	508.276
9.21048	1971	800.254	1608.91	1448.33	834.711	1823.86		9.21048	1460.06	1368.97	599.401	499.329
9.21743	1931.67	779.192	1588.22	1437.97	821.952	1841.66		9.21743	1433.03	1367.2	591.706	513.526
9.22438	1887.8	759.634	1566.1	1372.99	798.33	1781.56		9.22438	1404.51	1317.63	581.182	493.948
9.23133	1863.09	738.344	1538.34	1375.07	832.034	1764.57		9.23133	1379.92	1323.89	578.865	468.371
9.23828	1832.6	740.761	1508.8	1384.32	776.971	1756.55		9.23828	1360.72	1305.95	560.779	494.471
9.24523	1823.85	720.336	1468.2	1326.73	726.126	1716.49		9.24523	1337.46	1256.45	563.256	498.908
9.25218	1796.04	709.068	1423.91	1278.21	755.168	1689.4		9.25218	1309.67	1240.93	552.417	468.23
9.25913	1726.68	714.378	1387.59	1257.16	731.087	1659.49		9.25913	1276.22	1215.91	515.26	465.575
9.26608	1715.08	634.821	1324.13	1232.13	698.715	1638.09		9.26608	1224.68	1189.65	546.955	471.128
9.27303	1671.06	610.266	1272.7	1165.07	713.892	1603.64		9.27303	1184.68	1160.87	535.849	444.887
9.27998	1613.61	614.731	1230.07	1145.35	659.538	1567.73		9.27998	1152.8	1124.21	503.903	454.466
9.28693	1592	568.12	1171.08	1096.3	640.367	1531.83		9.28693	1110.4	1089.5	514.63	445.77
9.29388	1553.5	567.925	1126.98	1047.16	628.856	1467.46		9.29388	1082.8	1047.82	494.269	419.301
9.30083	1491.77	536.805	1054.07	998.719	612.528	1440.92		9.30083	1027.55	1017.39	478.033	414.511
9.30778	1411.54	552.627	1024.81	939.991	557.498	1374.79		9.30778	996.325	957.425	430.165	408.923
9.31473	1354.76	515.726	931.088	898.141	562.439	1338.42		9.31473	933.858	932.999	419.524	389.162
9.32168	1278.73	497.36	904.322	880.201	514.973	1306.43		9.32168	893.47	900.533	390.798	396.118
9.32863	1243.61	444.458	842.922	809.978	493.999	1232.02		9.32863	843.664	845.331	399.577	370.276
9.33558	1182.78	409.165	773.093	746.983	493.586	1170.08		9.33558	788.344	803.549	387.03	341.774
9.34253	1114.33	396.764	705.912	702.731	466.272	1140.19		9.34253	739.001	769.73	359.924	341.917
9.34948	1014.19	379.557	667.496	632.903	402.262	1067.95		9.34948	687.08	701.038	317.767	338.033
9.35643	1004.71	331.71	585.029	602.625	397.849	1013.4		9.35643	640.484	671.292	339.912	313.469
9.36338	918.101	297.388	533.161	553.29	369.204	950.508		9.36338	582.883	624.334	313.33	297.093
9.37033	860.52	301.01	493.879	482.65	352.694	879.721		9.37033	551.803	571.688	284.217	274.564
9.37728	775.599	278.362	423.425	442.949	312.664	815.005		9.37728	492.462	523.539	255.706	260.687
9.38423	716.714	255.265	353.971	376.763	280.258	749.098		9.38423	441.983	468.706	242.989	247.574
9.39118	625.136	193.61	296.703	342.773	249.576	700.328		9.39118	371.816	430.892	225.356	237.946
9.39813	568.711	177.837	216.056	281.894	226.207	631.998		9.39813	320.868	380.033	215.487	219.977
9.40508	506.432	180.602	135.079	224.429	202.378	556.801		9.40508	274.038	327.869	202.542	198.567
9.41203	433.221	116.351	96.467	169.54	165.924	491.961		9.41203	215.346	275.808	188.947	187.202
9.41898	347.122	95.336	45.782	102.436	163.031	398.126		9.41898	162.747	221.198	161.585	156.191
9.42593	268.951	89.007	-37	89.848	108.53	330.866		9.42593	106.986	176.415	153.766	134.085
9.43288	195.204	46.83	-94.429	25.581	85.591	267.911		9.43288	49.2017	126.361	144.831	126.205
9.43983	152.999	32.11	-131.302	-37.157	84.081	227.766		9.43983	17.9357	91.5633	142.68	132.62
9.44678	45.228	13.542	-201.62	-80.912	45.125	174.78		9.44678	-47.6167	46.331	134.308	127.85
9.45373	1.315	-20.059	-266.985	-148.772	30.674	94.564		9.45373	-95.243	-7.84467	149.116	126.158
9.46068	-74.754	-44.175	-300.847	-165.213	-25.667	9.05		9.46068	-139.925	-60.61	140.198	92.237
9.46763	-146.913	-32.535	-350.445	-207.682	-37.936	-16.99		9.46763	-176.631	-87.536	161.025	104.575
9.47458	-196.879	-87.662	-397.269	-279.352	-62.52	-95.311		9.47458	-227.27	-145.728	157.025	116.878
9.48153	-286.846	-102.097	-465.415	-305.617	-83.445	-180.867		9.48153	-284.786	-189.976	181.668	111.366
9.48848	-356.438	-107.248	-495.492	-315.521	-89.289	-193.012		9.48848	-319.726	-199.274	196.708	113.246
9.49543	-423.698	-123.385	-550.517	-387.164	-118.815	-229.081		9.49543	-365.867	-245.02	219.36	134.883
9.50238	-479.472	-138.485	-607.379	-438.588	-113.896	-300.45		9.50238	-408.445	-284.311	242.382	162.947
9.50933	-533.35	-162.494	-632.143	-451.912	-130.977	-347.24		9.50933	-442.662	-310.043	247.61	163.669
9.51628	-587.139	-174.993	-712.877	-486.933	-202.53	-434.979		9.51628	-491.67	-374.814	281.364	151.447
9.52323	-664.944	-205.042	-716.217	-497.586	-184.173	-484.824		9.52323	-528.734	-388.861	281.496	177.38
9.53018	-701.296	-210.694	-735.328	-541.923	-218.21	-525.18		9.53018	-549.106	-428.438	293.567	182.255
9.53713	-752.633	-209.773	-748.332	-581.043	-236.591	-577.091		9.53713	-570.246	-464.908	312.186	197.738
9.54408	-802.476	-224.499	-803.792	-601.134	-238.472	-636.227		9.54408	-610.256	-491.944	334.076	220.214
9.55103	-855.559	-208.466	-834.999	-609.28	-265.843	-668.894		9.55103	-633.008	-514.672	367.808	217.544
9.55798	-862.941	-243.49	-868.366	-655.733	-276.64	-717.66		9.55798	-658.266	-550.011	359.217	238.762
9.56493	-924.741	-246.968	-879.5	-662.046	-256.362	-752.108		9.56493	-683.736	-556.839	378.928	264.088
9.57188	-960.858	-241.938	-916.734	-678.754	-289.249	-816.01		9.57188	-706.51	-594.671	402.936	273.261
9.57883	-992.191	-249.608	-922.863	-692.777	-290.008	-838.228		9.57883	-721.554	-607.004	410.185	283.996
9.58578	-1021.54	-267.61	-923.577	-709.3	-272.618	-888.784		9.58578	-737.574	-623.567	409.938	316.903
9.59273	-1036.14	-278.215	-943.36	-731.234	-314.761	-904.803		9.59273	-752.571	-650.266	413.415	303.24
9.59968	-1062.5	-260.497	-958.412	-735.768	-297.339	-943.793		9.59968	-760.47	-658.967	436.106	329.999
9.60663	-1102.01	-240.527	-961.195	-715.624	-285.586	-963.391		9.60663	-767.911	-654.867	462.123	342.963
9.61358	-1110	-267.35	-963.636	-713.649	-306.492	-974.472		9.61358	-780.329	-664.871	450.241	336.651
9.62053	-1112.24	-263.596	-974.806	-715.863	-305.474	-1013.84		9.62053	-783.548	-678.391	455.505	355.665
9.62748	-1119.91	-290.93	-981.471	-756.017	-279.687	-1046.28		9.62748	-797.436	-693.994	444.075	387.041
9.63443	-1132.81	-251.205	-953.532	-744.632	-285.228	-1052.19		9.63443	-779.183	-694.016	465.946	385.977
9.64138	-1132.91	-255.946	-940.089	-728.186	-280.76	-1077.31		9.64138	-776.315	-695.419	460.85	399.285
9.64833	-1162.44	-247.816	-925.245	-735.744	-293.67	-1104.14		9.64833	-778.499	-711.184	474.64	405.792
9.65528	-1141.43	-227.462	-896.543	-716.307	-263.784	-1107.67		9.65528	-755.144	-695.919	473.105	422.311
9.66223	-1140.08	-256.537	-924.254	-707.122	-281.174	-1111.41		9.66223	-773.622	-699.903	460.628	415.167
9.66918	-1146.68	-230.952	-876.616	-693.008	-244.69	-1126.44		9.66918	-751.416	-688.047	470.527	440.897
9.67613	-1130.72	-230.774	-888.381	-677.045	-235.406	-1082.9		9.67613	-749.958	-665.119	465.667	423.875
9.68308	-1132.66	-219.501	-835.473	-684.929	-210.495	-1101.45		9.68308	-729.213	-665.625	465.763	445.792
9.69003	-1134.93	-176.549	-823.88	-636.254	-204.437	-1097.66		9.69003	-711.788	-646.118	488.926	446.695
9.69698	-1093.87	-179.696	-800.094	-611.096	-208.645	-1115.37		9.69698	-691.221	-645.036	466.712	454.312
9.70393	-1066.92	-152.937	-788.317	-600.918	-175.309	-1100.3		9.70393	-669.392	-625.509	468.454	462.986
9.71088	-1084.97	-165.074	-753.241	-558.734	-150.079	-1089.7		9.71088	-667.76	-599.505	465.865	471.137
9.71783	-1028.46	-148.73	-710.887	-537.116	-140.128	-1076.45		9.71783	-629.36	-584.564	445.497	469.959
9.72478	-1019.05	-132.489	-712.651	-542.433	-109.522	-1034.67		9.72478	-621.397	-562.208	450.271	462.89
9.73173	-966.666	-103.1	-637.493	-490.277	-87.612	-1048.53		9.73173	-569.086	-542.138	435.828	482.552
9.73868	-923.937	-92.164	-630.178	-443.354	-71.69	-1037.82		9.73868	-548.76	-517.622	421.821	487.329
9.74563	-881.959	-89.444	-585.987	-429.036	-62.65	-964.923		9.74563	-519.13	-485.536	400.465	453.782
9.75258	-884.583	-48.972	-513.359	-402.484	-46.65	-970.19		9.75258	-482.305	-473.108	418.67	465.803
9.75953	-812.022	-29.23	-475.733	-353.489	-32.967	-935.769		9.75953	-438.995	-440.742	392.687	457.682
9.76648	-765.151	-31.765	-437.918	-336.985	-30.595	-895.913		9.76648	-411.611	-421.164	367.4	438.758
9.77343	-737.519	-5.004	-414.713	-287.525	5.05	-867.684		9.77343	-385.745	-383.386	367.116	444.194
9.78038	-692.737	30.915	-354.036	-265.746	35.906	-843.272		9.78038	-338.619	-357.704	362.072	446.745
9.78733	-623.091	43.924	-313.257	-236.589	48.832	-790.596		9.78733	-297.475	-326.118	333.787	426.815
9.79428	-609.393	53.728	-292.952	-175.635	63.262	-774.23		9.79428	-282.872	-295.534	331.675	431.428
9.80123	-550.726	58.981	-220.639	-159.768	98.082	-721.636		9.80123	-237.461	-261.107	305.201	419.15
9.80818	-505.29	71.607	-211.746	-110.861	124.793	-688.515		9.80818	-215.143	-224.861	288.464	418.467
9.81513	-464.134	105.312	-122.665	-65.974	156.407	-662.742		9.81513	-160.496	-190.77	286.602	423.594
9.82208	-379.449	145.523	-78.157	-17.657	156.965	-596.217		9.82208	-104.028	-152.303	263.44	394.231
9.82903	-360.931	125.11	-43.745	-17.256	209.742	-590.165		9.82903	-93.1887	-132.56	246.764	412.231
9.83598	-280.748	142.215	7.956	33.65	216.733	-539.523		9.83598	-43.5257	-96.38	216.13	394.54
9.84293	-229.119	187.698	30.53	82.065	228.044	-464.976		9.84293	-3.63033	-51.6223	210.498	365.34
9.84988	-172.757	202.081	93.624	97.817	246.236	-431.822		9.84988	40.9827	-29.2563	192.884	356.443
9.85683	-111.04	230.688	146.079	160.563	276.869	-391.646		9.85683	88.5757	15.262	177.973	357.159
9.86378	-54.637	268.185	182.996	181.211	326.022	-353.981		9.86378	132.181	51.084	167.302	358.191
9.87073	-28.455	245.226	217.313	213.998	306.443	-289.075		9.87073	144.695	77.122	150.6	320.487
9.87768	28.111	267.716	279.11	236.652	349.608	-252.318		9.87768	191.646	111.314	141.74	319.939
9.88463	75.454	303.658	330.03	278.651	342.763	-174.449		9.88463	236.381	148.988	139.989	281.933
9.89158	152.43	285.432	379.797	300.067	365.107	-152.113		9.89158	272.553	171.02	114.229	281.725
9.89853	196.793	299.537	410.05	363.479	387.616	-87.853		9.89853	302.127	221.081	106.652	267.816
9.90548	257.247	306.205	440.572	405.025	423.049	-65.049		9.90548	334.675	254.342	94.9205	276.747
9.91243	312.596	330.127	496.956	412.939	417.108	-23.697		9.91243	379.893	268.783	101.758	253.304
9.91938	350.461	334.172	501.691	435.502	433.011	36.71		9.91938	395.441	301.741	92.3747	229.527
9.92633	436.569	313.816	567.867	465.092	422.48	73.753		9.92633	439.417	320.442	127.049	214.698
9.93328	449.577	334.504	585.67	482.034	424.609	121.856		9.93328	456.584	342.833	125.73	193.514
9.94023	477.321	362.966	637.747	543.189	469.472	189.083		9.94023	492.678	400.581	138.033	186.835
9.94718	544.626	382.808	669.916	583.185	482.32	222.343		9.94718	532.45	429.283	143.941	186.176
9.95413	606.381	364.883	683.702	578.036	460.817	289.078		9.95413	551.655	442.644	166.306	145.334
9.96108	607.895	385.958	703.502	609.755	488.482	341.948		9.96108	565.785	480.062	162.906	134.102
9.96803	702.962	369.854	774.323	625.728	499.259	355.957		9.96803	615.713	493.648	215.889	134.973
9.97498	738.216	362.714	803.282	640.906	508.664	367.886		9.97498	634.737	505.819	237.815	136.532
9.98193	740.565	364.612	813.291	646.057	517.544	449.309		9.98193	639.489	537.637	240.812	99.9011
9.98888	803.666	369.304	831.923	683.999	504.107	458.68		9.98888	668.298	548.929	259.321	119.159
9.99583	824.599	412.85	854.072	702.156	524.857	499.234		9.99583	697.174	575.416	246.672	110.506
10.0028	859.506	343.525	846.323	729.321	518.46	566.859		10.0028	683.118	604.88	294.17	110.453
10.0097	895.563	411.691	886.042	729.131	513.766	559.852		10.0097	731.099	600.916	276.656	113.403
10.0167	937.133	351.301	910.486	728.018	546.421	605.197		10.0167	732.973	626.545	330.806	92.6616
10.0236	952.412	377.863	891.512	742.78	555.402	635.397		10.0236	740.596	644.526	315.608	94.022
10.0306	968.353	393.041	936.301	752.881	547.684	671.156		10.0306	765.898	657.24	323.301	103.304
10.0375	971.021	361.495	918.208	743.94	541.122	689.743		10.0375	750.241	658.268	337.698	105.008
10.0445	1010.39	358.065	924.401	767.237	514.02	708.708		10.0445	764.287	663.322	354.416	132.569
10.0514	1021.51	375.199	949.211	765.407	526.82	735.501		10.0514	781.974	675.909	354.128	129.978
10.0584	1029.54	367.739	935.711	751.413	521.082	765.872		10.0584	777.665	679.456	358.093	137.346
10.0653	1039.88	363.471	932.691	756.76	515.452	787.754		10.0653	778.681	686.655	363.555	149.074
10.0723	1048.18	362.788	954.631	779.784	481.208	812.082		10.0723	788.532	691.025	371.66	182.423
10.0792	1055.49	350.296	925.512	771.15	517.183	801.637		10.0792	777.099	696.657	375.292	156.174
10.0862	1052.53	336.959	945.675	770.13	527.773	836.965		10.0862	778.388	711.623	386.004	162.688
10.0931	1086.37	376.603	916.987	772.048	498.38	860.885		10.0931	793.318	710.438	370.69	188.943
10.1001	1085.85	336.846	930.372	767.844	508.873	856.734		10.1001	784.356	711.15	395.275	180.728
10.107	1074.03	330.779	913.013	756.696	483.038	888.672		10.107	772.607	709.469	391.012	206.9
10.114	1078.6	321.587	911.972	763.96	472.413	884.245		10.114	770.719	706.873	397.783	211.768
10.1209	1060.47	343.283	910.798	751.33	477.578	874.488		10.1209	771.517	701.132	378.337	203.161
10.1279	1052.36	301.878	880.109	710.912	445.057	880.836		10.1279	744.782	678.935	393.116	219.642
10.1348	1056.32	333.619	855.356	716.647	428.551	925.499		10.1348	748.433	690.232	373.028	249.525
10.1418	1042.89	258.972	851.742	690.335	412.506	909.435		10.1418	717.867	670.759	408.745	249.042
10.1487	1033.23	307.288	840.797	685.67	435.209	911.364		10.1487	727.106	677.414	376.089	238.185
10.1557	1012.25	296.806	816.15	647.446	423.184	865.118		10.1557	708.403	645.249	369.694	220.975
10.1626	982.228	275.013	767.938	649.801	384.873	884.564		10.1626	675.06	639.746	362.64	249.997
10.1696	989.941	266.672	789.151	644.747	371.546	875.644		10.1696	681.921	630.646	373.367	252.345
10.1765	924.096	240.103	736.479	632.232	350.689	880.014		10.1765	633.559	620.978	353.42	264.842
10.1835	928.617	228.523	697.68	565.996	331.626	872.627		10.1835	618.273	590.083	356.738	271.304
10.1904	915.391	223.283	674.983	567.361	333.421	840.397		10.1904	604.552	580.393	351.388	253.739
10.1974	885.816	202.873	676.069	553.986	298.515	824.957		10.1974	588.253	559.153	349.838	263.259
10.2043	865.688	177.491	614.796	490.647	285.892	801.084		10.2043	552.658	525.874	348.281	259.396
10.2113	822.145	174.705	594.569	496.596	283.181	788.381		10.2113	530.473	522.719	328.445	253.611
10.2182	793.599	157.527	545.173	478.354	229.274	786.006		10.2182	498.766	497.878	320.565	278.879
10.2252	738.796	120.521	553.772	433.943	230.067	716.882		10.2252	471.03	460.297	317.334	244.475
10.2321	727.773	141.615	497.334	393.872	219.304	707.593		10.2321	455.574	440.256	295.302	247.427
10.2391	678.721	129.474	433.377	374.392	167.316	686.072		10.2391	413.857	409.26	275.143	261.13
10.246	641.173	91.711	415.665	370.772	197.441	677.839		10.246	382.85	415.351	276.197	243.282
10.253	600.171	84.845	372.048	331.871	119.903	634.785		10.253	352.355	362.186	258.227	258.776
10.2599	577.09	46.054	343.068	293.688	102.488	613.986		10.2599	322.071	336.721	266.14	258.45
10.2669	514.79	5.188	302.744	229.449	91.953	572.381		10.2669	274.241	297.928	255.994	247.426
10.2738	472.57	35.799	257.776	216.561	82.296	525.061		10.2738	255.382	274.639	218.395	227.024
10.2808	430.159	9.441	216.912	192.039	73.757	495.289		10.2808	218.837	253.695	210.366	217.424
10.2877	388.767	-20.85	179.264	153.989	32.834	450.776		10.2877	182.394	212.533	204.826	215.034
10.2947	314.924	-9.8	145.169	133.846	4.66	413.257		10.2947	150.098	183.921	162.418	208.85
10.3016	298.931	-47.99	98.898	88.825	-6.753	373.105		10.3016	116.613	151.726	174.138	197.586
10.3086	278.831	-81.271	22.403	72.39	-30.578	357.246		10.3086	73.321	133.019	185.372	200.895
10.3155	224.807	-93.375	34.257	17.349	-61.978	305.692		10.3155	55.2297	87.021	160.124	193.484
10.3225	153.11	-118.08	-18.359	-6.887	-73.352	264.496		10.3225	5.557	61.419	137.168	178.982
10.3294	134.686	-127.859	-47.536	-40.188	-97.817	225.048		10.3294	-13.5697	29.0143	134.528	172.198
10.3364	67.217	-157.212	-110.75	-91.413	-129.336	193.715		10.3364	-66.915	-9.01133	118.462	176.587
10.3433	33.041	-162.428	-128.929	-102.595	-164.807	149.346		10.3433	-86.1053	-39.352	104.534	166.351
10.3503	-39.837	-196.617	-157.211	-158.802	-172.82	96.588		10.3503	-131.222	-78.3447	81.5572	151.658
10.3572	-55.85	-219.304	-228.398	-163.442	-179.559	44.801		10.3572	-167.851	-99.4	97.1019	125.141
10.3642	-98.721	-197.728	-247.641	-198.502	-235.659	-10.731		10.3642	-181.363	-148.297	75.7967	120.576
10.3711	-144.288	-204.187	-289.277	-226.049	-242.533	-23.83		10.3711	-212.584	-164.137	72.8583	121.789
10.3781	-200.721	-243.008	-333.61	-283.408	-220.589	-87.105		10.3781	-259.113	-197.034	67.8926	100.249
10.385	-231.808	-238.582	-366.011	-292.473	-271.223	-100.51		10.385	-278.8	-221.402	75.6026	105.233
10.392	-274.295	-259.021	-398.908	-347.544	-309.224	-180.482		10.392	-310.741	-279.083	76.7355	87.5144
10.3989	-350.916	-290.348	-422.006	-354.811	-289.641	-229.871		10.3989	-354.423	-291.441	65.899	62.4894
10.4059	-380.628	-285.769	-453.287	-386.515	-307.726	-254.917		10.4059	-373.228	-316.386	84.0038	66.225
10.4128	-413.318	-324.275	-484.442	-436.619	-325.343	-321.802		10.4128	-407.345	-361.255	80.2504	65.2914
10.4198	-463.922	-341.046	-527.044	-444.088	-350.931	-308.443		10.4198	-444.004	-367.821	94.5852	69.3818
10.4267	-478.429	-323.352	-547	-491.425	-383.093	-368.957		10.4267	-449.594	-414.492	114.578	67.0001
10.4337	-527.258	-337.127	-549.666	-499.625	-385.612	-409.059		10.4337	-471.35	-431.432	116.78	60.2093
10.4406	-565.849	-389.586	-589.996	-522.865	-366.656	-455.067		10.4406	-515.144	-448.196	109.404	78.3308
10.4476	-602.539	-343.858	-633.757	-529.779	-406.51	-473.452		10.4476	-526.718	-469.914	159.129	61.7106
10.4545	-625.001	-388.952	-645.802	-559.79	-406.737	-531.319		10.4545	-553.252	-499.282	142.667	81.4008
10.4615	-658.414	-379.004	-659.164	-602.501	-389.32	-561.841		10.4615	-565.527	-517.887	161.534	113.183
10.4684	-680.087	-380.084	-691.985	-597.467	-398.696	-600.086		10.4684	-584.052	-532.083	176.742	115.524
10.4754	-737.887	-400.425	-690.427	-633.471	-463.742	-604.782		10.4754	-609.58	-567.332	182.681	90.8509
10.4823	-754.33	-390.113	-696.972	-636.801	-443.083	-667.674		10.4823	-613.805	-582.519	195.834	121.738
10.4893	-775.98	-409.792	-700.949	-623.152	-460.317	-688.306		10.4893	-628.907	-590.592	193.432	117.43
10.4962	-801.546	-383.494	-731.255	-654.771	-462.534	-734.814		10.4962	-638.765	-617.373	223.847	139.939
10.5032	-805.796	-381.287	-762.302	-685.075	-484.914	-742.11		10.5032	-649.795	-637.366	233.549	135.072
10.5101	-822.616	-369.779	-753.861	-648.824	-464.435	-761.762		10.5101	-648.752	-625.007	244.031	150.088
10.5171	-838.539	-394.237	-764.621	-698.118	-452.721	-805.621		10.5171	-665.799	-652.153	238.066	180.884
10.524	-863.218	-370.39	-773.604	-702.946	-464.005	-828.908		10.524	-669.071	-665.286	262.517	185.344
10.531	-866.434	-376.595	-754.864	-695.223	-481.236	-864.97		10.531	-665.964	-680.476	256.735	192.292
10.5379	-883.617	-399.476	-762.692	-700.057	-459.553	-869.189		10.5379	-681.928	-676.266	251.973	205.852
10.5449	-862.837	-371.613	-758.957	-693.34	-448.821	-877.936		10.5449	-664.469	-673.366	258.885	215.254
10.5518	-913.169	-365.736	-793.333	-709.764	-480.136	-881.588		10.5518	-690.746	-690.496	287.774	201.418
10.5588	-895.134	-384.085	-757.906	-689.28	-456.179	-900.936		10.5588	-679.042	-682.132	264.495	222.465
10.5657	-886.038	-345.907	-767.156	-657.434	-453.029	-920.729		10.5657	-666.367	-677.064	283.821	234.467
10.5727	-882.039	-341.525	-750.581	-695.262	-433.787	-901.209		10.5727	-658.048	-676.753	281.888	234.26
10.5796	-884.07	-367.647	-730.938	-710.624	-452.899	-927.215		10.5796	-660.885	-696.913	265.243	237.455
10.5866	-871.94	-329.402	-746.007	-659.742	-425.889	-939.638		10.5866	-649.116	-675.09	283.95	257.218
10.5935	-850.8	-300.296	-728.189	-660.289	-414.481	-943.905		10.5935	-626.428	-672.892	289.016	264.937
10.6005	-872.289	-306.288	-716.192	-656.051	-410.338	-929.148		10.6005	-631.59	-665.179	292.331	259.525
10.6074	-843.381	-288.172	-706.605	-631.177	-354.856	-931.196		10.6074	-612.719	-639.076	289.267	288.251
10.6144	-859.181	-295.795	-651.827	-638.193	-388.81	-933.852		10.6144	-602.268	-653.618	284.944	272.848
10.6213	-809.855	-277.881	-665.871	-585.913	-348.049	-941.574		10.6213	-584.536	-625.179	275.156	298.704
10.6283	-804.417	-264.635	-649.965	-603.323	-342.711	-936.497		10.6283	-573.006	-627.51	277.999	297.631
10.6352	-807.944	-225.709	-614.669	-568.717	-355.269	-896.477		10.6352	-549.441	-606.821	296.548	272.609
10.6422	-768.255	-229.116	-605.693	-542.329	-317.386	-908.914		10.6422	-534.355	-589.543	276.558	298.577
10.6491	-757.551	-228.931	-583.554	-527.044	-283.524	-929.27		10.6491	-523.345	-579.946	269.404	326.107
10.6561	-736.963	-202.349	-551.356	-499.661	-272.725	-882.641		10.6561	-496.889	-551.676	271.437	308.267
10.663	-714.801	-208.256	-542.851	-490.525	-225.265	-844.929		10.663	-488.636	-520.24	257.588	310.899
10.67	-678.069	-173.094	-486.617	-445.654	-232.723	-813.329		10.67	-445.927	-497.235	254.935	293.72
10.6769	-621.38	-139.208	-459.882	-423.719	-232.518	-832.484		10.6769	-406.823	-496.24	245.426	306.487
10.6839	-620.593	-139.528	-435.914	-408.084	-205.367	-782.959		10.6839	-398.678	-465.47	242.684	293.041
10.6908	-599.797	-113.815	-419.909	-372.743	-152.048	-776.089		10.6908	-377.84	-433.627	245.707	316.444
10.6978	-546.239	-99.182	-370.67	-333.691	-155.596	-726.727		10.6978	-338.697	-405.338	225.237	292.229
10.7047	-535.528	-96.889	-349.731	-307.533	-118.944	-692.573		10.7047	-327.383	-373.017	220.172	292.367
10.7117	-510.944	-66.89	-330.747	-310.028	-86.113	-694.785		10.7117	-302.86	-363.642	223.337	307.858
10.7186	-451.335	-56.411	-288.401	-262.472	-99.011	-649.254		10.7186	-265.382	-336.912	198.466	282.574
10.7256	-419.808	-24.526	-265.764	-251.683	-69.911	-602.441		10.7256	-236.699	-308.012	199.237	270.697
10.7325	-385.08	-2.711	-261.734	-206.098	-60.975	-608.378		10.7325	-216.508	-291.817	195.155	283.59
10.7395	-359.642	0.291	-193.026	-170.521	-33.2	-565.865		10.7395	-184.126	-256.529	180.131	276.552
10.7464	-305.246	13.643	-158.846	-158.249	-5.499	-491.639		10.7464	-150.15	-218.462	159.622	248.601
10.7534	-289.893	47.702	-103.919	-131.038	28.475	-475.493		10.7534	-115.37	-192.685	169.089	257.578
10.7603	-246.027	75.582	-59.178	-87.174	30.255	-462.339		10.7603	-76.541	-173.086	161.506	257.289
10.7673	-202.311	69.525	-48.355	-32.586	67.226	-421.722		10.7673	-60.3803	-129.027	136.316	258.347
10.7742	-164.89	84.465	9.265	-47.182	80.663	-370.962		10.7742	-23.72	-112.494	127.908	232.789
10.7812	-119.393	83.821	5.591	-24.745	113.307	-319.309		10.7812	-9.99367	-76.9157	102.499	220.976
10.7881	-66.074	110.304	52.584	-9.875	117.471	-304.418		10.7881	32.2713	-65.6073	89.9264	216.396
10.7951	-45.007	139.17	103.805	41.018	138.332	-254.279		10.7951	65.9893	-24.9763	97.7385	204.456
10.802	-21.803	157.693	112.051	77.467	133.348	-215.527		10.802	82.647	-1.57067	93.2907	187.386
10.809	7.877	161.977	170.113	95.259	186	-201.004		10.809	113.322	26.7517	91.4089	202.393
10.8159	59.386	173.485	166.314	132.04	200.627	-140.694		10.8159	133.062	63.991	63.9057	180.549
10.8229	81.08	194.931	210.406	176.345	227.085	-116.831		10.8229	162.139	95.533	70.6243	185.654
10.8298	123.971	195.397	246.019	177.255	230.54	-57.547		10.8298	188.462	116.749	61.3188	153.278
10.8368	141.676	216.562	291.888	221.786	261.704	-23.22		10.8368	216.709	153.423	75.1061	154.274
10.8437	216.008	212.168	272.523	233.276	268.466	20.792		10.8437	233.566	174.178	33.7921	133.996
10.8507	256.264	238.865	330.47	238.604	261.238	72.913		10.8507	275.2	190.918	48.6497	102.82
10.8576	283.083	216.215	326.206	273.314	269.583	119.33		10.8576	275.168	220.742	55.421	87.8455
10.8646	298.974	252.835	346.098	326.271	319.282	135.743		10.8646	299.302	260.432	46.6324	108.04
10.8715	336.633	248.096	389.975	330.627	309.328	167.286		10.8715	324.901	269.08	71.6634	88.7974
10.8785	365.671	292.093	402.335	355.316	321.809	204.461		10.8785	353.366	293.862	56.1416	79.2154
10.8854	400.651	273.397	456.011	400.954	345.877	247.428		10.8854	376.686	331.42	93.636	77.7774
10.8924	413.2	270.977	456.14	399.233	331.416	285.321		10.8924	380.106	338.657	96.9163	57.3001
10.8993	455.176	278.781	481.088	435.491	354.3	330.9		10.8993	405.015	373.564	110.087	54.892
10.9063	482.518	306.145	494.794	457.691	340.612	322.693		10.9063	427.819	373.665	105.551	73.3179
10.9132	501.966	284.637	514.127	439.468	383.377	355.876		10.9132	433.577	392.907	129.129	42.6031
10.9202	513.752	302.741	562.602	478.232	387.367	444.968		10.9202	459.698	436.856	138.106	45.9725
10.9271	544.012	312.329	543.245	478.148	382.129	456.608		10.9271	466.529	438.962	133.541	50.3831
10.9341	592.762	329.107	574.512	523.474	385.988	495.64		10.9341	498.794	468.367	147.236	72.6873
10.941	593.071	321.329	560.8	477.196	413.98	519.692		10.941	491.733	470.289	148.454	53.1934
10.948	615.907	310.221	583.141	505.926	375.599	518.894		10.948	503.09	466.806	167.831	79.2536
10.9549	622.423	289.985	601.047	516.233	402.188	564.232		10.9549	504.485	494.218	186.07	83.235
10.9619	647.587	306.873	604.106	533.406	397.002	574.096		10.9619	519.522	501.501	185.438	92.7578
10.9688	663.782	315.101	624.986	528.779	382.755	604.009		10.9688	534.623	505.181	191.099	112.499
10.9758	670.584	306.904	612.828	527.523	401.201	642.739		10.9758	530.105	523.821	195.443	120.812
10.9827	690.487	291.501	616.565	535.904	405.702	651.37		10.9827	532.851	530.992	212.258	122.908
10.9897	681.212	303.409	640.779	548.168	398.29	660.269		10.9897	541.8	535.576	207.44	131.443
10.9966	708.678	277.643	632.965	562.336	392.571	688.106		10.9966	539.762	547.671	230.137	148.312
11.0036	714.546	300.175	603.343	549.969	412.327	714.639		11.0036	539.355	558.978	214.468	151.357
11.0105	707.631	320.468	641.034	531.917	385.026	721.493		11.0105	556.378	546.145	207	168.684
11.0175	728.089	303.085	613.53	556.602	377.809	749.543		11.0175	548.235	561.318	219.897	185.912
11.0244	718.946	294.221	636.863	527.511	397.879	740.744		11.0244	550.01	555.378	225.29	173.123
11.0314	725.321	264.757	624.759	539.829	382.129	750.698		11.0314	538.279	557.552	242.155	184.923
11.0383	705.413	257.694	601.092	514.236	369.555	753.081		11.0383	521.4	545.624	234.257	193.68
11.0453	731.462	279.252	597.251	518.125	370.129	800.498		11.0453	535.988	562.917	232.246	218.653
11.0522	702.194	283.028	604.338	552.36	345.372	760.265		11.0522	529.853	552.666	219.285	207.447
11.0592	737.286	259.526	587.395	528.662	374.232	790.728		11.0592	528.069	564.541	244.343	210.553
11.0661	704.519	254.206	570.182	497.577	343.495	776.681		11.0661	509.636	539.251	231.181	219.579
11.0731	702.734	255.361	557.61	488.089	294.951	754.844		11.0731	505.235	512.628	228.239	230.926
11.08	686.939	195.178	521.7	488.178	318.729	808.308		11.08	467.939	538.405	250.25	248.624
11.087	676.87	199.774	519.513	482.367	306.66	786.306		11.087	465.386	525.111	243.11	242.663
11.0939	670.838	196.638	511.908	479.21	264.18	775.419		11.0939	459.795	506.27	241.357	256.691
11.1009	657.956	175.224	495.763	444.157	265.976	770.204		11.1009	442.981	493.446	245.656	255.702
11.1078	608.364	198.345	471.135	442.915	265.511	761.528		11.1078	425.948	489.985	208.711	251.336
11.1148	627.997	167.728	463.113	421.582	232.84	780.176		11.1148	419.613	478.199	233.198	278.026
11.1217	598.042	131.852	433.908	391.453	220.553	756.868		11.1217	387.934	456.291	236.471	273.973
11.1287	574.994	177.963	409.181	382.801	245.331	759.11		11.1287	387.379	462.414	199.411	265.981
11.1356	581.937	144.173	394.696	364.507	213.365	734.976		11.1356	373.602	437.616	219.643	268.381
11.1426	533.736	87.659	349.35	336.025	200.499	712.868		11.1426	323.582	416.464	224.152	265.487
11.1495	526.366	113.666	358.033	331.313	178.635	706.981		11.1495	332.688	405.643	207.514	271.903
11.1565	505.884	92.646	306.333	320.66	150.762	694.243		11.1565	301.621	388.555	206.659	278.029
11.1634	478.067	61.234	287.955	289.564	150.785	646.817		11.1634	275.752	362.389	208.684	255.909
11.1704	462.485	57.799	259.193	267.435	138.994	655.466		11.1704	259.826	353.965	202.344	268.889
11.1773	460.334	65.265	228.563	256.524	131.408	666.237		11.1773	251.387	351.39	198.521	279.75
11.1843	427.478	23.459	230.749	225.077	109.082	607.009		11.1843	227.229	313.723	202.033	260.531
11.1912	374.348	29.348	162.93	199.049	95.348	593.088		11.1912	188.875	295.828	173.957	262.604
11.1982	377.488	11.912	167.883	182.881	68.956	559.012		11.1982	185.761	270.283	183.443	256.453
11.2051	323.529	-6.064	147.553	170.774	45.417	536.639		11.2051	155.006	250.943	164.923	255.235
11.2121	324.213	-30.246	117.319	155.896	50.111	518.586		11.2121	137.095	241.531	178.055	245.697
11.219	241.637	-54.149	108.97	108.697	22.892	485.074		11.219	98.8193	205.554	148.154	245.844
11.226	223.913	-46.877	62.321	101.614	1.858	448.228		11.226	79.7857	183.9	136.237	234.286
11.2329	185.98	-88.951	17.248	60.74	8.744	413.793		11.2329	38.0923	161.092	138.646	220.384
11.2399	190.63	-77.032	-1.5	58.752	-8.045	398.47		11.2399	37.366	149.726	137.999	217.993
11.2468	155.611	-93.723	-13.424	12.921	-35.465	351.313		11.2468	16.1547	109.59	127.271	210.732
11.2538	121.162	-97.385	-81.065	3.798	-43.797	352.921		11.2538	-19.096	104.307	121.741	216.617
11.2607	79.55	-80.793	-81.587	-15.831	-73.23	309.828		11.2607	-27.61	73.589	92.8041	206.592
11.2677	61.356	-138.542	-97.137	-52.272	-99.374	257.053		11.2677	-58.1077	35.1357	105.51	193.624
11.2746	16.833	-116.142	-114.96	-71.92	-126.496	225.069		11.2746	-71.423	8.88433	76.4342	189.2
11.2816	-15.869	-184.441	-135.541	-79.742	-117.96	209.314		11.2816	-111.95	3.87067	86.7267	178.942
11.2885	-48.394	-176.607	-188.727	-120.739	-126.771	185.624		11.2885	-137.909	-20.6287	77.759	178.646
11.2955	-80.432	-161.199	-184.715	-138.017	-147.126	117.643		11.2955	-142.115	-55.8333	54.698	150.304
11.3024	-93.568	-190.485	-221.88	-149.319	-172.526	121.711		11.3024	-168.644	-66.7113	66.8861	163.591
11.3094	-141.473	-201.645	-248.742	-179.911	-190.205	67.016		11.3094	-197.287	-101.033	53.7671	145.626
11.3163	-163.495	-198.293	-273.126	-214.99	-200.045	24.03		11.3163	-211.638	-130.335	56.0206	133.893
11.3233	-192.121	-205.808	-310.744	-209.671	-233.139	-7.674		11.3233	-236.224	-150.161	64.8978	123.954
11.3302	-233.652	-216.917	-312.111	-264.487	-228.9	-20.602		11.3302	-254.227	-171.33	50.8229	131.741
11.3372	-285.038	-232.93	-344.75	-291.206	-234.115	-60.187		11.3372	-287.573	-195.169	55.9531	120.333
11.3441	-256.449	-247.09	-353.096	-292.846	-246.639	-81.487		11.3441	-285.545	-206.991	58.6877	111.118
11.3511	-302.231	-240.596	-380.252	-326.95	-247.735	-116.915		11.3511	-307.693	-230.533	69.988	106.069
11.358	-346.763	-262.3	-418.402	-335.589	-283.63	-147.58		11.358	-342.488	-255.6	78.1387	97.0882
11.365	-348.956	-250.503	-428.118	-341.505	-246.894	-185.07		11.365	-342.526	-257.823	88.9819	78.7881
11.3719	-392.864	-281.081	-426.231	-392.855	-293.015	-229.66		11.3719	-366.725	-305.177	76.0234	82.2744
11.3789	-419.933	-267.303	-450.159	-412.473	-301.134	-229.734		11.3789	-379.132	-314.447	98.0186	92.094
11.3858	-421.59	-276.196	-450.6	-398.907	-328.595	-309.672		11.3858	-382.795	-345.725	93.4503	47.019
11.3928	-428.437	-304.365	-476.006	-435.381	-320.044	-352.547		11.3928	-402.936	-369.324	88.6165	59.4706
11.3997	-475.059	-304.894	-507.207	-431.859	-303.952	-328.335		11.3997	-429.053	-354.715	108.72	67.9116
11.4067	-458.32	-307.923	-530.622	-440.448	-310.99	-402.466		11.4067	-432.288	-384.635	113.609	66.5456
11.4136	-493.328	-283.804	-534.356	-459.058	-340.926	-398.416		11.4136	-437.163	-399.467	134.387	59.073
11.4206	-521.668	-286.261	-533.246	-486.964	-325.933	-461.129		11.4206	-447.058	-424.675	139.375	86.4835
11.4275	-539.361	-303.077	-560.178	-493.299	-350.793	-442.824		11.4275	-467.539	-428.972	142.808	72.2558
11.4345	-550.768	-304.896	-531.794	-484.099	-360.717	-502.529		11.4345	-462.486	-449.115	136.806	77.1075
11.4414	-564.755	-304.652	-554.298	-463.468	-333.021	-509.101		11.4414	-474.568	-435.197	147.245	91.381
11.4484	-587.049	-303.458	-554.195	-501.629	-337.545	-552.058		11.4484	-481.567	-463.744	155.119	112.162
11.4553	-598.194	-313.55	-569.699	-492.269	-335.078	-576.338		11.4553	-493.814	-467.895	156.762	122.463
11.4623	-593.606	-306.323	-555.794	-507.678	-342.723	-569.169		11.4623	-485.241	-473.19	156.097	117.096
11.4692	-587.755	-280.608	-587.862	-520.127	-346.705	-599.003		11.4692	-485.408	-488.612	177.362	129.068
11.4762	-599.565	-308.437	-566.296	-518.668	-335.233	-624.654		11.4762	-491.433	-492.852	159.35	146.427
11.4831	-614.912	-281.64	-582.008	-498.136	-330.959	-645.825		11.4831	-492.853	-491.64	183.654	157.533
11.4901	-614.308	-264.9	-530.289	-496.594	-315.076	-658.367		11.4901	-469.832	-490.012	182.381	171.74
11.497	-628.15	-292.049	-552.222	-495.405	-334.452	-700.171		11.497	-490.807	-510.009	176.266	183.296
11.504	-601.379	-274.858	-546.626	-487.866	-307.006	-665.553		11.504	-474.288	-486.808	174.867	179.276
11.5109	-618.648	-247.998	-541.765	-497.3	-344.304	-693.847		11.5109	-469.47	-511.817	195.615	175.223
11.5179	-625.826	-267.965	-548.982	-484.223	-326.822	-711.401		11.5179	-480.924	-507.482	188.388	193.342
11.5248	-639.788	-259.681	-522.684	-463.915	-292.273	-717.073		11.5248	-474.051	-491.087	194.664	213.7
11.5318	-592.221	-240.046	-521.805	-482.042	-302.23	-684.744		11.5318	-451.357	-489.672	186.357	191.371
11.5387	-602.013	-231.273	-498.653	-468.712	-287.055	-708.425		11.5387	-443.98	-488.064	191.322	211.351
11.5457	-576.828	-228.12	-500.001	-454.007	-263.606	-719.235		11.5457	-434.983	-478.949	183.221	228.836
11.5526	-613.885	-196.514	-476.052	-439.45	-249.561	-718.751		11.5526	-428.817	-469.254	212.657	236.011
11.5596	-589.234	-217.308	-468.9	-437.453	-263.496	-721.459		11.5596	-425.147	-474.136	189.784	231.175
11.5665	-562.57	-184.471	-454.769	-421.298	-235.719	-719.736		11.5665	-400.603	-458.918	194.782	244.192
11.5735	-577.723	-180.732	-408.964	-406.189	-232.421	-706.668		11.5735	-389.14	-448.426	199.237	239.928
11.5804	-541.381	-187.973	-407.328	-414.784	-214.345	-713.886		11.5804	-378.894	-447.672	178.412	251.389
11.5874	-531.968	-147.255	-417.909	-379.503	-183.063	-723.713		11.5874	-365.711	-428.76	197.597	273.67
11.5943	-519.941	-174.845	-377.84	-372.56	-204.743	-692.396		11.5943	-357.542	-423.233	173.441	247.744
11.6013	-503.821	-182.986	-363.564	-350.576	-203.234	-684.94		11.6013	-350.124	-412.917	160.839	246.83
11.6082	-472.645	-141.552	-345.358	-307.046	-163.466	-653.115		11.6082	-319.852	-374.542	167.014	251.706
11.6152	-464.903	-134.281	-325.322	-306.317	-172.607	-659.895		11.6152	-308.169	-379.606	165.977	251.775
11.6221	-415.581	-123.03	-316.97	-288.776	-154.718	-648.668		11.6221	-285.194	-364.054	148.842	255.434
11.6291	-436.218	-103.496	-279.137	-238.376	-128.449	-645.168		11.6291	-272.95	-337.331	166.447	272.202
11.636	-400.12	-74.225	-256.823	-249.141	-123.193	-633.853		11.636	-243.723	-335.396	163.342	266.033
11.643	-363.285	-93.336	-243.664	-265.994	-116.875	-619.001		11.643	-233.428	-333.957	135.265	257.87
11.6499	-350.916	-70.23	-210.419	-222.62	-77.616	-585.988		11.6499	-210.522	-295.408	140.343	261.886
11.6569	-336.163	-69.487	-164.847	-189.563	-88.925	-545.818		11.6569	-190.166	-274.769	135.129	240.068
11.6638	-307.599	-17.261	-167.883	-169.977	-80.99	-582.45		11.6638	-164.248	-277.806	145.203	267.555
11.6708	-276.143	-24.138	-147.57	-164.705	-51.371	-530.227		11.6708	-149.284	-248.768	126.011	250.251
11.6777	-269.297	0.524	-125.417	-106.843	-35.109	-505.659		11.6777	-131.397	-215.87	135.01	253.514
11.6847	-233.701	-21.855	-100.896	-94.311	0.171	-486.785		11.6847	-118.817	-193.642	107.054	258.228
11.6916	-213.422	3.977	-70.325	-93.921	-15.729	-454.715		11.6916	-93.2567	-188.122	110.499	234.163
11.6986	-180.336	3.04	-46.172	-36.125	-21.354	-421.035		11.6986	-74.4893	-159.505	94.911	226.612
11.7055	-148.238	20.725	-30.531	-55.326	26.642	-407.452		11.7055	-52.6813	-145.379	86.632	230.633
11.7125	-132.683	45.907	25.097	-16.966	16.28	-390.818		11.7125	-20.5597	-130.501	97.6575	226.053
11.7194	-111.826	57.881	-6.984	19.745	38.49	-346.482		11.7194	-20.3097	-96.0823	85.6347	217.055
11.7264	-79.189	42.125	36.114	18.016	45.122	-319.413		11.7264	-0.316667	-85.425	68.3715	203.092
11.7333	-67.414	73.267	74.221	30.02	51.135	-271.336		11.7333	26.6913	-63.3937	81.499	180.393
11.7403	-38.502	110.109	116.269	94.805	109.627	-257.338		11.7403	62.6253	-17.6353	87.633	207.721
11.7472	-18.907	75.403	138.11	97.002	103.65	-242.213		11.7472	64.8687	-13.8537	79.0368	197.793
11.7542	30.267	79.995	124.72	112.912	110.96	-206.292		11.7542	78.3273	5.86	47.2486	183.732
11.7611	48.155	116.582	155.8	130.21	132.536	-157.982		11.7611	106.846	34.9213	54.479	167.063
11.7681	75.083	142.068	165.084	148.581	164.991	-163.127		11.7681	127.412	50.1483	46.7563	184.884
11.775	92.664	132.97	184.199	168.349	185.088	-85.309		11.775	136.611	89.376	45.876	151.513
11.782	128.889	153.542	206.479	188.779	177.051	-60.37		11.782	162.97	101.82	39.6449	140.583
11.7889	131.418	116.585	228.669	191.857	148.34	-36.634		11.7889	158.891	101.188	60.8832	121.324
11.7959	148.673	140.646	239.136	223.595	188.923	-6.235		11.7959	176.152	135.428	54.6935	123.902
11.8028	202.875	199.946	256.383	236.077	163.569	10.987		11.8028	219.735	136.878	31.7722	114.894
11.8098	211.812	144.449	265.019	256.004	195.199	59.845		11.8098	207.093	170.349	60.4233	100.413
11.8167	235.649	185.806	270.924	278.952	206.235	73.406		11.8167	230.793	186.198	42.7663	104.228
11.8237	231.852	201.726	317.561	276.697	222.629	139.416		11.8237	250.38	212.914	60.099	69.1542
11.8306	251.891	193.93	324.498	282.913	216.759	174.849		11.8306	256.773	224.84	65.4208	54.4834
11.8376	301.407	205.881	330.366	318.041	224.706	165.567		11.8376	279.218	236.105	65.1413	76.8735
11.8445	311.006	199.411	353.887	308.25	245.99	211.248		11.8445	288.101	255.163	79.7444	49.1472
11.8515	306.974	177.287	345.402	307.028	246.972	278.185		11.8515	276.554	277.395	88.089	30.0358
11.8584	330.275	205.503	365.672	343.742	249.688	282.063		11.8584	300.483	291.831	84.1379	47.7818
11.8654	360.087	214.403	368.491	375.429	231.731	323.753		11.8654	314.327	310.304	86.6387	72.7869
11.8723	364.562	189.823	377.431	360.183	252.13	329.218		11.8723	310.605	313.844	104.798	55.643
11.8793	372.488	199.348	403.353	388.14	276.874	360.547		11.8793	325.063	341.854	109.961	57.9406
11.8862	409.614	241.23	384.555	382.308	243.058	380.419		11.8862	345.133	335.262	90.8508	79.8563
11.8932	393.217	184.001	408.101	396.658	245.859	376.769		11.8932	328.44	339.762	125.309	81.9282
11.9001	431.647	225.675	410.396	405.137	264.107	428.802		11.9001	355.906	366.015	113.283	89.0449
11.9071	451.744	232.126	415.442	381.472	253.594	444.34		11.9071	366.437	359.802	117.725	97.2019
11.914	433.281	188.197	423.573	393.391	262.425	487.679		11.914	348.35	381.165	138.782	113.124
11.921	429.496	181.142	423.393	385.464	247.646	487.403		11.921	344.677	373.504	141.658	120.325
11.9279	446.814	202.095	437.691	411.435	248.095	522.007		11.9279	362.2	393.846	138.73	137.801
11.9349	456.725	177.664	454.851	418.891	246.013	530.424		11.9349	363.08	398.443	160.578	143.304
11.9418	454.913	195.321	383.04	405.581	240.558	552.483		11.9418	344.425	399.541	134.035	156.05
11.9488	471.397	184.236	432.276	396.628	232.654	574.26		11.9488	362.636	401.181	155.733	170.848
11.9557	491.169	194.489	444.55	395.05	248.43	556.541		11.9557	376.736	400.007	159.543	154.115
11.9627	487.135	183.72	403.875	389.842	255.921	594.612		11.9627	358.243	413.458	156.77	170.576
11.9696	462.865	179.425	398.495	393.81	225.197	624.39		11.9696	346.928	414.466	148.59	200.396
11.9766	469.683	185.06	400.678	387.46	245.75	584.208		11.9766	351.807	405.806	148.472	169.973
11.9835	458.335	174.403	390.71	389.88	262.015	618.783		11.9835	341.149	423.559	148.312	180.753
11.9905	484.785	172.668	393.194	389.262	213.01	603.739		11.9905	350.216	402.004	160.436	195.676
11.9974	472.451	148.946	380.581	347.719	205.247	614.115		11.9974	333.993	389.027	166.709	207.54
12.0044	449.117	134.19	378.391	346.112	201.31	640.932		12.0044	320.566	396.118	165.235	224.036
12.0113	439.373	152.373	388.329	366.785	186.325	627.106		12.0113	326.692	393.405	153.107	221.593
12.0183	465.453	120.757	351.025	346.911	191.592	605.882		12.0183	312.412	381.462	175.562	209.295
12.0252	439.434	117.681	352.122	361.401	216.969	631.748		12.0252	303.079	403.373	166.389	210.551
12.0322	414.417	129.847	344.119	321.809	178.334	646.133		12.0322	296.128	382.092	148.231	239.655
12.0391	416.354	138.693	323.493	276.838	171.364	628.35		12.0391	292.847	358.851	141.345	239.277
12.0461	389.709	99.182	330.97	278.635	189.282	651.392		12.0461	273.287	373.103	153.613	245.111
12.053	382.79	106.009	316.278	308.471	152.775	640.795		12.053	268.359	367.347	144.479	249.28
12.06	405.796	76.462	281.267	287.775	139.527	596.075		12.06	254.508	341.126	166.29	232.903
12.0669	383.494	93.086	267.81	248.122	143.106	642.549		12.0669	248.13	344.592	146.201	263.326
12.0739	364.374	70.937	235.125	246.895	135.827	607.898		12.0739	223.479	330.207	147.065	246.816
12.0808	365.577	73.636	226.152	230.701	127.841	605.468		12.0808	221.788	321.337	146.019	251.382
12.0878	320.136	32.234	223.668	220.21	123.561	600.138		12.0878	192.013	314.636	146.538	251.93
12.0947	314.186	74.42	221.444	199.751	99.318	589.626		12.0947	203.35	296.232	120.903	259.002
12.1017	316.477	29.58	189.06	181.83	70.851	585.993		12.1017	178.372	279.558	143.747	271.12
12.1086	279.231	35.124	183.118	193.929	82.517	572.152		12.1086	165.824	282.866	122.969	256.648
12.1156	277.292	36.755	160.927	178.999	64.025	556.331		12.1156	158.325	266.452	120.29	257.541
12.1225	237.304	-9.201	96.909	128.055	48.247	543.78		12.1225	108.337	240.027	123.649	266.067
12.1295	225.737	-18.119	97.676	111.181	52.099	504.484		12.1295	101.765	222.588	121.979	245.91
12.1364	202.634	-19.025	84.827	98.301	49.954	455.474		12.1364	89.4787	201.243	110.903	221.494
12.1434	195.567	-25.079	76.881	66.988	24.276	473.83		12.1434	82.4563	188.365	110.429	248.141
12.1503	178.964	-40.293	21.053	68.363	21.085	457.239		12.1503	53.2413	182.229	113.117	239.336
12.1573	154.973	-60.05	25.907	64.785	13.776	454.71		12.1573	40.2767	177.757	108.229	241.201
12.1642	147.292	-74.188	12.601	37.155	-6.335	402.927		12.1642	28.5683	144.582	111.6	224.787
12.1712	126.706	-51.666	-18.777	37.206	-6.724	407.452		12.1712	18.7543	145.978	94.9241	227.506
12.1781	100.436	-54.351	-39.822	19.565	-39.096	415.697		12.1781	2.08767	132.055	85.4814	247.386
12.1851	79.072	-74.368	-60.646	-40.602	-56.296	371.249		12.1851	-18.6473	91.4503	84.9051	242.44
12.192	35.044	-83.811	-55.782	-46.721	-72.868	313.367		12.192	-34.8497	64.5927	62.1309	215.841
12.199	30.393	-90.869	-82.058	-57.108	-56.952	304.709		12.199	-47.5113	63.5497	67.6108	208.85
12.2059	20.316	-115.399	-77.25	-60.415	-68.433	285.276		12.2059	-57.4443	52.1427	69.9917	201.939
12.2129	2.308	-129.239	-122.705	-80.823	-95.207	272.871		12.2129	-83.212	32.2803	74.1345	208.482
12.2198	-27.682	-113.517	-132.62	-63.287	-129.811	229.49		12.2198	-91.273	12.1307	55.8936	191.155
12.2268	-29.363	-129.961	-164.624	-104.413	-93.315	173.663		12.2268	-107.983	-8.02167	70.2579	157.441
12.2337	-87.296	-107.047	-186.006	-118.446	-141.628	188.313		12.2337	-126.783	-23.9203	52.2307	184.165
12.2407	-103.192	-99.435	-170.586	-120.734	-133.319	112.73		12.2407	-124.404	-47.1077	40.0386	138.566
12.2476	-121.464	-136.799	-214.154	-167.831	-143.986	133.722		12.2476	-157.472	-59.365	49.683	167.643
12.2546	-136.903	-144.681	-224.925	-146.275	-156.802	78.234		12.2546	-168.836	-74.9477	48.7296	132.764
12.2615	-167.512	-166.965	-239.377	-165.781	-180.423	58.805		12.2615	-191.285	-95.7997	41.6501	134.092
12.2685	-180.286	-172.037	-235.447	-186.347	-172.781	67.047		12.2685	-195.923	-97.3603	34.4761	142.542
12.2754	-195.628	-157.825	-243.649	-209.953	-193.096	15.588		12.2754	-199.034	-129.154	43.0133	125.633
12.2824	-198.815	-150.498	-269.95	-208.003	-220.351	-36.245		12.2824	-206.421	-154.866	60.0881	102.914
12.2893	-220.082	-187.91	-265.79	-244.963	-205.697	-27.037		12.2893	-224.594	-159.232	39.1356	116.156
12.2963	-244.428	-198.43	-291.678	-241.966	-189.471	-58.492		12.2963	-244.845	-163.31	46.6254	94.4933
12.3032	-257.47	-176.44	-309.653	-238.469	-220.76	-112.491		12.3032	-247.854	-190.573	67.125	68.1985
12.3102	-285.298	-210.085	-306.932	-267.028	-222.383	-132.208		12.3102	-267.438	-207.206	50.8337	68.6794
12.3171	-292.858	-188.864	-342.197	-279.039	-221.55	-154.896		12.3171	-274.64	-218.495	78.2731	62.1279
12.3241	-307.207	-220.558	-351.436	-256.947	-224.96	-162.641		12.3241	-293.067	-214.849	66.5749	47.9591
12.331	-334.107	-235.884	-353.319	-298.388	-239.789	-211.027		12.331	-307.77	-249.735	62.9918	44.5216
12.338	-349.857	-214.984	-352.868	-294.17	-246.328	-209.504		12.338	-305.903	-250.001	78.7526	42.4523
12.3449	-345.379	-228.79	-367.82	-307.318	-223.893	-243.725		12.3449	-313.996	-258.312	74.6391	43.5835
12.3519	-365.743	-220.059	-376.67	-325.215	-258.932	-275.376		12.3519	-320.824	-286.508	87.4359	34.5151
12.3588	-381.275	-223.368	-374.256	-317.065	-245.885	-291.064		12.3588	-326.3	-284.671	89.2105	36.018
12.3658	-384.855	-211.697	-383.898	-314.381	-255.068	-282.651		12.3658	-326.817	-284.033	99.6977	29.6807
12.3727	-385.23	-241.589	-411.82	-345.606	-244.224	-343.098		12.3727	-346.213	-310.976	91.5773	57.8225
12.3797	-387.71	-210.967	-372.803	-339.444	-225.842	-372.024		12.3797	-323.827	-312.437	98.0231	76.742
12.3866	-415.99	-229.705	-383.716	-345.749	-255.567	-381.579		12.3866	-343.137	-327.632	99.5516	64.9302
12.3936	-412.823	-213.361	-396.292	-333.879	-250.882	-406.491		12.3936	-340.825	-330.417	110.696	77.8622
12.4005	-416.924	-228.431	-399.965	-346.367	-252.322	-431.54		12.4005	-348.44	-343.41	104.276	89.6456
12.4075	-412.922	-216.184	-436.293	-382.29	-232.307	-459.035		12.4075	-355.133	-357.877	120.899	115.319
12.4144	-442.654	-202.935	-401.129	-366.143	-250.591	-466.3		12.4144	-348.906	-361.011	128.108	107.946
12.4214	-425.035	-219.634	-376.32	-349.941	-244.026	-472.952		12.4214	-340.33	-355.64	107.326	114.569
12.4283	-440.975	-198.024	-383.185	-346.546	-240.918	-472.834		12.4283	-340.728	-353.433	126.918	116.111
12.4353	-424.085	-226.052	-371.116	-364.483	-213.216	-518.108		12.4353	-340.418	-365.269	102.523	152.448
12.4422	-442.596	-194.76	-378.047	-353.279	-205.392	-456.323		12.4422	-338.468	-338.331	128.571	126.132
12.4492	-421.23	-200.386	-373.913	-366.817	-232.342	-504.898		12.4492	-331.843	-368.019	116.277	136.282
12.4561	-414.093	-177.23	-349.528	-346.419	-213.12	-555.472		12.4561	-313.617	-371.67	122.447	172.567
12.4631	-435.171	-174.801	-363.913	-325.396	-169.262	-532.251		12.4631	-324.628	-342.303	134.557	182.084
12.47	-425.904	-182.054	-354.194	-324.953	-193.109	-553.726		12.47	-320.717	-357.263	125.324	182.467
12.477	-420.112	-158.262	-351.623	-317.695	-190.044	-558.513		12.477	-309.999	-355.417	135.797	187.108
12.4839	-413.151	-181.561	-324.911	-320.425	-202.487	-531.356		12.4839	-306.541	-351.423	116.883	166.611
12.4909	-383.952	-154.59	-303.151	-293.995	-181.006	-584.245		12.4909	-280.564	-353.082	116.337	208.012
12.4978	-388.487	-171.903	-336.305	-311.095	-166.019	-584.379		12.4978	-298.898	-353.831	113.034	212.429
12.5048	-400.767	-159.581	-304.732	-291.681	-180.621	-534.794		12.5048	-288.36	-335.699	121.424	181.143
12.5117	-391.281	-148.084	-310.617	-275.243	-152.735	-568.609		12.5117	-283.327	-332.196	123.874	213.707
12.5187	-348	-137.324	-280.72	-275.965	-152.131	-565.376		12.5187	-255.348	-331.157	107.605	212.079
12.5256	-342.643	-126.532	-256.83	-274.709	-139.226	-553.883		12.5256	-242.002	-322.606	108.816	211.437
12.5326	-333.892	-104.229	-257.864	-253.918	-146.503	-554.182		12.5326	-231.995	-318.201	116.996	211.305
12.5395	-332.52	-128.469	-241.54	-217.012	-105.783	-541.901		12.5395	-234.176	-288.232	102.225	226.614
12.5465	-326.375	-89.15	-226.131	-217.425	-89.156	-575.289		12.5465	-213.885	-293.957	119.086	251.941
12.5534	-318.907	-81.462	-239.784	-212.163	-101.308	-540.229		12.5534	-213.384	-284.567	120.904	228.242
12.5604	-305.772	-81.893	-209.629	-205.021	-54.288	-532.879		12.5604	-199.098	-264.063	112.31	244.697
12.5673	-276.493	-74.159	-203.572	-191.75	-81.251	-529.8		12.5673	-184.741	-267.6	102.473	233.696
12.5743	-260.333	-72.839	-176.619	-181.476	-50.435	-538.049		12.5743	-169.93	-256.653	93.9258	252.35
12.5812	-262.33	-100.747	-169.915	-184.964	-50.945	-518.145		12.5812	-177.664	-251.351	81.0697	240.571
12.5882	-232.146	-49.318	-165.675	-141.467	-43.427	-498.141		12.5882	-149.046	-227.678	92.5414	239.302
12.5951	-235.006	-35.021	-137.116	-116.551	-41.414	-488.646		12.5951	-135.714	-215.537	99.9999	239.484
12.6021	-205.571	-55.249	-136.774	-122.511	-22.19	-476.701		12.6021	-132.531	-207.134	75.2508	238.78
12.609	-173.704	-16.316	-103.932	-102.94	-36.697	-460.876		12.609	-97.984	-200.171	78.8624	228.194
12.616	-173.8	-17.205	-67.174	-83.054	-7.549	-410.939		12.616	-86.0597	-167.181	79.9875	214.45
12.6229	-146.532	3.908	-60.9	-51.676	-12.868	-429.365		12.6229	-67.8413	-164.636	75.4598	230.081
12.6299	-136.857	-5.013	-75.847	-60.48	30.258	-426.071		12.6299	-72.5723	-152.098	65.983	241.567
12.6368	-120.795	8.582	-7.708	-33.781	18.234	-396.101		12.6368	-39.9737	-137.216	70.4656	225.704
12.6438	-115.323	-2.715	-34.227	-41.875	18.591	-368.336		12.6438	-50.755	-130.54	58.0949	208.145
12.6507	-92.928	25.18	-22.177	-1.654	30.483	-346.239		12.6507	-29.975	-105.803	59.4389	208.842
12.6577	-78.762	16.882	9.173	12.428	38.854	-333.658		12.6577	-17.569	-94.1253	53.1347	207.862
12.6646	-45.781	45.782	21.203	29.777	62.456	-349.929		12.6646	7.068	-85.8987	47.3898	229.24
12.6716	-31.525	27.835	5.77	52.771	51.348	-295.711		12.6716	0.693333	-63.864	30.0039	200.787
12.6785	-6.676	50.627	34.204	43.413	84.163	-257.575		12.6785	26.0517	-43.333	29.5085	186.654
12.6855	-6.554	74.752	87.93	59.096	98.409	-268.836		12.6855	52.0427	-37.1103	51.1722	201.641
12.6924	21.16	87.469	69.818	76.818	108.451	-214.208		12.6924	59.4823	-9.64633	34.3415	177.86
12.6994	30.296	101.809	84.998	91.67	104.5	-223.746		12.6994	72.3677	-9.192	37.3921	185.92
12.7063	41.781	51.947	111.219	103.989	120.097	-177.962		12.7063	68.3157	15.3747	37.5015	167.628
12.7133	60.989	102.526	122.47	93.784	139.431	-154.569		12.7133	95.3283	26.2153	31.3661	158.219
12.7202	80.845	112.489	136.322	125.274	125.698	-123.042		12.7202	109.885	42.6433	27.83	143.488
12.7272	93.32	116.499	149.181	128.77	126.224	-102.193		12.7272	119.667	50.9337	28.0649	132.618
12.7341	114.03	116.868	155.672	163.938	160.023	-99.179		12.7341	128.857	74.9273	23.2661	150.793
12.7411	117.796	139.834	174.875	155.281	141.914	-74.405		12.7411	144.168	74.2633	28.7853	128.924
12.748	143.617	96.479	197.852	169.998	136.295	-41.043		12.748	145.983	88.4167	50.7279	113.375
12.755	158.893	118.964	190.729	174.947	151.153	-40.182		12.755	156.195	95.306	35.9585	117.938
12.7619	177.944	137.39	206.131	194.311	156.483	3.468		12.7619	173.822	118.087	34.5554	101.049
12.7689	169.113	146.042	217.958	216.955	152.023	32.966		12.7689	177.704	133.981	36.7197	93.3119
12.7758	193.774	137.441	203.262	197.182	199.563	44.696		12.7758	178.159	147.147	35.5805	88.7332
12.7828	213.299	165.131	231.216	237.596	173.702	83.031		12.7828	203.215	164.776	34.177	77.6681
12.7897	224.986	136.024	248.256	220.058	178.278	94.615		12.7897	203.089	164.317	59.2337	63.8762
12.7967	217.586	150.171	258.523	222.214	184.941	123.657		12.7967	208.76	176.937	54.7125	49.7636
12.8036	208.689	178.873	252.166	229.204	179.392	162.999		12.8036	213.243	190.532	36.8581	34.4796
12.8106	246.283	157.51	251.902	244.746	187.836	175.727		12.8106	218.565	202.77	52.9498	36.8533
12.8175	260.868	147.336	239.817	243.711	183.328	193.917		12.8175	216.007	206.985	60.3951	32.243
12.8245	273.639	173.616	273.994	255.381	185.745	199.205		12.8245	240.416	213.444	57.8511	36.9371
12.8314	255.636	164.448	266.879	255.943	196.836	222.788		12.8314	228.988	225.189	56.175	29.6266
12.8384	279.91	148.291	277.599	251.104	202.244	263.35		12.8384	235.267	238.899	75.332	32.3296
12.8453	281.065	167.342	312.338	284.32	190.758	239.318		12.8453	253.582	238.132	76.305	46.7923
12.8523	294.996	154.571	301.671	281.774	190.252	245.246		12.8523	250.413	239.091	83.0684	46.0704
12.8592	300.862	158.719	300.174	257.128	197.724	296.235		12.8592	253.252	250.362	81.8684	49.6028
12.8662	289.177	180.75	302.681	273.119	201.028	315.824		12.8662	257.536	263.324	66.8405	58.0215
12.8731	312.015	151.54	291.821	259.293	198.674	344.694		12.8731	251.792	267.554	87.4059	73.3597
12.8801	298.541	152.065	300.766	272.603	167.815	335.108		12.8801	250.457	258.509	85.2175	84.5324
12.887	306.676	156.898	291.973	306.951	174.456	374.409		12.887	251.849	285.272	82.5579	101.724
12.894	316.94	169.387	297.57	279.809	189.878	386.741		12.894	261.299	285.476	80.1852	98.5538
12.9009	318.207	180.118	304.658	265.48	185.364	383.428		12.9009	267.661	278.091	76.1165	99.6324
12.9079	334.854	158.392	286.341	286.861	184.481	407.368		12.9079	259.862	292.903	91.1622	111.566
12.9148	319.722	151.748	298.292	278.647	196.556	424.336		12.9148	256.587	299.846	91.4236	115.36
12.9218	319.281	118.511	279.722	280.921	193.066	456.272		12.9218	239.171	310.086	106.35	134.005
12.9287	330.237	148.941	290.791	270.954	173.313	426.144		12.9287	256.656	236.895	95.3464	127.502
12.9357	337.442	125.717	263.221	249.525	167.121	452.303		12.9357	242.127	212.821	107.427	146.764
12.9426	318.465	158.733	295.051	243.8	174.252	469.41		12.9426	257.416	232.528	86.2604	154.302
12.9496	307.358	124.16	283.867	262.108	155.575	468.068		12.9496	238.462	223.378	99.6825	158.861
12.9565	318.49	114.594	247.363	241.542	143.304	485.276		12.9565	226.816	201.166	103.489	176.069
12.9635	305.868	136.354	247.48	219.583	137.595	475.379		12.9635	229.901	201.139	86.1134	176.187
12.9704	301.572	114.248	269.574	235.077	164.178	493.762		12.9704	228.465	206.3	100.2	173.479
12.9774	307.971	93.021	255.264	246.449	131.088	476.074		12.9774	218.752	198.245	112.03	175.618
12.9843	299.984	93.419	234.276	210.417	138.658	516.949		12.9843	209.226	179.371	105.536	200.921
12.9913	256.482	94.893	231.605	207.396	128.602	501.116		12.9913	194.327	177.965	87.0058	196.319
12.9982	294.161	88.967	211.655	188.07	112.93	523.871		12.9982	198.261	162.897	103.251	218.815
13.0052	274.806	90.837	199.758	203.469	110.15	515.894		13.0052	188.467	164.688	92.5028	212.503
13.0121	247.102	77.779	215.705	185.322	88.705	483.891		13.0121	180.195	159.602	90.0737	206.014
13.0191	253.214	70.512	200.787	184.543	71.164	525.196		13.0191	174.838	151.947	94.0746	236.306
13.026	257.312	63.034	173.059	162.704	83.379	511.711		13.026	164.468	132.932	97.4235	227.877
13.033	235.322	66.603	158.03	153.197	64.895	521.686		13.033	153.318	125.943	84.4581	242.294
13.0399	214.472	67.947	138.927	137.757	79.182	503.4		13.0399	140.449	114.877	73.2744	229.886
13.0469	219.923	32.15	115.103	135.545	71.993	482.05		13.0469	122.392	94.266	94.0985	220.7
13.0538	186.433	30.812	130.053	120.204	42.731	498.599		13.0538	115.766	93.6897	78.7881	243.926
13.0608	170.376	37.086	88.881	104.411	23.745	456.868		13.0608	98.781	76.7927	67.1942	230.336
13.0677	157.184	13.606	112.327	101.27	30.416	467.536		13.0677	94.3723	75.7343	73.4536	234.608
13.0747	164.314	26.478	98.3	111.29	19.376	459.169		13.0747	96.364	78.6893	68.9384	231.979
13.0816	155.695	-4.933	98.173	60.551	10.626	452.231		13.0816	82.9783	51.2637	81.3849	241.84
13.0886	145.419	-22.71	68.596	51.117	16.753	442.666		13.0886	63.7683	32.3343	84.1684	236.606
13.0955	118.344	-0.622	35.513	73.969	-25.631	416.086		13.0955	51.0783	36.2867	60.9913	231.689
13.1025	107.835	-18.507	36.021	37.623	-21.454	417.887		13.1025	41.783	18.379	63.3678	238.436
13.1094	78.948	-36.171	16.521	23.628	-24.374	404.43		13.1094	19.766	1.326	57.6281	234.942
13.1164	86.371	-7.53	-12.616	43.686	-35.525	372.531		13.1164	22.075	7.84667	55.74	216.38
13.1233	60.875	-24.77	-7.437	7.465	-46.295	349.549		13.1233	9.556	-8.24733	45.2807	214.711
13.1303	50.27	-45.207	-16.397	-0.422	-31.04	352.226		13.1303	-3.778	-20.6753	48.9734	212.991
13.1372	44.67	-51.224	-42.473	-17.532	-39.74	321.998		13.1372	-16.3423	-37.0763	53.0191	202.743
13.1442	42.379	-72.226	-75.411	-33.178	-50.912	315.838		13.1442	-35.086	-60.2717	67.1056	206.814
13.1511	9.05	-76.593	-58.727	-34.062	-96.448	304.893		13.1511	-42.09	-56.4607	45.1805	215.97
13.1581	-0.825	-36.519	-80.172	-42.391	-101.195	269.078		13.1581	-39.172	-53.0273	39.74	198.986
13.165	1.057	-75.991	-70.272	-48.955	-71.146	244.128		13.165	-48.402	-65.0727	42.9281	175.968
13.172	-59.521	-80.823	-98.257	-62.796	-97.706	215.309		13.172	-79.5337	-80.6253	19.4002	171.532
13.1789	-46.101	-98.706	-104.845	-44.084	-119.696	209.811		13.1789	-83.2173	-82.545	32.2899	172.605
13.1859	-40.106	-112.773	-108.206	-82.955	-122.196	198.405		13.1859	-87.0283	-101.311	40.7	174.875
13.1928	-74.931	-88.733	-125.913	-99.39	-96.122	168.844		13.1928	-96.5257	-104.679	26.3692	153.93
13.1998	-86.786	-105.169	-141.682	-95.837	-143.423	174.854		13.1998	-111.212	-114.229	27.9425	171.677
13.2067	-83.697	-117.724	-139.592	-113.909	-132.267	128.724		13.2067	-113.671	-123.742	28.1671	145.673
13.2137	-117.804	-100.391	-181.566	-113.403	-133.279	118.469		13.2137	-133.254	-131.787	42.736	139.962
13.2206	-108.681	-102.208	-167.483	-134.527	-144.082	90.946		13.2206	-126.124	-134.739	35.9639	133.021
13.2276	-126.928	-118.771	-173.601	-163.27	-142.456	43.636		13.2276	-139.767	-151.881	29.5839	113.925
13.2345	-125.128	-118.563	-190.458	-141.413	-133.166	51.483		13.2345	-144.716	-150.145	39.7492	109.066
13.2415	-152.939	-102.331	-197.31	-149.553	-176.549	43.327		13.2415	-150.86	-149.731	47.5236	119.915
13.2484	-154.428	-130.976	-188.82	-155.558	-124.427	12.267		13.2484	-158.075	-158.451	29.0939	89.2745
13.2554	-170.277	-120.196	-215.125	-158.052	-127.261	-4.401		13.2554	-168.533	-164.458	47.4885	81.293
13.2623	-186.384	-99.537	-218.969	-152.359	-150.575	-54.135		13.2623	-168.297	-156.955	61.7362	56.2017
13.2693	-189.403	-155.041	-225.352	-171.256	-146.746	-78.317		13.2693	-189.932	-183.883	35.1585	48.168
13.2762	-214.995	-136.338	-230.158	-171.986	-153.789	-80.369		13.2762	-193.83	-179.494	50.3637	48.5031
13.2832	-204.487	-127.533	-249.662	-169.576	-167.679	-82.22		13.2832	-193.894	-182.257	61.7498	49.8964
13.2901	-195.73	-153.008	-256.816	-206.506	-152.415	-102.631		13.2901	-201.851	-205.443	52.174	51.9524
13.2971	-231.373	-124.964	-257.675	-215.879	-154.149	-135.089		13.2971	-204.671	-199.506	70.2696	42.2313
13.304	-242.34	-151.8	-256.402	-194.77	-193.935	-148.41		13.304	-216.847	-200.991	56.7697	26.5282
13.311	-238.358	-127.093	-258.192	-206.001	-185.291	-152.668		13.311	-207.881	-197.095	70.6638	26.8873
13.3179	-268.147	-139.94	-271.594	-214.269	-174.316	-152.103		13.3179	-226.56	-208.601	75.0352	31.502
13.3249	-244.093	-143.144	-264.081	-202.195	-165.33	-204.876		13.3249	-217.106	-203.14	64.828	22.0987
13.3318	-258.515	-163.555	-291.318	-215.898	-156.717	-204.991		13.3318	-237.796	-223.59	66.3536	31.4953
13.3388	-246.356	-160.341	-286.63	-206.558	-169.108	-251.15		13.3388	-231.109	-217.843	64.5103	41.0728
13.3457	-257.043	-119.215	-264.691	-201.645	-166.521	-259.732		13.3457	-213.65	-195.184	81.8722	47.0746
13.3527	-263.508	-156.408	-286.851	-191.014	-176.011	-262.44		13.3527	-235.589	-211.424	69.5589	46.1821
13.3596	-278.582	-155.305	-257.976	-204.965	-165.444	-240.597		13.3596	-230.621	-206.082	66.0343	37.5933
13.3666	-270.592	-102.894	-235.584	-189.821	-179.317	-290.579		13.3666	-203.023	-176.1	88.4636	61.4298
13.3735	-259.56	-145.691	-271.001	-203.194	-177.02	-313.896		13.3735	-225.417	-206.629	69.2816	72.6579
13.3805	-248.219	-76.957	-255.695	-205.974	-153.016	-306.296		13.3805	-193.624	-179.542	101.105	77.8501
13.3874	-262.829	-144.968	-280.251	-199.663	-135.081	-333.446		13.3874	-229.349	-208.294	73.5937	101.174
13.3944	-267.391	-122.407	-293.805	-195.929	-156.295	-350.534		13.3944	-227.868	-204.047	92.2816	102.634
13.4013	-288.864	-126.202	-249.829	-201.175	-148.39	-313.886		13.4013	-221.632	-192.402	84.9179	84.5369
13.4083	-258.225	-145.002	-258.516	-199.798	-165.88	-341.145		13.4083	-220.581	-201.105	65.4535	92.9581
13.4152	-267.135	-110.01	-240.978	-199.175	-187.993	-356.208		13.4152	-206.041	-183.388	84.1874	94.0573
13.4222	-251.732	-126.485	-235.454	-192.193	-139.107	-366.281		13.4222	-204.557	-184.711	68.1004	118.837
13.4291	-260.759	-92.35	-220.849	-190.065	-134.238	-375.056		13.4291	-191.319	-167.755	88.0023	126.05
13.4361	-238.274	-139.341	-234.781	-205.919	-155.369	-398.48		13.4361	-204.132	-193.347	56.1378	128.282
13.443	-242.703	-104.395	-233.915	-173.547	-98.166	-353.889		13.443	-193.671	-170.619	77.44	131.403
13.45	-249.694	-98.047	-252.901	-167.962	-130.745	-399.131		13.45	-200.214	-172.97	88.4937	145.405
13.4569	-236.003	-85.477	-202.396	-162.017	-112.34	-394.411		13.4569	-174.625	-149.963	79.0122	150.576
13.4639	-246.633	-88.919	-211.622	-163.217	-106.181	-409.371		13.4639	-182.391	-154.586	82.8206	161.126
13.4708	-246.114	-93.358	-200.458	-158.969	-85.379	-413.168		13.4708	-179.977	-150.928	78.4105	171.988
13.4778	-229.954	-98.043	-186.114	-129.374	-95.526	-399.679		13.4778	-171.37	-137.844	67.1801	166.693
13.4847	-204.68	-79.511	-170.264	-138.528	-78.685	-414.962		13.4847	-151.485	-129.434	64.663	179.387
13.4917	-215.061	-47.763	-171.234	-115.617	-92.522	-415.164		13.4917	-144.686	-111.538	86.7511	179.981
13.4986	-222.526	-85.843	-139.053	-114.039	-78.144	-403.378		13.4986	-149.141	-112.978	68.8976	178.317
13.5056	-221.083	-71.447	-147.365	-123.753	-44.455	-395.982		13.5056	-146.632	-114.188	74.8207	184.376
13.5125	-194.256	-54.121	-153.783	-107.654	-56.293	-426.339		13.5125	-134.053	-105.186	72.1207	200.471
13.5195	-177.369	-50.094	-145.476	-116.646	-43.505	-415.922		13.5195	-124.313	-104.072	66.2241	197.32
13.5264	-174.816	-35.218	-152.556	-78.609	-28.859	-402.551		13.5264	-120.863	-88.7943	75.0015	202.92
13.5334	-169.818	-31.347	-118.381	-61.711	-61.293	-396.148		13.5334	-106.515	-70.4797	69.9939	193.208
13.5403	-171.215	-55.564	-81.735	-68.597	-46.156	-377.919		13.5403	-102.838	-68.632	60.6448	185.405
13.5473	-116.948	-19.253	-111.791	-79.186	-19.35	-412.84		13.5473	-82.664	-70.0767	54.976	212.03
13.5542	-138.373	-9.556	-88.098	-53.839	-9.501	-368.053		13.5542	-78.6757	-50.4977	64.9233	195.472
13.5612	-113.23	-37.353	-69.464	-53.921	-9.439	-375.142		13.5612	-73.349	-53.5793	38.0874	199.541
13.5681	-120.925	-35.32	-59.945	-35.062	-9.028	-376.627		13.5681	-72.0633	-43.4423	44.0703	205.131
13.5751	-116.621	-30.488	-54.627	-30.732	20.146	-351.696		13.5751	-67.2453	-38.6157	44.4313	201.607
13.582	-95.044	11.995	-54.474	-30.724	3.678	-333.778		13.582	-45.841	-24.401	54.0392	185.698
13.589	-73.638	7.915	-32.599	-12.305	22.276	-334.637		13.589	-32.774	-12.3297	40.7768	196.842
13.5959	-78.23	-16.595	-25.626	-3.359	24.677	-347.136		13.5959	-40.1503	-15.1933	33.2857	207.048
13.6029	-69.341	2.528	-2.694	2.447	30.076	-320.381		13.6029	-23.169	0.760333	40.0713	194.851
13.6098	-43.344	11.795	31.434	10.055	44.843	-315.207		13.6098	-0.0383333	17.7613	38.768	198.596
13.6168	-28.226	22.047	39.562	29.084	43.384	-285.847		13.6168	11.1277	30.231	35.1885	186.091
13.6237	-31.953	-7.622	13.519	48.548	36.607	-282.74		13.6237	-8.68533	18.1483	22.7546	187.917
13.6307	-14.043	36.155	61.162	51.622	46.036	-268.056		13.6307	27.758	49.6463	38.2992	182.975
13.6376	-8.241	20.207	53.9	49.03	39.94	-250.863		13.6376	21.9553	41.0457	31.1074	170.58
13.6446	10.004	36.327	45.318	61.875	60.601	-232.573		13.6446	30.5497	47.84	18.3522	169.633
13.6515	20.938	48.238	71.696	79.252	71.821	-232.821		13.6515	46.9573	66.3953	25.4032	178.069
13.6585	26.663	70.173	82.927	72.301	72.998	-200.273		13.6585	59.921	75.1337	29.4998	157.572
13.6654	26.814	43.825	94.577	103.174	75.049	-150.758		13.6654	55.072	80.5253	35.2538	139.201
13.6724	35.486	79.697	103.072	98.186	101.795	-148.771		13.6724	72.7517	93.6517	34.3241	143.634
13.6793	65.411	68.934	121.977	102.622	86.672	-130.735		13.6793	85.4407	97.8443	31.6904	130.369
13.6863	70.817	74.726	98.791	118.235	103.982	-129.392		13.6863	81.4447	97.2507	15.149	139.036
13.6932	78.662	95.729	127.81	142.228	100.135	-99.514		13.6932	100.734	121.922	24.9533	129.145
13.7002	84.294	90.958	135.387	140.446	90.799	-68.41		13.7002	103.546	122.264	27.7754	109.112
13.7071	108.495	62.291	155.364	132.673	113.748	-48.072		13.7071	108.717	116.776	46.5369	99.3417
13.7141	132.156	88.534	167.876	142.473	102.03	-42.875		13.7141	129.522	132.961	39.7365	97.4568
13.721	111.751	119.204	168.997	155.71	96.359	0.05		13.721	133.317	147.97	31.1234	78.5578
13.728	125.916	97.259	167.171	134.284	123.1	-5.602		13.728	130.115	132.905	35.1447	77.7361
13.7349	153.158	100.338	174.287	151.73	109.73	5.366		13.7349	142.594	142.118	38.0895	75.3639
13.7419	144.885	120.254	183.841	130.009	109.683	33.22		13.7419	149.66	144.701	32.0613	51.0357
13.7488	148.957	122.396	195.357	135.897	114.885	46.472		13.7488	155.57	151.217	36.9273	46.7594
13.7558	151.398	121.937	193.443	156.042	131.421	87.255		13.7558	155.593	157.141	35.9371	34.8532
13.7627	162.212	115.226	215.014	161.594	126.011	93.215		13.7627	164.151	163.945	49.9222	34.199
13.7697	183.897	130.657	195.516	145.699	105.736	101.4		13.7697	170.023	157.291	34.5837	24.4208
13.7766	196.021	110.699	188.667	163.855	154.473	161.898		13.7766	165.129	154.407	47.281	4.94945
13.7836	170.569	133.421	237.851	175.712	111.413	171.732		13.7836	180.614	182.328	52.9347	36.0291
13.7905	160.853	124.561	219.465	163.964	134.373	171.976		13.7905	168.293	169.33	47.8874	19.8066
13.7975	198.589	106.96	224.219	187.184	125.247	183.714		13.7975	176.589	172.788	61.6474	34.8009
13.8044	194.48	136.239	230.493	167.624	105.662	225.895		13.8044	187.071	178.119	47.5618	60.1259
13.8114	190.852	126.913	243.382	170.331	134.672	248.521		13.8114	187.049	180.209	58.3276	58.2335
13.8183	205.856	130.452	213.794	159.851	141.181	245.07		13.8183	183.367	168.032	45.9976	55.3832
13.8253	200.329	144.432	246.668	167.801	141.462	244.961		13.8253	197.143	186.3	51.1924	53.7889
13.8322	216.424	128.815	215.76	174.491	141.585	267.118		13.8322	187	173.022	50.3905	65.0911
13.8392	185.206	132.663	212.202	165.956	153.529	269.186		13.8392	176.69	170.274	40.4475	63.492
13.8461	217.392	130.042	240.28	174.138	152.199	299.221		13.8461	195.905	181.487	58.1755	79.3122
13.8531	218.28	129.695	228.625	182.619	139.125	289.733		13.8531	192.2	180.313	54.3775	77.5112
13.86	232.2	137.924	211.515	171.964	157.002	309.986		13.86	193.88	173.801	49.5504	84.3386
13.867	222.44	146.68	228.555	185.357	126.818	312.102		13.867	199.225	186.864	45.6079	94.7112
13.8739	206.662	104.759	203.602	169.389	119.95	346.865		13.8739	171.674	159.25	57.9706	119.326
13.8809	207.705	131.667	225.284	155.758	129.528	312.666		13.8809	188.219	170.903	49.7576	99.0351
13.8878	216.77	105.046	212.42	168.386	123.719	363.159		13.8878	178.079	161.951	63.2855	127.321
13.8948	226.462	138.779	189.719	140.483	125.601	374.241		13.8948	184.987	156.327	44.0326	139.455
13.9017	214.505	122.901	216.014	156.147	111.351	363.489		13.9017	184.473	165.021	53.3285	134.518
13.9087	222.188	133.812	208.001	169.232	97.076	387.887		13.9087	188	170.348	47.4616	151.431
13.9156	207.366	90.35	186.012	144.632	94.995	381.657		13.9156	161.243	140.331	62.3163	153.199
13.9226	201.543	101.901	200.628	134.931	91.106	401.047		13.9226	168.024	145.82	57.266	167.731
13.9295	195.047	110.491	158.994	152.737	69.295	382.015		13.9295	154.844	140.741	42.4305	161.928
13.9365	202.825	82.225	200.338	129.16	79.271	370.107		13.9365	161.796	137.241	68.9217	155.526
13.9434	212.441	98.67	198.457	115.924	70.861	397.812		13.9434	169.856	137.684	62.0441	177.195
13.9504	183.383	104.212	165.427	134.456	65.889	414.381		13.9504	151.007	134.698	41.5085	184.619
13.9573	186.399	99.029	172.23	108.339	74.445	393.91		13.9573	152.553	126.533	46.8911	175.479
13.9643	169.817	55.415	164.203	106.772	72.243	411.67		13.9643	129.812	108.797	64.4905	186.8
13.9712	163.209	68.668	147.993	106.205	52.595	390.298		13.9712	126.623	107.622	50.7641	181.487
13.9782	168.936	75.981	146.432	100.374	38.856	397.706		13.9782	130.45	107.596	48.4947	191.905
13.9851	168.325	58.542	135.145	108.112	30.206	409.586		13.9851	120.671	100.6	56.3046	200.368
13.9921	140.647	91.906	132.866	78.04	30.199	388.091		13.9921	121.806	100.937	26.1851	194.297
13.999	134.437	46.189	145.555	79.683	26.98	375.389		13.999	108.727	90.4757	54.444	187.798
14.006	120.838	55.198	125.623	89.404	19.566	400.088		14.006	100.553	90.075	39.3514	202.566
14.0129	134.39	47.895	90.453	66.409	22.16	418.926		14.0129	90.9127	68.2523	43.2493	217.428
14.0199	130.234	26.954	85.837	37.768	2.644	372.573		14.0199	81.0083	50.1863	51.809	204.196
14.0268	95.397	32.447	81.576	55.003	-7.933	367.246		14.0268	69.8067	56.342	33.0842	200.921
14.0338	108.024	49.649	79.32	58.394	-19.648	416.352		14.0338	78.9977	62.4543	29.1888	232.494
14.0407	87.734	31.768	43.513	38.966	-4.776	390.203		14.0407	54.3383	38.0823	29.5117	216.521
14.0477	76.472	-0.236	58.004	44.658	-12.667	373.78		14.0477	44.7467	34.142	40.0356	208.546
14.0546	78.181	18.851	50.166	31.986	-22.049	322.557		14.0546	49.066	33.6677	29.6803	185.34
14.0616	74.559	2.679	33.991	38.756	-18.638	376.314		14.0616	37.0763	25.142	36.0392	213.396
14.0685	66.656	25.212	13.261	11.361	-32.279	340.979		14.0685	35.043	16.6113	28.0222	204.073
14.0755	72.593	5.358	27.327	39.767	-38.629	321.513		14.0755	35.0927	24.1507	34.2836	189.398
14.0824	52.764	0.125	13.976	11.405	-48.658	313.831		14.0824	22.2883	8.502	27.2862	194.28
14.0894	22.497	-11.523	16.531	0.411	-62.413	322.896		14.0894	9.16833	1.80633	18.1658	206.723
14.0963	33.67	2.101	-8.056	-14.454	-29.538	310.184		14.0963	9.23833	-6.803	21.7594	191.932
14.1033	27.27	-57.573	-22.971	-23.711	-52.306	281.579		14.1033	-17.758	-34.7517	42.6611	185.067
14.1102	1.959	-29.638	-42.788	-14.963	-62.263	265.828		14.1102	-23.489	-29.1297	22.9985	177.353
14.1172	15.026	-20.612	-25.954	-14.274	-76.038	285.682		14.1172	-10.5133	-20.28	22.2784	193.49
14.1241	-14.732	-37.315	-41.06	-24.452	-85.346	247.019		14.1241	-31.0357	-34.2757	14.243	176.952
14.1311	-5.925	-65.478	-41.765	-44.918	-71.422	272.374		14.1311	-37.7227	-50.7203	29.9816	191.299
14.138	-34.551	-31.587	-42.727	-45.59	-77.492	245.649		14.138	-36.2883	-39.968	5.76963	178.072
14.145	-48.178	-63.203	-76.25	-67.917	-66.729	198.995		14.145	-62.5437	-69.1233	14.0476	153.76
14.1519	-39.13	-45.66	-64.564	-61.603	-44.749	194.657		14.1519	-49.7847	-57.2757	13.2092	143.334
14.1589	-62.201	-29.783	-61.065	-75.583	-72.915	189.052		14.1589	-51.0163	-55.477	18.3974	152.023
14.1658	-53.95	-65.42	-103.279	-65.053	-63.66	154.943		14.1658	-74.2163	-77.9173	25.8141	126.615
14.1728	-43.941	-51.616	-111.854	-54.513	-89.174	175.113		14.1728	-69.137	-72.661	37.1925	143.63
14.1797	-79.15	-86.278	-100.589	-87.172	-92.197	143.657		14.1797	-88.6723	-91.3463	10.9182	134.743
14.1867	-82.192	-66.402	-124.164	-80.201	-90.803	135.81		14.1867	-90.9193	-90.2557	29.8536	127.884
14.1936	-84.723	-93.031	-131.581	-95.265	-88.683	102.128		14.1936	-103.112	-106.626	25.0027	112.113
14.2006	-82.029	-92.062	-129.377	-78.935	-113.347	88.93		14.2006	-101.156	-100.125	24.9496	108.227
14.2075	-116.217	-121.294	-113.873	-104.215	-87.589	75.47		14.2075	-117.128	-113.127	3.79345	99.2903
14.2145	-95.564	-55.083	-158.779	-90.373	-90.186	69.579		14.2145	-103.142	-101.412	52.2617	92.2944
14.2214	-101.752	-79.327	-138.769	-96.74	-111.937	70.489		14.2214	-106.616	-104.945	30.018	101.222
14.2284	-122.195	-89.725	-138.268	-101.327	-102.311	61.525		14.2284	-116.729	-109.773	24.7287	94.308
14.2353	-146.019	-73.807	-166.624	-110.982	-103.808	21.874		14.2353	-128.817	-117.138	48.741	74.7196
14.2423	-168.994	-72.444	-167.978	-108.205	-112.502	3.924		14.2423	-136.472	-116.209	55.4522	66.0131
14.2492	-148.095	-91.75	-162.832	-112.832	-128.943	-14.517		14.2492	-134.226	-122.471	37.5157	61.9391
14.2562	-136.104	-103.227	-176.733	-105.315	-110.172	-15.21		14.2562	-138.688	-128.425	36.8211	53.4794
14.2631	-137.959	-122.245	-181.278	-108.934	-103.15	-51.729		14.2631	-147.161	-137.486	30.5733	31.4907
14.2701	-129.421	-112.922	-168.642	-139.333	-104.1	-75.233		14.2701	-136.995	-140.299	28.6217	32.1026
14.277	-159.566	-93.784	-180.375	-132.923	-126.613	-31.037		14.277	-144.575	-135.694	45.2001	57.0896
14.284	-150.859	-100.637	-157.154	-108.137	-123.548	-73.09		14.284	-136.217	-121.976	30.9732	25.8579
14.2909	-165.161	-133.798	-176.191	-129.324	-108.679	-80.387		14.2909	-158.383	-146.438	21.9942	24.5679
14.2979	-168.193	-99.083	-191.392	-133.091	-126.026	-127.93		14.2979	-152.889	-141.189	48.0197	3.65548
14.3048	-164.359	-91.815	-176.074	-145.825	-118.824	-111.265		14.3048	-144.083	-137.905	45.6425	18.1686
14.3118	-171.722	-110.141	-183.226	-155.851	-109.348	-133.916		14.3118	-155.03	-149.739	39.298	23.2639
14.3187	-166.034	-93.409	-187.762	-138.403	-95.911	-139.493		14.3187	-149.068	-139.858	49.4115	24.8534
14.3257	-183.123	-91.462	-167.399	-138.026	-120.971	-155.184		14.3257	-147.328	-132.296	49.016	17.1065
14.3326	-174.829	-108.4	-200.398	-150.181	-113.871	-158.138		14.3326	-161.209	-152.993	47.4872	23.5984
14.3396	-179.553	-100.812	-166.569	-159.1	-130.234	-167.294		14.3396	-148.978	-142.16	42.2151	19.4672
14.3465	-160.149	-87.934	-150.107	-163.799	-128.05	-175.659		14.3465	-132.73	-133.947	39.118	24.7833
14.3535	-165.512	-85.478	-210.54	-147.148	-91.337	-190.934		14.3535	-153.843	-147.722	63.3423	49.9193
14.3604	-187.973	-77.112	-170.982	-147.624	-97.388	-211.178		14.3604	-145.356	-131.906	59.7082	57.0247
14.3674	-173.741	-80.542	-168.478	-121.36	-108.928	-207.945		14.3674	-140.92	-123.46	52.3553	53.9381
14.3743	-167.07	-90.714	-185.168	-126.237	-111.343	-243.609		14.3743	-147.651	-134.04	50.132	72.448
14.3813	-165.613	-51.842	-180.746	-143.251	-106.206	-262.003		14.3813	-132.734	-125.28	70.4617	81.3911
[truncated: 1,050 more rows]

## Sheet: Fig 1C
Fig 1C
Period	Control (CTL)			JL (Jet lag)
	Replicate 1	Replicate 2	Replicate 3	Replicate 1	Replicate 2	Replicate 3
1st week (wk)	22.5	22.67	22.5	22.5	22.67	22.83
2nd wk	22.67	22.5	22.67	22.67	22.33	22.17
3rd wk	23	23	22.83	22.83	22.83	22.83
Twoway Anova multiple comparison analysis
Compare each cell mean with the other cell mean in that row
Number of families	1
Number of comparisons per family	3
Alpha	0.05
Sidak's multiple comparisons test	Mean Diff.	95.00% CI of diff.	Significant?	Summary	Adjusted P Value
CTL - JL
1st wk	-0.11	-0.4317 to 0.2117	No	ns	0.7405
2nd wk	0.2233	-0.09833 to 0.545	No	ns	0.2174
3rd wk	0.1133	-0.2083 to 0.435	No	ns	0.7232
Test details	CTL (Mean)	JL (Mean)	Mean Diff.	SE of diff.	N1	N2	t	DF
CTL - JL
1st wk	22.56	22.67	-0.11	0.1161	3	3	0.9474	12
2nd wk	22.61	22.39	0.2233	0.1161	3	3	1.923	12
3rd wk	22.94	22.83	0.1133	0.1161	3	3	0.9761	12

## Sheet: Fig 1D
Fig 1D
Amplitude	Control (CTL)			JL (Jet lag)
	Replicate 1	Replicate 2	Replicate 3	Replicate 1	Replicate 2	Replicate 3
1st week (wk)	969.86	893.92	914.03	613.19	605.93	684.386
2nd wk	716.26	636.96	617.66	624.99	641.035	757.08
3rd wk	739.7	808.78	749.58	724.4	717.21	803.73
Twoway Anova multiple comparison analysis
Compare each cell mean with the other cell mean in that row
Number of families	1
Number of comparisons per family	3
Alpha	0.05
Bonferroni's multiple comparisons test	Mean Diff.	95.00% CI of diff.	Significant?	Summary	Adjusted P Value
CTL - JL
1st wk	291.4	177.8 to 405.1	Yes	****	<0.0001
2nd wk	-17.41	-131.1 to 96.27	No	ns	>0.9999
3rd wk	17.57	-96.1 to 131.2	No	ns	>0.9999
Test details	Mean 1	Mean 2	Mean Diff.	SE of diff.	N1	N2	t	DF
CTL - JL
1st wk	925.9	634.5	291.4	40.9	3	3	7.126	12
2nd wk	657	674.4	-17.41	40.9	3	3	0.4256	12
3rd wk	766	748.4	17.57	40.9	3	3	0.4297	12

## Sheet: Fig 1E
Fig 1E
Normal circadian phase start peak (hr)	CTL (hr)	JL (hr)	CTL-JL (hr)
Replicate 1	61.6834	68.85	7.16664
Replicate 2	61.5166	68.6834	7.16688
Replicate 3	62.0167	68.6834	6.66672
T-test analysis
Table Analyzed
CTL vs JL
Paired t test
P value	0.0006
P value summary	***
Significantly different (P < 0.05)?	Yes
One- or two-tailed P value?	Two-tailed
t, df	t=42 df=2
Number of pairs	3
How big is the difference?
Mean of differences	7
SD of differences	0.2887
SEM of differences	0.1667
95% confidence interval	6.283 to 7.717
R squared (partial eta squared)	0.9989
How effective was the pairing?
Correlation coefficient (r)	-0.1888
P value (one tailed)	0.4395
P value summary	ns
Was the pairing significantly effective?	No

## Sheet: Fig 2A
Fig 2A
ID associated network functions	Enrichment Score
Cancer, Antimicrobial Response, Inflammatory Response	41
Cellular Growth and Proliferation, Cellular Development, Cellular Assembly and Organization	38
Digestive System Development and Function, Cancer, Organismal Injury and Abnormalities	36
Organ Morphology, Reproductive System Development and Function, Organismal Injury and Abnormalities	32
Organismal Injury and Abnormalities, Reproductive System Development and Function, Reproductive System Disease	18

## Sheet: Fig 2B
Fig 2B
Diseases and Disorders	Molecule #	P-value
Cancer	205	1.39E-02 - 9.17E-09
Hematological Disease	77	1.39E-02 - 9.17E-09
Immunological Disease	76	1.39E-02 - 9.17E-09
Dermatological Diseases	40	1.39E-02 - 1.45E-06

## Sheet: Fig 2C
Fig 2C
Top regulator Effect Networks	Molecules	P-value
Cell cycle progression (EGFR, EGR1, ERBB2, IRS1, MKNK1, PI3K (family), SMAD3	10.205	1.39E-02 - 1.96E-05
Relication of Herpesviridae (IFNG, IL1RN, TLR3)	4.619	5.38E-03 - 5.25E-06
Necrosis of epithelial tissue (IRS1)	-5.814	1.39E-02 - 4.19E-05
Necrosis of epithelial tissue (ACOX1)	-7.506	1.39E-02 - 1.96E-05
Apoptosis (CHUK)	-19.23	1.39E-02 - 1.96E-05

## Sheet: Fig 3A
Fig 3A
	Control (CTL) cell numbers	Jet lag (JL) cell numbers
1st replicate 1	73	118
1st Replicate 2	47	80
1st Replicate 3	61	91
2nd Replicate 1	94	109
2nd Replicate 2	94	156
2nd Replicate 3	108	125
3rd Replicate 1	60	99
3rd Replicate 2	54	85
3rd Replicate 3	77	100
T-test analysis (Fig 3A)
CTL vs JL
Paired t test
P value	0.0002
P value summary	***
Significantly different (P < 0.05)?	Yes
One- or two-tailed P value?	Two-tailed
t, df	t=6.702 df=8
Number of pairs	9
How big is the difference?
Mean of differences	32.78
SD of differences	14.67
SEM of differences	4.891
95% confidence interval	21.5 to 44.06
R squared (partial eta squared)	0.8488
How effective was the pairing?
Correlation coefficient (r)	0.787
P value (one tailed)	0.0059
P value summary	**
Was the pairing significantly effective?	Yes

## Sheet: Fig 3B
Fig 3B
Condition	Control (CTL)	CTL	CTL	CTL	CTL	CTL	CTL	CTL	CTL	Jet lag (JL)	JL	JL	JL	JL	JL	JL	JL	JL
Sample	1st replicate 1	1st replicate 2	1st replicate 3	2nd replicate 1	2nd replicate 2	2nd replicate 3	3rd replicate 1	3rd replicate 2	3rd replicate 3	1st replicate 1	1st replicate 2	1st replicate 3	2nd replicate 1	2nd replicate 2	2nd replicate 3	3rd replicate 1	3rd replicate 2	3rd replicate 3
si-CTL cell numbers	78	56	68	90	67	62	79	78.5	64.5	107	104	106	112	105.5	105	109	108.75	105.25
si-BMAL1 cell numbers	93	88	84	105	90.5	86	80	83.25	88.25	100	83	81	90	80.5	82	85.5	85.25	110
si-CRY1/2 cell numbers	81	100	62	75	90.5	81	115	82.75	85.75	103	82	90	93	92.5	86	91.5	92.75	120
Twoway Anova multiple comparison analysis (Fig 3B)
Compare cell means regardless of rows and columns
Number of families	1
Number of comparisons per family	15
Alpha	0.05
Tukey's multiple comparisons test	Mean Diff.	95.00% CI of diff.	Significant?	Summary	Adjusted P Value
si-CTL:CTL vs. si-CTL:JL	-35.5	-49.76 to -21.24	Yes	****	<0.0001
si-CTL:CTL vs. si-BMAL1:CTL	-17.22	-31.49 to -2.958	Yes	**	0.0097
si-CTL:CTL vs. si-BMAL1:JL	-17.14	-31.4 to -2.875	Yes	*	0.0102
si-CTL:CTL vs. si-CRY1/2:CTL	-14.44	-28.71 to -0.1805	Yes	*	0.0456
si-CTL:CTL vs. si-CRY1/2:JL	-23.08	-37.35 to -8.819	Yes	***	0.0002
si-CTL:JL vs. si-BMAL1:CTL	18.28	4.014 to 32.54	Yes	**	0.0051
si-CTL:JL vs. si-BMAL1:JL	18.36	4.097 to 32.63	Yes	**	0.0049
si-CTL:JL vs. si-CRY1/2:CTL	21.06	6.792 to 35.32	Yes	***	0.0009
si-CTL:JL vs. si-CRY1/2:JL	12.42	-1.847 to 26.68	No	ns	0.1212
si-BMAL1:CTL vs. si-BMAL1:JL	0.08333	-14.18 to 14.35	No	ns	>0.9999
si-BMAL1:CTL vs. si-CRY1/2:CTL	2.778	-11.49 to 17.04	No	ns	0.992
si-BMAL1:CTL vs. si-CRY1/2:JL	-5.861	-20.13 to 8.403	No	ns	0.8252
si-BMAL1:JL vs. si-CRY1/2:CTL	2.694	-11.57 to 16.96	No	ns	0.9931
si-BMAL1:JL vs. si-CRY1/2:JL	-5.944	-20.21 to 8.32	No	ns	0.8166
si-CRY1/2:CTL vs. si-CRY1/2:JL	-8.639	-22.9 to 5.625	No	ns	0.477
Test details	Mean 1	Mean 2	Mean Diff.	SE of diff.	N1	N2	q	DF
si-CTL:CTL vs. si-CTL:JL	71.44	106.9	-35.5	4.806	9	9	10.45	48
si-CTL:CTL vs. si-BMAL1:CTL	71.44	88.67	-17.22	4.806	9	9	5.068	48
si-CTL:CTL vs. si-BMAL1:JL	71.44	88.58	-17.14	4.806	9	9	5.043	48
si-CTL:CTL vs. si-CRY1/2:CTL	71.44	85.89	-14.44	4.806	9	9	4.25	48
si-CTL:CTL vs. si-CRY1/2:JL	71.44	94.53	-23.08	4.806	9	9	6.792	48
si-CTL:JL vs. si-BMAL1:CTL	106.9	88.67	18.28	4.806	9	9	5.378	48
si-CTL:JL vs. si-BMAL1:JL	106.9	88.58	18.36	4.806	9	9	5.403	48
si-CTL:JL vs. si-CRY1/2:CTL	106.9	85.89	21.06	4.806	9	9	6.196	48
si-CTL:JL vs. si-CRY1/2:JL	106.9	94.53	12.42	4.806	9	9	3.654	48
si-BMAL1:CTL vs. si-BMAL1:JL	88.67	88.58	0.08333	4.806	9	9	0.02452	48
si-BMAL1:CTL vs. si-CRY1/2:CTL	88.67	85.89	2.778	4.806	9	9	0.8174	48
si-BMAL1:CTL vs. si-CRY1/2:JL	88.67	94.53	-5.861	4.806	9	9	1.725	48
si-BMAL1:JL vs. si-CRY1/2:CTL	88.58	85.89	2.694	4.806	9	9	0.7929	48
si-BMAL1:JL vs. si-CRY1/2:JL	88.58	94.53	-5.944	4.806	9	9	1.749	48
si-CRY1/2:CTL vs. si-CRY1/2:JL	85.89	94.53	-8.639	4.806	9	9	2.542	48

## Sheet: Fig 3D
Fig 3D
Condition	Control (CTL)	CTL	CTL	CTL	CTL	CTL	Jet lag (JL)	JL	JL	JL	JL	JL
Sample	1st replicate 1	1st replicate 2	1st replicate 3	2nd replicate 1	2nd replicate 2	2nd replicate 3	1st replicate 1	1st replicate 2	1st replicate 3	2nd replicate 1	2nd replicate 2	2nd replicate 3
si-GFPstable (absorbance at 570nm)	1.8952	1.8999	1.9191	1.8979	1.97285	1.88215	1.9434	2.0595	2.0245	2.10145	2.042	1.98395
si-BMAL1stable (absorbance at 570nm)	1.9596	1.962	1.9974	1.9358	1.9297	1.9435	2.0472	2.1554	1.9424	2.0513	1.9989	1.9948
Twoway Anova multiple comparison analysis (Fig 3D)
Compare cell means regardless of rows and columns
Number of families	1
Number of comparisons per family	6
Alpha	0.05
Tukey's multiple comparisons test	Mean Diff.	95.00% CI of diff.	Significant?	Summary	Adjusted P Value
si-GFPstable:CTL vs. si-GFPstable:JL	-0.1146	-0.1956 to -0.03359	Yes	**	0.004
si-GFPstable:CTL vs. si-BMAL1stable:CTL	-0.04348	-0.1245 to 0.03754	No	ns	0.4548
si-GFPstable:CTL vs. si-BMAL1stable:JL	-0.1205	-0.2015 to -0.03946	Yes	**	0.0025
si-GFPstable:JL vs. si-BMAL1stable:CTL	0.07113	-0.009889 to 0.1522	No	ns	0.0982
si-GFPstable:JL vs. si-BMAL1stable:JL	-0.005867	-0.08689 to 0.07516	No	ns	0.997
si-BMAL1stable:CTL vs. si-BMAL1stable:JL	-0.077	-0.158 to 0.004022	No	ns	0.0662
Test details	Mean 1	Mean 2	Mean Diff.	SE of diff.	N1	N2	q	DF
si-GFPstable:CTL vs. si-GFPstable:JL	1.911	2.026	-0.1146	0.02895	6	6	5.6	20
si-GFPstable:CTL vs. si-BMAL1stable:CTL	1.911	1.955	-0.04348	0.02895	6	6	2.124	20
si-GFPstable:CTL vs. si-BMAL1stable:JL	1.911	2.032	-0.1205	0.02895	6	6	5.886	20
si-GFPstable:JL vs. si-BMAL1stable:CTL	2.026	1.955	0.07113	0.02895	6	6	3.475	20
si-GFPstable:JL vs. si-BMAL1stable:JL	2.026	2.032	-0.005867	0.02895	6	6	0.2866	20
si-BMAL1stable:CTL vs. si-BMAL1stable:JL	1.955	2.032	-0.077	0.02895	6	6	3.762	20

[truncated: 35 more sheets: Fig 3G, Fig 3I, Fig 3J, Fig 4B, Fig 4F, Fig 5C, Fig 5D, Fig 6C, Fig 6D, Fig 6E, Fig 6F, Fig 6G, Fig 6H, S1B Fig, S1C Fig, S1D-F Fig, S2A-D Fig, S3A Fig, S3B Fig, S3C-E Fig …]
